# Supplementary material for: Origins of chromosome instability unveiled by coupled imaging and genomics
Source: Nature. 2025 Oct 29;648(8093):383–93. doi: 10.1038/s41586-025-09632-5 (PMC12695650; doi:10.1038/s41586-025-09632-5)
Supplement: Supplementary file 3 — Supplementary Tables 1–17. See Supplementary Information document for full descriptions. [file 41586_2025_9632_MOESM3_ESM.xlsx]

## Sheet: Supplementary Table 1
clone_ID	cell_line	sample_name	phenotype	annotation
Clone 1	MCF10A	M1_1C6	micronucleated	chr1 interstitial gain
Clone 2	MCF10A	M1_1G2	micronucleated	chr1q loss
Clone 3	MCF10A	M1_2C10	micronucleated	chr7 loss; chr19 gain; chr20 terminal gain
Clone 4	MCF10A	M1_2F5	micronucleated	chr7 loss; chr19 gain
Clone 5	MCF10A	M2_1G5	micronucleated	chr7q loss
Clone 6	MCF10A	M2_2D8	micronucleated	chr7p isochromosome, chr13 terminal gain
Clone 7	MCF10A	M2_2D7	micronucleated	chr7p isochromosome+chromothripsis
Clone 8	MCF10A	M1_1C10	micronucleated	chr8 loss
Clone 9	MCF10A	M1_1G9	micronucleated	chr18 loss
Clone 10	MCF10A	M1_1C9	micronucleated	none
Clone 11	MCF10A	M1_1D5	micronucleated	none
Clone 12	MCF10A	M1_1D6	micronucleated	none
Clone 13	MCF10A	M1_1G4	micronucleated	none
Clone 14	MCF10A	M1_1G8	micronucleated	none
Clone 15	MCF10A	M1_2A10	micronucleated	none
Clone 16	MCF10A	M1_2D4	micronucleated	none
Clone 17	MCF10A	M2_1E10	micronucleated	none
Clone 18	MCF10A	M2_1G4	micronucleated	none
Clone 1	MCF10A	R2_1B9	normal	chr12 terminal gain
Clone 2	MCF10A	R2_1D12	normal	chr13 interstitial gain
Clone 3	MCF10A	R2_1E10	normal	chr18 interstitial gain
Clone 4	MCF10A	R1_2B8	normal	none
Clone 5	MCF10A	R1_2C10	normal	none
Clone 6	MCF10A	R1_2D11	normal	none
Clone 7	MCF10A	R2_1D11	normal	none
Clone 8	MCF10A	R2_1F5	normal	none
Clone 9	MCF10A	R2_2B6	normal	none

## Sheet: Supplementary Table 2
chromosome	cut_site	hg38_start_coordinate	sequence	PCR_forward_primer	PCR_reverse_primer	PCR_product_length
chr7	sub-centromere	67925117	AAATATGAGTCAACACCCCT	TGTAGGGAAGTGGGCAACAG	CCAGGCACTGTCCTCCTTAG	741
chr7	central	106411397	TTAATTGTAACTCAATACGA	TGAACAGTAGCCACAGCGAC	TTTGTAGTCCGCTGCCCATT	764
chr7	sub-telomere	157028089	AAGCACACCCATCTCGACAC	TCAACAAGCTGTGAGGGAGC	AGTCAGCCAGCGATTTTTGC	846
chr2	sub-centromere	99517775	GCAACCCCTAGACACGTGTG	TCTTTCCTGATGAAGCCATTGTT	AAACCCAAAAGCCAAAACCCC	634
chr2	central	160817877	CTATATCTTGATGTGAACTG	TGACATTCCACTGGGTAAGGG	TGTTCCTTGGAAAAAGGGAGT	605
chr2	sub-telomere	234238120	TCCATGCCTCTATCACACCA	CTGCTAATGCCCCAGCACTT	TTCAACTTTTGGCAGAGAGAGAGA	715
chrX	HPRT1	134473731	GCATTTCTCAGTCCTAAACA	CAGCAGCTGTTCTGAGTACTTG	CTCTTTCCCCTTGACCCAGAAA	797

## Sheet: Supplementary Table 3
Layer	output channels	kernel size	stride
Embedding stem
GeLU(Conv2d(·))	96	7×7	4
GeLU(Conv2d(·))	96	7×7	1
Downsampling blocks × 4
GeLU(Conv2d(LayerNorm(·)))	192	3×3	1
GeLU(Conv2d(LayerNorm(·)))	96	3×3	2
Prediction Head
GeLU(Linear(LayerNorm(SumPool(·))))	192
Linear(·)	92
Linear(LayerNorm(·))	2

## Sheet: Supplementary Table 4
Data	Downloaded link
hg19 cytoband information	http://hgdownload.cse.ucsc.edu/goldenPath/hg19/database/cytoBand.txt.gz
PCAWG copy number calls	https://dcc.icgc.org/api/v1/download?fn=/PCAWG/consensus_cnv/consensus.20170119.somatic.cna.icgc.public.tar.gz https://dcc.icgc.org/api/v1/download?fn=/PCAWG/consensus_cnv/consensus.20170119.somatic.cna.tcga.public.tar.gz
PCAWG clinical information	https://dcc.icgc.org/api/v1/download?fn=/PCAWG/clinical_and_histology/pcawg_donor_clinical_August2016_v9.xlsx
PCAWG histological information	https://dcc.icgc.org/api/v1/download?fn=/PCAWG/clinical_and_histology/pcawg_specimen_histology_August2016_v9.xlsx
PCAWG sample sheet	https://dcc.icgc.org/api/v1/download?fn=/PCAWG/donors_and_biospecimens/pcawg_sample_sheet.tsv
PCAWG chromothripsis calls	Cortes-Ciriano et al (2020), Supplementary Table 1.
PCAWG representative aliquots	https://dcc.icgc.org/api/v1/download?fn=/PCAWG/drivers/metadata/samples/aliquot_donor_tumor.whitelist.tsv.gz
PCAWG whole-genome duplication	https://dcc.icgc.org/api/v1/download?fn=/PCAWG/evolution_and_heterogeneity/2018-07-24-wgdMrcaTiming.txt

## Sheet: Supplementary Table 5
project_id	donor_id	sample_id	cohort	assembly
TCGA-ACC	TCGA-OR-A5J1	TCGA-OR-A5J1-01A-11D-A75U-36	TCGA	GRCh38
TCGA-ACC	TCGA-OR-A5J2	TCGA-OR-A5J2-01A-11D-A729-36	TCGA	GRCh38
TCGA-ACC	TCGA-OR-A5J3	TCGA-OR-A5J3-01A-11D-A706-36	TCGA	GRCh38
TCGA-ACC	TCGA-OR-A5J4	TCGA-OR-A5J4-01A-11D-A75U-36	TCGA	GRCh38
TCGA-ACC	TCGA-OR-A5J5	TCGA-OR-A5J5-01A-11D-A75U-36	TCGA	GRCh38
TCGA-ACC	TCGA-OR-A5J6	TCGA-OR-A5J6-01A-31D-A706-36	TCGA	GRCh38
TCGA-ACC	TCGA-OR-A5J7	TCGA-OR-A5J7-01A-11D-A75U-36	TCGA	GRCh38
TCGA-ACC	TCGA-OR-A5J8	TCGA-OR-A5J8-01A-11D-A75U-36	TCGA	GRCh38
TCGA-ACC	TCGA-OR-A5J9	TCGA-OR-A5J9-01A-11D-A706-36	TCGA	GRCh38
TCGA-ACC	TCGA-OR-A5JA	TCGA-OR-A5JA-01A-11D-A75U-36	TCGA	GRCh38
TCGA-ACC	TCGA-OR-A5JB	TCGA-OR-A5JB-01A-11D-A75U-36	TCGA	GRCh38
TCGA-ACC	TCGA-OR-A5JD	TCGA-OR-A5JD-01A-11D-A75U-36	TCGA	GRCh38
TCGA-ACC	TCGA-OR-A5JE	TCGA-OR-A5JE-01A-11D-A75U-36	TCGA	GRCh38
TCGA-ACC	TCGA-OR-A5JF	TCGA-OR-A5JF-01A-11D-A75U-36	TCGA	GRCh38
TCGA-ACC	TCGA-OR-A5JH	TCGA-OR-A5JH-01A-11D-A75V-36	TCGA	GRCh38
TCGA-ACC	TCGA-OR-A5JJ	TCGA-OR-A5JJ-01A-11D-A75V-36	TCGA	GRCh38
TCGA-ACC	TCGA-OR-A5JK	TCGA-OR-A5JK-01A-11D-A75V-36	TCGA	GRCh38
TCGA-ACC	TCGA-OR-A5JL	TCGA-OR-A5JL-01A-11D-A75V-36	TCGA	GRCh38
TCGA-ACC	TCGA-OR-A5JM	TCGA-OR-A5JM-01A-11D-A75V-36	TCGA	GRCh38
TCGA-ACC	TCGA-OR-A5JP	TCGA-OR-A5JP-01A-11D-A75V-36	TCGA	GRCh38
TCGA-ACC	TCGA-OR-A5JR	TCGA-OR-A5JR-01A-11D-A75V-36	TCGA	GRCh38
TCGA-ACC	TCGA-OR-A5JS	TCGA-OR-A5JS-01A-11D-A75V-36	TCGA	GRCh38
TCGA-ACC	TCGA-OR-A5JU	TCGA-OR-A5JU-01A-11D-A75V-36	TCGA	GRCh38
TCGA-ACC	TCGA-OR-A5JZ	TCGA-OR-A5JZ-01A-11D-A706-36	TCGA	GRCh38
TCGA-ACC	TCGA-OR-A5K3	TCGA-OR-A5K3-01A-11D-A75V-36	TCGA	GRCh38
TCGA-ACC	TCGA-OR-A5K5	TCGA-OR-A5K5-01A-11D-A75V-36	TCGA	GRCh38
TCGA-ACC	TCGA-OR-A5K6	TCGA-OR-A5K6-01A-11D-A75V-36	TCGA	GRCh38
TCGA-ACC	TCGA-OR-A5K8	TCGA-OR-A5K8-01A-11D-A706-36	TCGA	GRCh38
TCGA-ACC	TCGA-OR-A5K9	TCGA-OR-A5K9-01A-11D-A75V-36	TCGA	GRCh38
TCGA-ACC	TCGA-OR-A5KB	TCGA-OR-A5KB-01A-11D-A75V-36	TCGA	GRCh38
TCGA-ACC	TCGA-OR-A5KO	TCGA-OR-A5KO-01A-11D-A75V-36	TCGA	GRCh38
TCGA-ACC	TCGA-OR-A5KP	TCGA-OR-A5KP-01A-11D-A75V-36	TCGA	GRCh38
TCGA-ACC	TCGA-OR-A5KQ	TCGA-OR-A5KQ-01A-11D-A75V-36	TCGA	GRCh38
TCGA-ACC	TCGA-OR-A5KS	TCGA-OR-A5KS-01A-11D-A75V-36	TCGA	GRCh38
TCGA-ACC	TCGA-OR-A5KT	TCGA-OR-A5KT-01A-11D-A75V-36	TCGA	GRCh38
TCGA-ACC	TCGA-OR-A5KU	TCGA-OR-A5KU-01A-11D-A75V-36	TCGA	GRCh38
TCGA-ACC	TCGA-OR-A5KV	TCGA-OR-A5KV-01A-11D-A75V-36	TCGA	GRCh38
TCGA-ACC	TCGA-OR-A5KW	TCGA-OR-A5KW-01A-11D-A75V-36	TCGA	GRCh38
TCGA-ACC	TCGA-OR-A5KX	TCGA-OR-A5KX-01A-11D-A729-36	TCGA	GRCh38
TCGA-ACC	TCGA-OR-A5KY	TCGA-OR-A5KY-01A-11D-A76S-36	TCGA	GRCh38
TCGA-ACC	TCGA-OR-A5KZ	TCGA-OR-A5KZ-01A-11D-A75V-36	TCGA	GRCh38
TCGA-ACC	TCGA-OR-A5L1	TCGA-OR-A5L1-01A-11D-A75V-36	TCGA	GRCh38
TCGA-ACC	TCGA-OR-A5L2	TCGA-OR-A5L2-01A-11D-A75V-36	TCGA	GRCh38
TCGA-ACC	TCGA-OR-A5L3	TCGA-OR-A5L3-01A-11D-A75V-36	TCGA	GRCh38
TCGA-ACC	TCGA-OR-A5L4	TCGA-OR-A5L4-01A-11D-A75V-36	TCGA	GRCh38
TCGA-ACC	TCGA-OR-A5L5	TCGA-OR-A5L5-01A-11D-A76S-36	TCGA	GRCh38
TCGA-ACC	TCGA-OR-A5L6	TCGA-OR-A5L6-01A-11D-A75V-36	TCGA	GRCh38
TCGA-ACC	TCGA-OR-A5L8	TCGA-OR-A5L8-01A-11D-A75V-36	TCGA	GRCh38
TCGA-ACC	TCGA-OR-A5LB	TCGA-OR-A5LB-01A-11D-A75V-36	TCGA	GRCh38
TCGA-ACC	TCGA-OR-A5LC	TCGA-OR-A5LC-01A-11D-A75V-36	TCGA	GRCh38
TCGA-ACC	TCGA-OR-A5LE	TCGA-OR-A5LE-01A-11D-A75V-36	TCGA	GRCh38
TCGA-ACC	TCGA-OR-A5LF	TCGA-OR-A5LF-01A-11D-A75V-36	TCGA	GRCh38
TCGA-ACC	TCGA-OR-A5LG	TCGA-OR-A5LG-01A-11D-A76S-36	TCGA	GRCh38
TCGA-ACC	TCGA-OR-A5LH	TCGA-OR-A5LH-01A-11D-A75V-36	TCGA	GRCh38
TCGA-ACC	TCGA-OR-A5LI	TCGA-OR-A5LI-01A-11D-A75V-36	TCGA	GRCh38
TCGA-ACC	TCGA-OR-A5LJ	TCGA-OR-A5LJ-01A-11D-A75V-36	TCGA	GRCh38
TCGA-ACC	TCGA-OR-A5LK	TCGA-OR-A5LK-01A-11D-A75V-36	TCGA	GRCh38
TCGA-ACC	TCGA-OR-A5LL	TCGA-OR-A5LL-01A-11D-A75V-36	TCGA	GRCh38
TCGA-ACC	TCGA-OR-A5LN	TCGA-OR-A5LN-01A-11D-A75V-36	TCGA	GRCh38
TCGA-ACC	TCGA-OR-A5LO	TCGA-OR-A5LO-01A-11D-A75V-36	TCGA	GRCh38
TCGA-ACC	TCGA-OR-A5LP	TCGA-OR-A5LP-01A-11D-A75V-36	TCGA	GRCh38
TCGA-ACC	TCGA-OR-A5LR	TCGA-OR-A5LR-01A-11D-A75V-36	TCGA	GRCh38
TCGA-ACC	TCGA-OR-A5LS	TCGA-OR-A5LS-01A-11D-A75V-36	TCGA	GRCh38
TCGA-ACC	TCGA-OR-A5LT	TCGA-OR-A5LT-01A-11D-A75V-36	TCGA	GRCh38
TCGA-ACC	TCGA-P6-A5OF	TCGA-P6-A5OF-01A-11D-A75V-36	TCGA	GRCh38
TCGA-ACC	TCGA-P6-A5OH	TCGA-P6-A5OH-01A-11D-A75V-36	TCGA	GRCh38
TCGA-ACC	TCGA-PA-A5YG	TCGA-PA-A5YG-01A-11D-A706-36	TCGA	GRCh38
TCGA-ACC	TCGA-PK-A5H8	TCGA-PK-A5H8-01A-11D-A729-36	TCGA	GRCh38
TCGA-ACC	TCGA-PK-A5H9	TCGA-PK-A5H9-01A-11D-A75V-36	TCGA	GRCh38
TCGA-ACC	TCGA-PK-A5HA	TCGA-PK-A5HA-01A-11D-A75W-36	TCGA	GRCh38
TCGA-ACC	TCGA-PK-A5HB	TCGA-PK-A5HB-01A-11D-A75W-36	TCGA	GRCh38
TCGA-ACC	TCGA-PK-A5HC	TCGA-PK-A5HC-01A-11D-A75W-36	TCGA	GRCh38
TCGA-BLCA	TCGA-2F-A9KO	TCGA-2F-A9KO-01A-11D-A38G-08	TCGA	GRCh38
TCGA-BLCA	TCGA-2F-A9KP	TCGA-2F-A9KP-01A-11D-A38G-08	TCGA	GRCh38
TCGA-BLCA	TCGA-2F-A9KQ	TCGA-2F-A9KQ-01A-11D-A38G-08	TCGA	GRCh38
TCGA-BLCA	TCGA-2F-A9KR	TCGA-2F-A9KR-01A-11D-A38G-08	TCGA	GRCh38
TCGA-BLCA	TCGA-2F-A9KT	TCGA-2F-A9KT-01A-11D-A38G-08	TCGA	GRCh38
TCGA-BLCA	TCGA-2F-A9KW	TCGA-2F-A9KW-01A-11D-A38G-08	TCGA	GRCh38
TCGA-BLCA	TCGA-4Z-AA7M	TCGA-4Z-AA7M-01A-11D-A391-08	TCGA	GRCh38
TCGA-BLCA	TCGA-4Z-AA7N	TCGA-4Z-AA7N-01A-11D-A391-08	TCGA	GRCh38
TCGA-BLCA	TCGA-4Z-AA7O	TCGA-4Z-AA7O-01A-31D-A391-08	TCGA	GRCh38
TCGA-BLCA	TCGA-4Z-AA7Q	TCGA-4Z-AA7Q-01A-11D-A391-08	TCGA	GRCh38
TCGA-BLCA	TCGA-4Z-AA7R	TCGA-4Z-AA7R-01A-11D-A391-08	TCGA	GRCh38
TCGA-BLCA	TCGA-4Z-AA7S	TCGA-4Z-AA7S-01A-11D-A391-08	TCGA	GRCh38
TCGA-BLCA	TCGA-4Z-AA7W	TCGA-4Z-AA7W-01A-11D-A391-08	TCGA	GRCh38
TCGA-BLCA	TCGA-4Z-AA80	TCGA-4Z-AA80-01A-11D-A391-08	TCGA	GRCh38
TCGA-BLCA	TCGA-4Z-AA81	TCGA-4Z-AA81-01A-11D-A391-08	TCGA	GRCh38
TCGA-BLCA	TCGA-4Z-AA82	TCGA-4Z-AA82-01A-11D-A391-08	TCGA	GRCh38
TCGA-BLCA	TCGA-4Z-AA83	TCGA-4Z-AA83-01A-11D-A391-08	TCGA	GRCh38
TCGA-BLCA	TCGA-4Z-AA84	TCGA-4Z-AA84-01A-11D-A391-08	TCGA	GRCh38
TCGA-BLCA	TCGA-4Z-AA86	TCGA-4Z-AA86-01A-11D-A391-08	TCGA	GRCh38
TCGA-BLCA	TCGA-4Z-AA87	TCGA-4Z-AA87-01A-11D-A391-08	TCGA	GRCh38
TCGA-BLCA	TCGA-4Z-AA89	TCGA-4Z-AA89-01A-11D-A391-08	TCGA	GRCh38
TCGA-BLCA	TCGA-5N-A9KI	TCGA-5N-A9KI-01A-31D-A42E-08	TCGA	GRCh38
TCGA-BLCA	TCGA-5N-A9KM	TCGA-5N-A9KM-01A-11D-A42E-08	TCGA	GRCh38
TCGA-BLCA	TCGA-BL-A0C8	TCGA-BL-A0C8-01A-11D-A46W-08	TCGA	GRCh38
TCGA-BLCA	TCGA-BL-A13I	TCGA-BL-A13I-01A-11D-A13U-02	TCGA	GRCh38
TCGA-BLCA	TCGA-BL-A13J	TCGA-BL-A13J-01A-11D-A46W-08	TCGA	GRCh38
TCGA-BLCA	TCGA-BL-A3JM	TCGA-BL-A3JM-01A-12D-A21A-08	TCGA	GRCh38
TCGA-BLCA	TCGA-BL-A5ZZ	TCGA-BL-A5ZZ-01A-31D-A30E-08	TCGA	GRCh38
TCGA-BLCA	TCGA-BT-A0S7	TCGA-BT-A0S7-01A-11D-A789-36	TCGA	GRCh38
TCGA-BLCA	TCGA-BT-A0YX	TCGA-BT-A0YX-01A-11D-A10R-02	TCGA	GRCh38
TCGA-BLCA	TCGA-BT-A20N	TCGA-BT-A20N-01A-11D-A14U-02	TCGA	GRCh38
TCGA-BLCA	TCGA-BT-A20O	TCGA-BT-A20O-01A-21D-A14W-08	TCGA	GRCh38
TCGA-BLCA	TCGA-BT-A20P	TCGA-BT-A20P-01A-11D-A14W-08	TCGA	GRCh38
TCGA-BLCA	TCGA-BT-A20Q	TCGA-BT-A20Q-01A-11D-A14U-02	TCGA	GRCh38
TCGA-BLCA	TCGA-BT-A20R	TCGA-BT-A20R-01A-12D-A16N-02	TCGA	GRCh38
TCGA-BLCA	TCGA-BT-A20T	TCGA-BT-A20T-01A-11D-A14W-08	TCGA	GRCh38
TCGA-BLCA	TCGA-BT-A20U	TCGA-BT-A20U-01A-11D-A14U-02	TCGA	GRCh38
TCGA-BLCA	TCGA-BT-A20V	TCGA-BT-A20V-01A-11D-A14W-08	TCGA	GRCh38
TCGA-BLCA	TCGA-BT-A20W	TCGA-BT-A20W-01A-21D-A14W-08	TCGA	GRCh38
TCGA-BLCA	TCGA-BT-A20X	TCGA-BT-A20X-01A-11D-A16N-02	TCGA	GRCh38
TCGA-BLCA	TCGA-BT-A2LA	TCGA-BT-A2LA-01A-11D-A18F-08	TCGA	GRCh38
TCGA-BLCA	TCGA-BT-A2LB	TCGA-BT-A2LB-01A-11D-A18D-02	TCGA	GRCh38
TCGA-BLCA	TCGA-BT-A2LD	TCGA-BT-A2LD-01A-12D-A20D-08	TCGA	GRCh38
TCGA-BLCA	TCGA-BT-A3PH	TCGA-BT-A3PH-01A-11D-A21Z-08	TCGA	GRCh38
TCGA-BLCA	TCGA-BT-A3PJ	TCGA-BT-A3PJ-01A-21D-A21Z-08	TCGA	GRCh38
TCGA-BLCA	TCGA-BT-A3PK	TCGA-BT-A3PK-01A-21D-A21Z-08	TCGA	GRCh38
TCGA-BLCA	TCGA-BT-A42B	TCGA-BT-A42B-01A-32D-A23M-08	TCGA	GRCh38
TCGA-BLCA	TCGA-BT-A42C	TCGA-BT-A42C-01A-11D-A23M-08	TCGA	GRCh38
TCGA-BLCA	TCGA-BT-A42E	TCGA-BT-A42E-01A-11D-A23U-08	TCGA	GRCh38
TCGA-BLCA	TCGA-BT-A42F	TCGA-BT-A42F-01A-11D-A23U-08	TCGA	GRCh38
TCGA-BLCA	TCGA-C4-A0EZ	TCGA-C4-A0EZ-01A-21D-A77U-36	TCGA	GRCh38
TCGA-BLCA	TCGA-C4-A0F0	TCGA-C4-A0F0-01A-12D-A10R-02	TCGA	GRCh38
TCGA-BLCA	TCGA-C4-A0F1	TCGA-C4-A0F1-01A-11D-A77U-36	TCGA	GRCh38
TCGA-BLCA	TCGA-C4-A0F6	TCGA-C4-A0F6-01A-11D-A10R-02	TCGA	GRCh38
TCGA-BLCA	TCGA-C4-A0F7	TCGA-C4-A0F7-01A-11D-A10S-08	TCGA	GRCh38
TCGA-BLCA	TCGA-CF-A1HR	TCGA-CF-A1HR-01A-11D-A13U-02	TCGA	GRCh38
TCGA-BLCA	TCGA-CF-A1HS	TCGA-CF-A1HS-01A-11D-A13U-02	TCGA	GRCh38
TCGA-BLCA	TCGA-CF-A27C	TCGA-CF-A27C-01A-11D-A16N-02	TCGA	GRCh38
TCGA-BLCA	TCGA-CF-A3MF	TCGA-CF-A3MF-01A-12D-A21C-26	TCGA	GRCh38
TCGA-BLCA	TCGA-CF-A3MG	TCGA-CF-A3MG-01A-11D-A20D-08	TCGA	GRCh38
TCGA-BLCA	TCGA-CF-A3MH	TCGA-CF-A3MH-01A-11D-A20D-08	TCGA	GRCh38
TCGA-BLCA	TCGA-CF-A3MI	TCGA-CF-A3MI-01A-11D-A703-36	TCGA	GRCh38
TCGA-BLCA	TCGA-CF-A47S	TCGA-CF-A47S-01A-11D-A23U-08	TCGA	GRCh38
TCGA-BLCA	TCGA-CF-A47T	TCGA-CF-A47T-01A-11D-A23U-08	TCGA	GRCh38
TCGA-BLCA	TCGA-CF-A47V	TCGA-CF-A47V-01A-11D-A23U-08	TCGA	GRCh38
TCGA-BLCA	TCGA-CF-A47W	TCGA-CF-A47W-01A-11D-A23U-08	TCGA	GRCh38
TCGA-BLCA	TCGA-CF-A47X	TCGA-CF-A47X-01A-31D-A23U-08	TCGA	GRCh38
TCGA-BLCA	TCGA-CF-A47Y	TCGA-CF-A47Y-01A-11D-A23U-08	TCGA	GRCh38
TCGA-BLCA	TCGA-CF-A5U8	TCGA-CF-A5U8-01A-11D-A289-08	TCGA	GRCh38
TCGA-BLCA	TCGA-CF-A5UA	TCGA-CF-A5UA-01A-11D-A289-08	TCGA	GRCh38
TCGA-BLCA	TCGA-CF-A7I0	TCGA-CF-A7I0-01A-22D-A34U-08	TCGA	GRCh38
TCGA-BLCA	TCGA-CF-A8HX	TCGA-CF-A8HX-01A-11D-A364-08	TCGA	GRCh38
TCGA-BLCA	TCGA-CF-A8HY	TCGA-CF-A8HY-01A-11D-A364-08	TCGA	GRCh38
TCGA-BLCA	TCGA-CF-A9FF	TCGA-CF-A9FF-01A-11D-A38G-08	TCGA	GRCh38
TCGA-BLCA	TCGA-CF-A9FH	TCGA-CF-A9FH-01A-11D-A38G-08	TCGA	GRCh38
TCGA-BLCA	TCGA-CF-A9FL	TCGA-CF-A9FL-01A-11D-A38G-08	TCGA	GRCh38
TCGA-BLCA	TCGA-CF-A9FM	TCGA-CF-A9FM-01A-11D-A38G-08	TCGA	GRCh38
TCGA-BLCA	TCGA-CU-A0YN	TCGA-CU-A0YN-01A-21D-A10R-02	TCGA	GRCh38
TCGA-BLCA	TCGA-CU-A0YO	TCGA-CU-A0YO-01A-11D-A789-36	TCGA	GRCh38
TCGA-BLCA	TCGA-CU-A0YR	TCGA-CU-A0YR-01A-12D-A10S-08	TCGA	GRCh38
TCGA-BLCA	TCGA-CU-A3KJ	TCGA-CU-A3KJ-01A-11D-A21A-08	TCGA	GRCh38
TCGA-BLCA	TCGA-CU-A3QU	TCGA-CU-A3QU-01A-11D-A233-26	TCGA	GRCh38
TCGA-BLCA	TCGA-CU-A3YL	TCGA-CU-A3YL-01A-11D-A233-26	TCGA	GRCh38
TCGA-BLCA	TCGA-CU-A5W6	TCGA-CU-A5W6-01A-11D-A289-08	TCGA	GRCh38
TCGA-BLCA	TCGA-CU-A72E	TCGA-CU-A72E-01A-12D-A339-08	TCGA	GRCh38
TCGA-BLCA	TCGA-DK-A1A3	TCGA-DK-A1A3-01A-11D-A13U-02	TCGA	GRCh38
TCGA-BLCA	TCGA-DK-A1A5	TCGA-DK-A1A5-01A-11D-A13W-08	TCGA	GRCh38
TCGA-BLCA	TCGA-DK-A1A6	TCGA-DK-A1A6-01A-11D-A13U-02	TCGA	GRCh38
TCGA-BLCA	TCGA-DK-A1A7	TCGA-DK-A1A7-01A-11D-A13W-08	TCGA	GRCh38
TCGA-BLCA	TCGA-DK-A1AA	TCGA-DK-A1AA-01A-11D-A13W-08	TCGA	GRCh38
TCGA-BLCA	TCGA-DK-A1AB	TCGA-DK-A1AB-01A-11D-A77U-36	TCGA	GRCh38
TCGA-BLCA	TCGA-DK-A1AD	TCGA-DK-A1AD-01A-11D-A744-36	TCGA	GRCh38
TCGA-BLCA	TCGA-DK-A1AE	TCGA-DK-A1AE-01A-11D-A13U-02	TCGA	GRCh38
TCGA-BLCA	TCGA-DK-A1AF	TCGA-DK-A1AF-01A-11D-A77U-36	TCGA	GRCh38
TCGA-BLCA	TCGA-DK-A1AG	TCGA-DK-A1AG-01A-11D-A13W-08	TCGA	GRCh38
TCGA-BLCA	TCGA-DK-A2HX	TCGA-DK-A2HX-01A-12D-A18F-08	TCGA	GRCh38
TCGA-BLCA	TCGA-DK-A2I1	TCGA-DK-A2I1-01A-11D-A17R-02	TCGA	GRCh38
TCGA-BLCA	TCGA-DK-A2I2	TCGA-DK-A2I2-01A-11D-A729-36	TCGA	GRCh38
TCGA-BLCA	TCGA-DK-A2I4	TCGA-DK-A2I4-01A-11D-A21A-08	TCGA	GRCh38
TCGA-BLCA	TCGA-DK-A2I6	TCGA-DK-A2I6-01A-12D-A18F-08	TCGA	GRCh38
TCGA-BLCA	TCGA-DK-A3IK	TCGA-DK-A3IK-01A-32D-A21C-26	TCGA	GRCh38
TCGA-BLCA	TCGA-DK-A3IL	TCGA-DK-A3IL-01A-11D-A210-26	TCGA	GRCh38
TCGA-BLCA	TCGA-DK-A3IM	TCGA-DK-A3IM-01A-11D-A20D-08	TCGA	GRCh38
TCGA-BLCA	TCGA-DK-A3IN	TCGA-DK-A3IN-01A-11D-A20D-08	TCGA	GRCh38
TCGA-BLCA	TCGA-DK-A3IQ	TCGA-DK-A3IQ-01A-31D-A20D-08	TCGA	GRCh38
TCGA-BLCA	TCGA-DK-A3IS	TCGA-DK-A3IS-01A-21D-A21A-08	TCGA	GRCh38
TCGA-BLCA	TCGA-DK-A3IT	TCGA-DK-A3IT-01A-31D-A210-26	TCGA	GRCh38
TCGA-BLCA	TCGA-DK-A3IU	TCGA-DK-A3IU-01A-11D-A20D-08	TCGA	GRCh38
TCGA-BLCA	TCGA-DK-A3IV	TCGA-DK-A3IV-01A-22D-A21A-08	TCGA	GRCh38
TCGA-BLCA	TCGA-DK-A3WW	TCGA-DK-A3WW-01A-22D-A23M-08	TCGA	GRCh38
TCGA-BLCA	TCGA-DK-A3WX	TCGA-DK-A3WX-01A-22D-A233-26	TCGA	GRCh38
TCGA-BLCA	TCGA-DK-A3WY	TCGA-DK-A3WY-01A-11D-A233-26	TCGA	GRCh38
TCGA-BLCA	TCGA-DK-A3X1	TCGA-DK-A3X1-01A-12D-A789-36	TCGA	GRCh38
TCGA-BLCA	TCGA-DK-A3X2	TCGA-DK-A3X2-01A-11D-A789-36	TCGA	GRCh38
TCGA-BLCA	TCGA-DK-A6AV	TCGA-DK-A6AV-01A-12D-A30E-08	TCGA	GRCh38
TCGA-BLCA	TCGA-DK-A6AW	TCGA-DK-A6AW-01A-11D-A30E-08	TCGA	GRCh38
TCGA-BLCA	TCGA-DK-A6B0	TCGA-DK-A6B0-01A-11D-A31L-08	TCGA	GRCh38
TCGA-BLCA	TCGA-DK-A6B1	TCGA-DK-A6B1-01A-12D-A30E-08	TCGA	GRCh38
TCGA-BLCA	TCGA-DK-A6B2	TCGA-DK-A6B2-01A-11D-A30E-08	TCGA	GRCh38
TCGA-BLCA	TCGA-DK-A6B5	TCGA-DK-A6B5-01A-11D-A31L-08	TCGA	GRCh38
TCGA-BLCA	TCGA-DK-A6B6	TCGA-DK-A6B6-01A-11D-A30E-08	TCGA	GRCh38
TCGA-BLCA	TCGA-DK-AA6L	TCGA-DK-AA6L-01A-11D-A391-08	TCGA	GRCh38
TCGA-BLCA	TCGA-DK-AA6M	TCGA-DK-AA6M-01A-11D-A391-08	TCGA	GRCh38
TCGA-BLCA	TCGA-DK-AA6P	TCGA-DK-AA6P-01A-11D-A391-08	TCGA	GRCh38
TCGA-BLCA	TCGA-DK-AA6Q	TCGA-DK-AA6Q-01A-11D-A391-08	TCGA	GRCh38
TCGA-BLCA	TCGA-DK-AA6R	TCGA-DK-AA6R-01A-11D-A42E-08	TCGA	GRCh38
TCGA-BLCA	TCGA-DK-AA6S	TCGA-DK-AA6S-01A-21D-A391-08	TCGA	GRCh38
TCGA-BLCA	TCGA-DK-AA6T	TCGA-DK-AA6T-01A-11D-A391-08	TCGA	GRCh38
TCGA-BLCA	TCGA-DK-AA6U	TCGA-DK-AA6U-01A-11D-A391-08	TCGA	GRCh38
TCGA-BLCA	TCGA-DK-AA6W	TCGA-DK-AA6W-01A-12D-A391-08	TCGA	GRCh38
TCGA-BLCA	TCGA-DK-AA6X	TCGA-DK-AA6X-01A-12D-A42E-08	TCGA	GRCh38
TCGA-BLCA	TCGA-DK-AA71	TCGA-DK-AA71-01A-31D-A391-08	TCGA	GRCh38
TCGA-BLCA	TCGA-DK-AA74	TCGA-DK-AA74-01A-11D-A391-08	TCGA	GRCh38
TCGA-BLCA	TCGA-DK-AA75	TCGA-DK-AA75-01A-11D-A391-08	TCGA	GRCh38
TCGA-BLCA	TCGA-DK-AA76	TCGA-DK-AA76-01A-11D-A391-08	TCGA	GRCh38
TCGA-BLCA	TCGA-DK-AA77	TCGA-DK-AA77-01A-11D-A391-08	TCGA	GRCh38
TCGA-BLCA	TCGA-E5-A2PC	TCGA-E5-A2PC-01A-11D-A204-02	TCGA	GRCh38
TCGA-BLCA	TCGA-E5-A4TZ	TCGA-E5-A4TZ-01A-11D-A31L-08	TCGA	GRCh38
TCGA-BLCA	TCGA-E5-A4U1	TCGA-E5-A4U1-01A-11D-A31L-08	TCGA	GRCh38
TCGA-BLCA	TCGA-E7-A3X6	TCGA-E7-A3X6-01A-12D-A789-36	TCGA	GRCh38
TCGA-BLCA	TCGA-E7-A3Y1	TCGA-E7-A3Y1-01A-11D-A789-36	TCGA	GRCh38
TCGA-BLCA	TCGA-E7-A4IJ	TCGA-E7-A4IJ-01A-31D-A26M-08	TCGA	GRCh38
TCGA-BLCA	TCGA-E7-A4XJ	TCGA-E7-A4XJ-01A-11D-A26M-08	TCGA	GRCh38
TCGA-BLCA	TCGA-E7-A519	TCGA-E7-A519-01A-11D-A26M-08	TCGA	GRCh38
TCGA-BLCA	TCGA-E7-A541	TCGA-E7-A541-01A-11D-A26M-08	TCGA	GRCh38
TCGA-BLCA	TCGA-E7-A5KE	TCGA-E7-A5KE-01A-11D-A289-08	TCGA	GRCh38
TCGA-BLCA	TCGA-E7-A5KF	TCGA-E7-A5KF-01A-11D-A289-08	TCGA	GRCh38
TCGA-BLCA	TCGA-E7-A677	TCGA-E7-A677-01A-11D-A30E-08	TCGA	GRCh38
TCGA-BLCA	TCGA-E7-A678	TCGA-E7-A678-01A-11D-A30E-08	TCGA	GRCh38
TCGA-BLCA	TCGA-E7-A6MD	TCGA-E7-A6MD-01A-41D-A34U-08	TCGA	GRCh38
TCGA-BLCA	TCGA-E7-A6ME	TCGA-E7-A6ME-01A-22D-A32B-08	TCGA	GRCh38
TCGA-BLCA	TCGA-E7-A6MF	TCGA-E7-A6MF-01A-12D-A32B-08	TCGA	GRCh38
TCGA-BLCA	TCGA-E7-A7DU	TCGA-E7-A7DU-01A-11D-A32B-08	TCGA	GRCh38
TCGA-BLCA	TCGA-E7-A7DV	TCGA-E7-A7DV-01A-11D-A339-08	TCGA	GRCh38
TCGA-BLCA	TCGA-E7-A7PW	TCGA-E7-A7PW-01A-11D-A34U-08	TCGA	GRCh38
TCGA-BLCA	TCGA-E7-A7XN	TCGA-E7-A7XN-01A-11D-A34U-08	TCGA	GRCh38
TCGA-BLCA	TCGA-E7-A85H	TCGA-E7-A85H-01A-11D-A34U-08	TCGA	GRCh38
TCGA-BLCA	TCGA-E7-A8O7	TCGA-E7-A8O7-01A-11D-A364-08	TCGA	GRCh38
TCGA-BLCA	TCGA-E7-A8O8	TCGA-E7-A8O8-01A-11D-A364-08	TCGA	GRCh38
TCGA-BLCA	TCGA-E7-A97P	TCGA-E7-A97P-01A-11D-A38G-08	TCGA	GRCh38
TCGA-BLCA	TCGA-E7-A97Q	TCGA-E7-A97Q-01A-11D-A38G-08	TCGA	GRCh38
TCGA-BLCA	TCGA-FD-A3B3	TCGA-FD-A3B3-01A-12D-A729-36	TCGA	GRCh38
TCGA-BLCA	TCGA-FD-A3B4	TCGA-FD-A3B4-01A-12D-A204-02	TCGA	GRCh38
TCGA-BLCA	TCGA-FD-A3B5	TCGA-FD-A3B5-01A-11D-A20D-08	TCGA	GRCh38
TCGA-BLCA	TCGA-FD-A3B6	TCGA-FD-A3B6-01A-21D-A210-26	TCGA	GRCh38
TCGA-BLCA	TCGA-FD-A3B7	TCGA-FD-A3B7-01A-31D-A20D-08	TCGA	GRCh38
TCGA-BLCA	TCGA-FD-A3B8	TCGA-FD-A3B8-01A-31D-A20D-08	TCGA	GRCh38
TCGA-BLCA	TCGA-FD-A3N6	TCGA-FD-A3N6-01A-11D-A77U-36	TCGA	GRCh38
TCGA-BLCA	TCGA-FD-A3NA	TCGA-FD-A3NA-01A-11D-A21C-26	TCGA	GRCh38
TCGA-BLCA	TCGA-FD-A3SJ	TCGA-FD-A3SJ-01A-12D-A233-26	TCGA	GRCh38
TCGA-BLCA	TCGA-FD-A3SL	TCGA-FD-A3SL-01A-21D-A233-26	TCGA	GRCh38
TCGA-BLCA	TCGA-FD-A3SM	TCGA-FD-A3SM-01A-11D-A77U-36	TCGA	GRCh38
TCGA-BLCA	TCGA-FD-A3SN	TCGA-FD-A3SN-01A-12D-A789-36	TCGA	GRCh38
TCGA-BLCA	TCGA-FD-A3SO	TCGA-FD-A3SO-01A-11D-A22Z-08	TCGA	GRCh38
TCGA-BLCA	TCGA-FD-A3SP	TCGA-FD-A3SP-01A-31D-A78A-36	TCGA	GRCh38
TCGA-BLCA	TCGA-FD-A3SQ	TCGA-FD-A3SQ-01A-21D-A233-26	TCGA	GRCh38
TCGA-BLCA	TCGA-FD-A3SR	TCGA-FD-A3SR-01A-11D-A729-36	TCGA	GRCh38
TCGA-BLCA	TCGA-FD-A3SS	TCGA-FD-A3SS-01A-12D-A233-26	TCGA	GRCh38
TCGA-BLCA	TCGA-FD-A43N	TCGA-FD-A43N-01A-11D-A23U-08	TCGA	GRCh38
TCGA-BLCA	TCGA-FD-A43P	TCGA-FD-A43P-01A-31D-A23U-08	TCGA	GRCh38
TCGA-BLCA	TCGA-FD-A43S	TCGA-FD-A43S-01A-21D-A23U-08	TCGA	GRCh38
TCGA-BLCA	TCGA-FD-A43U	TCGA-FD-A43U-01A-11D-A23U-08	TCGA	GRCh38
TCGA-BLCA	TCGA-FD-A43X	TCGA-FD-A43X-01A-11D-A23U-08	TCGA	GRCh38
TCGA-BLCA	TCGA-FD-A43Y	TCGA-FD-A43Y-01A-21D-A26M-08	TCGA	GRCh38
TCGA-BLCA	TCGA-FD-A5BR	TCGA-FD-A5BR-01A-11D-A26M-08	TCGA	GRCh38
TCGA-BLCA	TCGA-FD-A5BS	TCGA-FD-A5BS-01A-21D-A26M-08	TCGA	GRCh38
TCGA-BLCA	TCGA-FD-A5BT	TCGA-FD-A5BT-01A-11D-A26M-08	TCGA	GRCh38
TCGA-BLCA	TCGA-FD-A5BV	TCGA-FD-A5BV-01A-11D-A26M-08	TCGA	GRCh38
TCGA-BLCA	TCGA-FD-A5BX	TCGA-FD-A5BX-01A-11D-A26M-08	TCGA	GRCh38
TCGA-BLCA	TCGA-FD-A5BY	TCGA-FD-A5BY-01A-31D-A289-08	TCGA	GRCh38
TCGA-BLCA	TCGA-FD-A5BZ	TCGA-FD-A5BZ-01A-11D-A289-08	TCGA	GRCh38
TCGA-BLCA	TCGA-FD-A5C0	TCGA-FD-A5C0-01A-11D-A289-08	TCGA	GRCh38
TCGA-BLCA	TCGA-FD-A5C1	TCGA-FD-A5C1-01A-11D-A289-08	TCGA	GRCh38
TCGA-BLCA	TCGA-FD-A62N	TCGA-FD-A62N-01A-11D-A30E-08	TCGA	GRCh38
TCGA-BLCA	TCGA-FD-A62O	TCGA-FD-A62O-01A-11D-A30E-08	TCGA	GRCh38
TCGA-BLCA	TCGA-FD-A62P	TCGA-FD-A62P-01A-32D-A30E-08	TCGA	GRCh38
TCGA-BLCA	TCGA-FD-A62S	TCGA-FD-A62S-01A-11D-A30E-08	TCGA	GRCh38
TCGA-BLCA	TCGA-FD-A6TA	TCGA-FD-A6TA-01A-12D-A339-08	TCGA	GRCh38
TCGA-BLCA	TCGA-FD-A6TB	TCGA-FD-A6TB-01A-12D-A339-08	TCGA	GRCh38
TCGA-BLCA	TCGA-FD-A6TC	TCGA-FD-A6TC-01A-21D-A339-08	TCGA	GRCh38
TCGA-BLCA	TCGA-FD-A6TD	TCGA-FD-A6TD-01A-51D-A339-08	TCGA	GRCh38
TCGA-BLCA	TCGA-FD-A6TE	TCGA-FD-A6TE-01A-12D-A339-08	TCGA	GRCh38
TCGA-BLCA	TCGA-FD-A6TF	TCGA-FD-A6TF-01A-52D-A32B-08	TCGA	GRCh38
TCGA-BLCA	TCGA-FD-A6TG	TCGA-FD-A6TG-01A-11D-A32B-08	TCGA	GRCh38
TCGA-BLCA	TCGA-FD-A6TH	TCGA-FD-A6TH-01A-11D-A32B-08	TCGA	GRCh38
TCGA-BLCA	TCGA-FD-A6TI	TCGA-FD-A6TI-01A-11D-A32B-08	TCGA	GRCh38
TCGA-BLCA	TCGA-FD-A6TK	TCGA-FD-A6TK-01A-42D-A339-08	TCGA	GRCh38
TCGA-BLCA	TCGA-FJ-A3Z7	TCGA-FJ-A3Z7-01A-12D-A23M-08	TCGA	GRCh38
TCGA-BLCA	TCGA-FJ-A3Z9	TCGA-FJ-A3Z9-01A-11D-A26M-08	TCGA	GRCh38
TCGA-BLCA	TCGA-FJ-A3ZE	TCGA-FJ-A3ZE-01A-11D-A23M-08	TCGA	GRCh38
TCGA-BLCA	TCGA-FJ-A3ZF	TCGA-FJ-A3ZF-01A-11D-A23M-08	TCGA	GRCh38
TCGA-BLCA	TCGA-FJ-A871	TCGA-FJ-A871-01A-11D-A34U-08	TCGA	GRCh38
TCGA-BLCA	TCGA-FT-A3EE	TCGA-FT-A3EE-01A-11D-A202-08	TCGA	GRCh38
TCGA-BLCA	TCGA-FT-A61P	TCGA-FT-A61P-01A-11D-A30E-08	TCGA	GRCh38
TCGA-BLCA	TCGA-G2-A2EC	TCGA-G2-A2EC-01A-11D-A17R-02	TCGA	GRCh38
TCGA-BLCA	TCGA-G2-A2EF	TCGA-G2-A2EF-01A-12D-A18F-08	TCGA	GRCh38
TCGA-BLCA	TCGA-G2-A2EJ	TCGA-G2-A2EJ-01A-11D-A17V-08	TCGA	GRCh38
TCGA-BLCA	TCGA-G2-A2EK	TCGA-G2-A2EK-01A-22D-A18D-02	TCGA	GRCh38
TCGA-BLCA	TCGA-G2-A2EL	TCGA-G2-A2EL-01A-12D-A18D-02	TCGA	GRCh38
TCGA-BLCA	TCGA-G2-A2EO	TCGA-G2-A2EO-01A-11D-A17V-08	TCGA	GRCh38
TCGA-BLCA	TCGA-G2-A2ES	TCGA-G2-A2ES-01A-11D-A17R-02	TCGA	GRCh38
TCGA-BLCA	TCGA-G2-A3IB	TCGA-G2-A3IB-01A-11D-A210-26	TCGA	GRCh38
TCGA-BLCA	TCGA-G2-A3IE	TCGA-G2-A3IE-01A-11D-A210-26	TCGA	GRCh38
TCGA-BLCA	TCGA-G2-A3VY	TCGA-G2-A3VY-01A-11D-A233-26	TCGA	GRCh38
TCGA-BLCA	TCGA-G2-AA3B	TCGA-G2-AA3B-01A-11D-A391-08	TCGA	GRCh38
TCGA-BLCA	TCGA-G2-AA3C	TCGA-G2-AA3C-01A-21D-A391-08	TCGA	GRCh38
TCGA-BLCA	TCGA-G2-AA3D	TCGA-G2-AA3D-01A-11D-A391-08	TCGA	GRCh38
TCGA-BLCA	TCGA-G2-AA3F	TCGA-G2-AA3F-01A-12D-A42E-08	TCGA	GRCh38
TCGA-BLCA	TCGA-GC-A3BM	TCGA-GC-A3BM-01A-11D-A23Q-26	TCGA	GRCh38
TCGA-BLCA	TCGA-GC-A3I6	TCGA-GC-A3I6-01A-11D-A210-26	TCGA	GRCh38
TCGA-BLCA	TCGA-GC-A3OO	TCGA-GC-A3OO-01A-11D-A78A-36	TCGA	GRCh38
TCGA-BLCA	TCGA-GC-A3RB	TCGA-GC-A3RB-01A-12D-A21Z-08	TCGA	GRCh38
TCGA-BLCA	TCGA-GC-A3RD	TCGA-GC-A3RD-01A-12D-A233-26	TCGA	GRCh38
TCGA-BLCA	TCGA-GC-A3WC	TCGA-GC-A3WC-01A-31D-A77U-36	TCGA	GRCh38
TCGA-BLCA	TCGA-GC-A3YS	TCGA-GC-A3YS-01A-11D-A23M-08	TCGA	GRCh38
TCGA-BLCA	TCGA-GC-A4ZW	TCGA-GC-A4ZW-01A-11D-A26M-08	TCGA	GRCh38
TCGA-BLCA	TCGA-GC-A6I1	TCGA-GC-A6I1-01A-12D-A31L-08	TCGA	GRCh38
TCGA-BLCA	TCGA-GC-A6I3	TCGA-GC-A6I3-01A-11D-A31L-08	TCGA	GRCh38
TCGA-BLCA	TCGA-GD-A2C5	TCGA-GD-A2C5-01A-12D-A17R-02	TCGA	GRCh38
TCGA-BLCA	TCGA-GD-A3OP	TCGA-GD-A3OP-01A-21D-A78A-36	TCGA	GRCh38
TCGA-BLCA	TCGA-GD-A3OQ	TCGA-GD-A3OQ-01A-32D-A729-36	TCGA	GRCh38
TCGA-BLCA	TCGA-GD-A3OS	TCGA-GD-A3OS-01A-12D-A21Z-08	TCGA	GRCh38
TCGA-BLCA	TCGA-GD-A6C6	TCGA-GD-A6C6-01A-21D-A31L-08	TCGA	GRCh38
TCGA-BLCA	TCGA-GU-A42P	TCGA-GU-A42P-01A-11D-A23U-08	TCGA	GRCh38
TCGA-BLCA	TCGA-GU-A42Q	TCGA-GU-A42Q-01A-11D-A78A-36	TCGA	GRCh38
TCGA-BLCA	TCGA-GU-A42R	TCGA-GU-A42R-01A-11D-A23M-08	TCGA	GRCh38
TCGA-BLCA	TCGA-GU-A762	TCGA-GU-A762-01A-11D-A339-08	TCGA	GRCh38
TCGA-BLCA	TCGA-GU-A763	TCGA-GU-A763-01A-11D-A32B-08	TCGA	GRCh38
TCGA-BLCA	TCGA-GU-A764	TCGA-GU-A764-01A-11D-A34U-08	TCGA	GRCh38
TCGA-BLCA	TCGA-GU-A766	TCGA-GU-A766-01A-11D-A32B-08	TCGA	GRCh38
TCGA-BLCA	TCGA-GU-A767	TCGA-GU-A767-01A-11D-A32B-08	TCGA	GRCh38
TCGA-BLCA	TCGA-GU-AATO	TCGA-GU-AATO-01A-11D-A391-08	TCGA	GRCh38
TCGA-BLCA	TCGA-GU-AATP	TCGA-GU-AATP-01A-11D-A391-08	TCGA	GRCh38
TCGA-BLCA	TCGA-GU-AATQ	TCGA-GU-AATQ-01A-11D-A391-08	TCGA	GRCh38
TCGA-BLCA	TCGA-GV-A3JV	TCGA-GV-A3JV-01A-11D-A21Z-08	TCGA	GRCh38
TCGA-BLCA	TCGA-GV-A3JW	TCGA-GV-A3JW-01A-11D-A210-26	TCGA	GRCh38
TCGA-BLCA	TCGA-GV-A3JX	TCGA-GV-A3JX-01A-11D-A20D-08	TCGA	GRCh38
TCGA-BLCA	TCGA-GV-A3JZ	TCGA-GV-A3JZ-01A-11D-A21A-08	TCGA	GRCh38
TCGA-BLCA	TCGA-GV-A3QF	TCGA-GV-A3QF-01A-31D-A78A-36	TCGA	GRCh38
TCGA-BLCA	TCGA-GV-A3QG	TCGA-GV-A3QG-01A-11D-A21Z-08	TCGA	GRCh38
TCGA-BLCA	TCGA-GV-A3QH	TCGA-GV-A3QH-01A-11D-A21Z-08	TCGA	GRCh38
TCGA-BLCA	TCGA-GV-A3QI	TCGA-GV-A3QI-01A-11D-A21Z-08	TCGA	GRCh38
TCGA-BLCA	TCGA-GV-A3QK	TCGA-GV-A3QK-01B-11D-A23M-08	TCGA	GRCh38
TCGA-BLCA	TCGA-GV-A40E	TCGA-GV-A40E-01A-12D-A23M-08	TCGA	GRCh38
TCGA-BLCA	TCGA-GV-A40G	TCGA-GV-A40G-01A-11D-A23M-08	TCGA	GRCh38
TCGA-BLCA	TCGA-GV-A6ZA	TCGA-GV-A6ZA-01A-12D-A339-08	TCGA	GRCh38
TCGA-BLCA	TCGA-H4-A2HO	TCGA-H4-A2HO-01A-11D-A75X-36	TCGA	GRCh38
TCGA-BLCA	TCGA-H4-A2HQ	TCGA-H4-A2HQ-01A-11D-A17R-02	TCGA	GRCh38
TCGA-BLCA	TCGA-HQ-A2OE	TCGA-HQ-A2OE-01A-11D-A202-08	TCGA	GRCh38
TCGA-BLCA	TCGA-HQ-A2OF	TCGA-HQ-A2OF-01A-11D-A26M-08	TCGA	GRCh38
TCGA-BLCA	TCGA-HQ-A5ND	TCGA-HQ-A5ND-01A-11D-A26M-08	TCGA	GRCh38
TCGA-BLCA	TCGA-HQ-A5NE	TCGA-HQ-A5NE-01A-12D-A289-08	TCGA	GRCh38
TCGA-BLCA	TCGA-K4-A3WS	TCGA-K4-A3WS-01A-11D-A23Q-26	TCGA	GRCh38
TCGA-BLCA	TCGA-K4-A3WU	TCGA-K4-A3WU-01B-11D-A23M-08	TCGA	GRCh38
TCGA-BLCA	TCGA-K4-A3WV	TCGA-K4-A3WV-01A-11D-A22Z-08	TCGA	GRCh38
TCGA-BLCA	TCGA-K4-A4AB	TCGA-K4-A4AB-01B-12D-A289-08	TCGA	GRCh38
TCGA-BLCA	TCGA-K4-A4AC	TCGA-K4-A4AC-01A-21D-A26M-08	TCGA	GRCh38
TCGA-BLCA	TCGA-K4-A54R	TCGA-K4-A54R-01A-11D-A26M-08	TCGA	GRCh38
TCGA-BLCA	TCGA-K4-A5RI	TCGA-K4-A5RI-01A-11D-A289-08	TCGA	GRCh38
TCGA-BLCA	TCGA-K4-A5RJ	TCGA-K4-A5RJ-01A-11D-A289-08	TCGA	GRCh38
TCGA-BLCA	TCGA-K4-A6FZ	TCGA-K4-A6FZ-01A-11D-A31L-08	TCGA	GRCh38
TCGA-BLCA	TCGA-K4-A6MB	TCGA-K4-A6MB-01A-11D-A31L-08	TCGA	GRCh38
TCGA-BLCA	TCGA-K4-A83P	TCGA-K4-A83P-01A-11D-A34U-08	TCGA	GRCh38
TCGA-BLCA	TCGA-K4-AAQO	TCGA-K4-AAQO-01A-11D-A38G-08	TCGA	GRCh38
TCGA-BLCA	TCGA-KQ-A41N	TCGA-KQ-A41N-01A-11D-A339-08	TCGA	GRCh38
TCGA-BLCA	TCGA-KQ-A41O	TCGA-KQ-A41O-01A-12D-A34U-08	TCGA	GRCh38
TCGA-BLCA	TCGA-KQ-A41P	TCGA-KQ-A41P-01A-12D-A339-08	TCGA	GRCh38
TCGA-BLCA	TCGA-KQ-A41Q	TCGA-KQ-A41Q-01A-11D-A339-08	TCGA	GRCh38
TCGA-BLCA	TCGA-KQ-A41R	TCGA-KQ-A41R-01A-21D-A34U-08	TCGA	GRCh38
TCGA-BLCA	TCGA-KQ-A41S	TCGA-KQ-A41S-01A-12D-A339-08	TCGA	GRCh38
TCGA-BLCA	TCGA-LC-A66R	TCGA-LC-A66R-01A-41D-A30E-08	TCGA	GRCh38
TCGA-BLCA	TCGA-LT-A5Z6	TCGA-LT-A5Z6-01A-11D-A289-08	TCGA	GRCh38
TCGA-BLCA	TCGA-LT-A8JT	TCGA-LT-A8JT-01A-11D-A364-08	TCGA	GRCh38
TCGA-BLCA	TCGA-MV-A51V	TCGA-MV-A51V-01A-11D-A26M-08	TCGA	GRCh38
TCGA-BLCA	TCGA-PQ-A6FI	TCGA-PQ-A6FI-01A-11D-A31L-08	TCGA	GRCh38
TCGA-BLCA	TCGA-PQ-A6FN	TCGA-PQ-A6FN-01A-11D-A31L-08	TCGA	GRCh38
TCGA-BLCA	TCGA-R3-A69X	TCGA-R3-A69X-01A-22D-A30E-08	TCGA	GRCh38
TCGA-BLCA	TCGA-S5-A6DX	TCGA-S5-A6DX-01A-11D-A31L-08	TCGA	GRCh38
TCGA-BLCA	TCGA-S5-AA26	TCGA-S5-AA26-01A-11D-A38G-08	TCGA	GRCh38
TCGA-BLCA	TCGA-SY-A9G0	TCGA-SY-A9G0-01A-12D-A38G-08	TCGA	GRCh38
TCGA-BLCA	TCGA-SY-A9G5	TCGA-SY-A9G5-01A-11D-A38G-08	TCGA	GRCh38
TCGA-BLCA	TCGA-UY-A78K	TCGA-UY-A78K-01A-11D-A339-08	TCGA	GRCh38
TCGA-BLCA	TCGA-UY-A78L	TCGA-UY-A78L-01A-12D-A339-08	TCGA	GRCh38
TCGA-BLCA	TCGA-UY-A78M	TCGA-UY-A78M-01A-21D-A34U-08	TCGA	GRCh38
TCGA-BLCA	TCGA-UY-A78N	TCGA-UY-A78N-01A-12D-A339-08	TCGA	GRCh38
TCGA-BLCA	TCGA-UY-A78O	TCGA-UY-A78O-01A-12D-A339-08	TCGA	GRCh38
TCGA-BLCA	TCGA-UY-A78P	TCGA-UY-A78P-01A-12D-A364-08	TCGA	GRCh38
TCGA-BLCA	TCGA-UY-A8OB	TCGA-UY-A8OB-01A-12D-A42E-08	TCGA	GRCh38
TCGA-BLCA	TCGA-UY-A8OC	TCGA-UY-A8OC-01A-11D-A364-08	TCGA	GRCh38
TCGA-BLCA	TCGA-UY-A8OD	TCGA-UY-A8OD-01A-11D-A364-08	TCGA	GRCh38
TCGA-BLCA	TCGA-UY-A9PA	TCGA-UY-A9PA-01A-11D-A38G-08	TCGA	GRCh38
TCGA-BLCA	TCGA-UY-A9PB	TCGA-UY-A9PB-01A-11D-A38G-08	TCGA	GRCh38
TCGA-BLCA	TCGA-UY-A9PD	TCGA-UY-A9PD-01A-11D-A38G-08	TCGA	GRCh38
TCGA-BLCA	TCGA-UY-A9PE	TCGA-UY-A9PE-01A-11D-A38G-08	TCGA	GRCh38
TCGA-BLCA	TCGA-UY-A9PF	TCGA-UY-A9PF-01A-11D-A38G-08	TCGA	GRCh38
TCGA-BLCA	TCGA-UY-A9PH	TCGA-UY-A9PH-01A-11D-A38G-08	TCGA	GRCh38
TCGA-BLCA	TCGA-XF-A8HB	TCGA-XF-A8HB-01A-11D-A364-08	TCGA	GRCh38
TCGA-BLCA	TCGA-XF-A8HC	TCGA-XF-A8HC-01A-11D-A364-08	TCGA	GRCh38
TCGA-BLCA	TCGA-XF-A8HD	TCGA-XF-A8HD-01A-11D-A364-08	TCGA	GRCh38
TCGA-BLCA	TCGA-XF-A8HE	TCGA-XF-A8HE-01A-11D-A364-08	TCGA	GRCh38
TCGA-BLCA	TCGA-XF-A8HF	TCGA-XF-A8HF-01A-11D-A364-08	TCGA	GRCh38
TCGA-BLCA	TCGA-XF-A8HG	TCGA-XF-A8HG-01A-11D-A364-08	TCGA	GRCh38
TCGA-BLCA	TCGA-XF-A8HH	TCGA-XF-A8HH-01A-11D-A38G-08	TCGA	GRCh38
TCGA-BLCA	TCGA-XF-A8HI	TCGA-XF-A8HI-01A-11D-A38G-08	TCGA	GRCh38
TCGA-BLCA	TCGA-XF-A9SG	TCGA-XF-A9SG-01A-12D-A42E-08	TCGA	GRCh38
TCGA-BLCA	TCGA-XF-A9SH	TCGA-XF-A9SH-01A-11D-A391-08	TCGA	GRCh38
TCGA-BLCA	TCGA-XF-A9SI	TCGA-XF-A9SI-01A-11D-A391-08	TCGA	GRCh38
TCGA-BLCA	TCGA-XF-A9SJ	TCGA-XF-A9SJ-01A-11D-A391-08	TCGA	GRCh38
TCGA-BLCA	TCGA-XF-A9SK	TCGA-XF-A9SK-01A-11D-A42E-08	TCGA	GRCh38
TCGA-BLCA	TCGA-XF-A9SL	TCGA-XF-A9SL-01A-11D-A391-08	TCGA	GRCh38
TCGA-BLCA	TCGA-XF-A9SM	TCGA-XF-A9SM-01A-11D-A42E-08	TCGA	GRCh38
TCGA-BLCA	TCGA-XF-A9SP	TCGA-XF-A9SP-01A-11D-A391-08	TCGA	GRCh38
TCGA-BLCA	TCGA-XF-A9ST	TCGA-XF-A9ST-01A-11D-A42E-08	TCGA	GRCh38
TCGA-BLCA	TCGA-XF-A9SU	TCGA-XF-A9SU-01A-31D-A391-08	TCGA	GRCh38
TCGA-BLCA	TCGA-XF-A9SV	TCGA-XF-A9SV-01A-21D-A42E-08	TCGA	GRCh38
TCGA-BLCA	TCGA-XF-A9SW	TCGA-XF-A9SW-01A-11D-A42E-08	TCGA	GRCh38
TCGA-BLCA	TCGA-XF-A9SX	TCGA-XF-A9SX-01A-21D-A391-08	TCGA	GRCh38
TCGA-BLCA	TCGA-XF-A9SY	TCGA-XF-A9SY-01A-21D-A42E-08	TCGA	GRCh38
TCGA-BLCA	TCGA-XF-A9SZ	TCGA-XF-A9SZ-01A-11D-A391-08	TCGA	GRCh38
TCGA-BLCA	TCGA-XF-A9T0	TCGA-XF-A9T0-01A-11D-A391-08	TCGA	GRCh38
TCGA-BLCA	TCGA-XF-A9T2	TCGA-XF-A9T2-01A-11D-A42E-08	TCGA	GRCh38
TCGA-BLCA	TCGA-XF-A9T3	TCGA-XF-A9T3-01A-11D-A42E-08	TCGA	GRCh38
TCGA-BLCA	TCGA-XF-A9T4	TCGA-XF-A9T4-01A-11D-A391-08	TCGA	GRCh38
TCGA-BLCA	TCGA-XF-A9T5	TCGA-XF-A9T5-01A-11D-A42E-08	TCGA	GRCh38
TCGA-BLCA	TCGA-XF-A9T6	TCGA-XF-A9T6-01A-11D-A42E-08	TCGA	GRCh38
TCGA-BLCA	TCGA-XF-A9T8	TCGA-XF-A9T8-01A-11D-A391-08	TCGA	GRCh38
TCGA-BLCA	TCGA-XF-AAME	TCGA-XF-AAME-01A-12D-A42E-08	TCGA	GRCh38
TCGA-BLCA	TCGA-XF-AAMF	TCGA-XF-AAMF-01A-21D-A42E-08	TCGA	GRCh38
TCGA-BLCA	TCGA-XF-AAMG	TCGA-XF-AAMG-01A-11D-A42E-08	TCGA	GRCh38
TCGA-BLCA	TCGA-XF-AAMH	TCGA-XF-AAMH-01A-11D-A42E-08	TCGA	GRCh38
TCGA-BLCA	TCGA-XF-AAMJ	TCGA-XF-AAMJ-01A-11D-A42E-08	TCGA	GRCh38
TCGA-BLCA	TCGA-XF-AAML	TCGA-XF-AAML-01A-11D-A42E-08	TCGA	GRCh38
TCGA-BLCA	TCGA-XF-AAMQ	TCGA-XF-AAMQ-01A-11D-A42E-08	TCGA	GRCh38
TCGA-BLCA	TCGA-XF-AAMR	TCGA-XF-AAMR-01A-31D-A42E-08	TCGA	GRCh38
TCGA-BLCA	TCGA-XF-AAMT	TCGA-XF-AAMT-01A-11D-A42E-08	TCGA	GRCh38
TCGA-BLCA	TCGA-XF-AAMW	TCGA-XF-AAMW-01A-11D-A42E-08	TCGA	GRCh38
TCGA-BLCA	TCGA-XF-AAMX	TCGA-XF-AAMX-01A-11D-A42E-08	TCGA	GRCh38
TCGA-BLCA	TCGA-XF-AAMY	TCGA-XF-AAMY-01A-11D-A42E-08	TCGA	GRCh38
TCGA-BLCA	TCGA-XF-AAMZ	TCGA-XF-AAMZ-01A-11D-A42E-08	TCGA	GRCh38
TCGA-BLCA	TCGA-XF-AAN0	TCGA-XF-AAN0-01A-11D-A42E-08	TCGA	GRCh38
TCGA-BLCA	TCGA-XF-AAN1	TCGA-XF-AAN1-01A-31D-A42E-08	TCGA	GRCh38
TCGA-BLCA	TCGA-XF-AAN2	TCGA-XF-AAN2-01A-11D-A42E-08	TCGA	GRCh38
TCGA-BLCA	TCGA-XF-AAN3	TCGA-XF-AAN3-01A-11D-A42E-08	TCGA	GRCh38
TCGA-BLCA	TCGA-XF-AAN4	TCGA-XF-AAN4-01A-11D-A42E-08	TCGA	GRCh38
TCGA-BLCA	TCGA-XF-AAN5	TCGA-XF-AAN5-01A-11D-A42E-08	TCGA	GRCh38
TCGA-BLCA	TCGA-XF-AAN7	TCGA-XF-AAN7-01A-11D-A42E-08	TCGA	GRCh38
TCGA-BLCA	TCGA-XF-AAN8	TCGA-XF-AAN8-01A-11D-A42E-08	TCGA	GRCh38
TCGA-BLCA	TCGA-YC-A89H	TCGA-YC-A89H-01A-11D-A364-08	TCGA	GRCh38
TCGA-BLCA	TCGA-YC-A8S6	TCGA-YC-A8S6-01A-31D-A38G-08	TCGA	GRCh38
TCGA-BLCA	TCGA-YC-A9TC	TCGA-YC-A9TC-01A-22D-A391-08	TCGA	GRCh38
TCGA-BLCA	TCGA-YF-AA3L	TCGA-YF-AA3L-01A-11D-A38G-08	TCGA	GRCh38
TCGA-BLCA	TCGA-YF-AA3M	TCGA-YF-AA3M-01A-11D-A42E-08	TCGA	GRCh38
TCGA-BLCA	TCGA-ZF-A9R0	TCGA-ZF-A9R0-01A-11D-A38G-08	TCGA	GRCh38
TCGA-BLCA	TCGA-ZF-A9R1	TCGA-ZF-A9R1-01A-11D-A391-08	TCGA	GRCh38
TCGA-BLCA	TCGA-ZF-A9R2	TCGA-ZF-A9R2-01A-11D-A391-08	TCGA	GRCh38
TCGA-BLCA	TCGA-ZF-A9R3	TCGA-ZF-A9R3-01A-11D-A38G-08	TCGA	GRCh38
TCGA-BLCA	TCGA-ZF-A9R4	TCGA-ZF-A9R4-01A-11D-A38G-08	TCGA	GRCh38
TCGA-BLCA	TCGA-ZF-A9R5	TCGA-ZF-A9R5-01A-12D-A42E-08	TCGA	GRCh38
TCGA-BLCA	TCGA-ZF-A9R7	TCGA-ZF-A9R7-01A-11D-A38G-08	TCGA	GRCh38
TCGA-BLCA	TCGA-ZF-A9R9	TCGA-ZF-A9R9-01A-11D-A38G-08	TCGA	GRCh38
TCGA-BLCA	TCGA-ZF-A9RC	TCGA-ZF-A9RC-01A-11D-A38G-08	TCGA	GRCh38
TCGA-BLCA	TCGA-ZF-A9RD	TCGA-ZF-A9RD-01A-11D-A42E-08	TCGA	GRCh38
TCGA-BLCA	TCGA-ZF-A9RE	TCGA-ZF-A9RE-01A-11D-A38G-08	TCGA	GRCh38
TCGA-BLCA	TCGA-ZF-A9RF	TCGA-ZF-A9RF-01A-11D-A38G-08	TCGA	GRCh38
TCGA-BLCA	TCGA-ZF-A9RG	TCGA-ZF-A9RG-01A-21D-A42E-08	TCGA	GRCh38
TCGA-BLCA	TCGA-ZF-A9RL	TCGA-ZF-A9RL-01A-11D-A38G-08	TCGA	GRCh38
TCGA-BLCA	TCGA-ZF-A9RM	TCGA-ZF-A9RM-01A-11D-A38G-08	TCGA	GRCh38
TCGA-BLCA	TCGA-ZF-A9RN	TCGA-ZF-A9RN-01A-11D-A42E-08	TCGA	GRCh38
TCGA-BLCA	TCGA-ZF-AA4N	TCGA-ZF-AA4N-01A-11D-A38G-08	TCGA	GRCh38
TCGA-BLCA	TCGA-ZF-AA4R	TCGA-ZF-AA4R-01A-11D-A38G-08	TCGA	GRCh38
TCGA-BLCA	TCGA-ZF-AA4T	TCGA-ZF-AA4T-01A-11D-A38G-08	TCGA	GRCh38
TCGA-BLCA	TCGA-ZF-AA4U	TCGA-ZF-AA4U-01A-11D-A38G-08	TCGA	GRCh38
TCGA-BLCA	TCGA-ZF-AA4V	TCGA-ZF-AA4V-01A-11D-A38G-08	TCGA	GRCh38
TCGA-BLCA	TCGA-ZF-AA4W	TCGA-ZF-AA4W-01A-12D-A38G-08	TCGA	GRCh38
TCGA-BLCA	TCGA-ZF-AA4X	TCGA-ZF-AA4X-01A-11D-A38G-08	TCGA	GRCh38
TCGA-BLCA	TCGA-ZF-AA51	TCGA-ZF-AA51-01A-21D-A391-08	TCGA	GRCh38
TCGA-BLCA	TCGA-ZF-AA52	TCGA-ZF-AA52-01A-12D-A391-08	TCGA	GRCh38
TCGA-BLCA	TCGA-ZF-AA53	TCGA-ZF-AA53-01A-11D-A391-08	TCGA	GRCh38
TCGA-BLCA	TCGA-ZF-AA54	TCGA-ZF-AA54-01A-11D-A391-08	TCGA	GRCh38
TCGA-BLCA	TCGA-ZF-AA56	TCGA-ZF-AA56-01A-31D-A391-08	TCGA	GRCh38
TCGA-BLCA	TCGA-ZF-AA58	TCGA-ZF-AA58-01A-12D-A42E-08	TCGA	GRCh38
TCGA-BLCA	TCGA-ZF-AA5H	TCGA-ZF-AA5H-01A-11D-A391-08	TCGA	GRCh38
TCGA-BLCA	TCGA-ZF-AA5N	TCGA-ZF-AA5N-01A-11D-A42E-08	TCGA	GRCh38
TCGA-BLCA	TCGA-ZF-AA5P	TCGA-ZF-AA5P-01A-11D-A391-08	TCGA	GRCh38
TCGA-BRCA	TCGA-3C-AALJ	TCGA-3C-AALJ-01A-31D-A702-36	TCGA	GRCh38
TCGA-BRCA	TCGA-A2-A04P	TCGA-A2-A04P-01A-31D-A128-09	TCGA	GRCh38
TCGA-BRCA	TCGA-A2-A0CX	TCGA-A2-A0CX-01A-21D-A744-36	TCGA	GRCh38
TCGA-BRCA	TCGA-A2-A0D0	TCGA-A2-A0D0-01A-11D-A128-09	TCGA	GRCh38
TCGA-BRCA	TCGA-A2-A0D1	TCGA-A2-A0D1-01A-11D-A19H-09	TCGA	GRCh38
TCGA-BRCA	TCGA-A2-A0EY	TCGA-A2-A0EY-01A-11D-A19H-09	TCGA	GRCh38
TCGA-BRCA	TCGA-A2-A0SX	TCGA-A2-A0SX-01A-12D-A744-36	TCGA	GRCh38
TCGA-BRCA	TCGA-A2-A0SY	TCGA-A2-A0SY-01A-31D-A744-36	TCGA	GRCh38
TCGA-BRCA	TCGA-A2-A0T5	TCGA-A2-A0T5-01A-21D-A744-36	TCGA	GRCh38
TCGA-BRCA	TCGA-A2-A0T6	TCGA-A2-A0T6-01A-11D-A744-36	TCGA	GRCh38
TCGA-BRCA	TCGA-A2-A0T7	TCGA-A2-A0T7-01A-21D-A744-36	TCGA	GRCh38
TCGA-BRCA	TCGA-A2-A0YD	TCGA-A2-A0YD-01A-11D-A744-36	TCGA	GRCh38
TCGA-BRCA	TCGA-A2-A0YH	TCGA-A2-A0YH-01A-11D-A744-36	TCGA	GRCh38
TCGA-BRCA	TCGA-A2-A0YT	TCGA-A2-A0YT-01A-11D-A744-36	TCGA	GRCh38
TCGA-BRCA	TCGA-A2-A259	TCGA-A2-A259-01A-11D-A314-09	TCGA	GRCh38
TCGA-BRCA	TCGA-A2-A25B	TCGA-A2-A25B-01A-11D-A167-09	TCGA	GRCh38
TCGA-BRCA	TCGA-A2-A3KC	TCGA-A2-A3KC-01A-11D-A20S-09	TCGA	GRCh38
TCGA-BRCA	TCGA-A2-A3XX	TCGA-A2-A3XX-01A-21D-A23C-09	TCGA	GRCh38
TCGA-BRCA	TCGA-A2-A3Y0	TCGA-A2-A3Y0-01A-11D-A23C-09	TCGA	GRCh38
TCGA-BRCA	TCGA-A2-A4RX	TCGA-A2-A4RX-01A-11D-A702-36	TCGA	GRCh38
TCGA-BRCA	TCGA-A7-A0D9	TCGA-A7-A0D9-01A-31D-A060-02	TCGA	GRCh38
TCGA-BRCA	TCGA-A7-A13F	TCGA-A7-A13F-01A-12D-A75X-36	TCGA	GRCh38
TCGA-BRCA	TCGA-A7-A26G	TCGA-A7-A26G-01A-21D-A167-09	TCGA	GRCh38
TCGA-BRCA	TCGA-A8-A06N	TCGA-A8-A06N-01A-11D-A744-36	TCGA	GRCh38
TCGA-BRCA	TCGA-A8-A07I	TCGA-A8-A07I-01A-11D-A19H-09	TCGA	GRCh38
TCGA-BRCA	TCGA-A8-A08B	TCGA-A8-A08B-01A-11D-A19H-09	TCGA	GRCh38
TCGA-BRCA	TCGA-A8-A08S	TCGA-A8-A08S-01A-11D-A19H-09	TCGA	GRCh38
TCGA-BRCA	TCGA-A8-A092	TCGA-A8-A092-01A-11D-A19H-09	TCGA	GRCh38
TCGA-BRCA	TCGA-A8-A09X	TCGA-A8-A09X-01A-11D-A19H-09	TCGA	GRCh38
TCGA-BRCA	TCGA-AN-A04D	TCGA-AN-A04D-01A-21D-A314-09	TCGA	GRCh38
TCGA-BRCA	TCGA-AN-A0AT	TCGA-AN-A0AT-01A-11D-A045-09	TCGA	GRCh38
TCGA-BRCA	TCGA-AN-A0XR	TCGA-AN-A0XR-01A-11D-A10G-09	TCGA	GRCh38
TCGA-BRCA	TCGA-AO-A03L	TCGA-AO-A03L-01A-41D-A19H-09	TCGA	GRCh38
TCGA-BRCA	TCGA-AO-A0J2	TCGA-AO-A0J2-01A-11D-A19H-09	TCGA	GRCh38
TCGA-BRCA	TCGA-AO-A0J6	TCGA-AO-A0J6-01A-11D-A128-09	TCGA	GRCh38
TCGA-BRCA	TCGA-AO-A0J8	TCGA-AO-A0J8-01A-21D-A744-36	TCGA	GRCh38
TCGA-BRCA	TCGA-AO-A0JB	TCGA-AO-A0JB-01A-11D-A744-36	TCGA	GRCh38
TCGA-BRCA	TCGA-AO-A0JF	TCGA-AO-A0JF-01A-11D-A060-02	TCGA	GRCh38
TCGA-BRCA	TCGA-AO-A0JG	TCGA-AO-A0JG-01A-31D-A744-36	TCGA	GRCh38
TCGA-BRCA	TCGA-AO-A0JL	TCGA-AO-A0JL-01A-11D-A060-02	TCGA	GRCh38
TCGA-BRCA	TCGA-AO-A0JM	TCGA-AO-A0JM-01A-21D-A744-36	TCGA	GRCh38
TCGA-BRCA	TCGA-AO-A12B	TCGA-AO-A12B-01A-11D-A744-36	TCGA	GRCh38
TCGA-BRCA	TCGA-AO-A12D	TCGA-AO-A12D-01A-11D-A723-36	TCGA	GRCh38
TCGA-BRCA	TCGA-AO-A12E	TCGA-AO-A12E-01A-12D-A75X-36	TCGA	GRCh38
TCGA-BRCA	TCGA-AO-A12F	TCGA-AO-A12F-01A-11D-A744-36	TCGA	GRCh38
TCGA-BRCA	TCGA-AR-A0TV	TCGA-AR-A0TV-01A-21D-A744-36	TCGA	GRCh38
TCGA-BRCA	TCGA-AR-A0U0	TCGA-AR-A0U0-01A-11D-A723-36	TCGA	GRCh38
TCGA-BRCA	TCGA-AR-A1AY	TCGA-AR-A1AY-01A-21D-A12Q-09	TCGA	GRCh38
TCGA-BRCA	TCGA-AR-A256	TCGA-AR-A256-01A-11D-A167-09	TCGA	GRCh38
TCGA-BRCA	TCGA-AR-A2LK	TCGA-AR-A2LK-01A-11D-A17W-09	TCGA	GRCh38
TCGA-BRCA	TCGA-B6-A0RE	TCGA-B6-A0RE-01A-11D-A060-02	TCGA	GRCh38
TCGA-BRCA	TCGA-B6-A0X4	TCGA-B6-A0X4-01A-11D-A106-02	TCGA	GRCh38
TCGA-BRCA	TCGA-B6-A0X5	TCGA-B6-A0X5-01A-21D-A314-09	TCGA	GRCh38
TCGA-BRCA	TCGA-BH-A0B3	TCGA-BH-A0B3-01A-11D-A128-09	TCGA	GRCh38
TCGA-BRCA	TCGA-BH-A0BW	TCGA-BH-A0BW-01A-11D-A10Y-09	TCGA	GRCh38
TCGA-BRCA	TCGA-BH-A0C1	TCGA-BH-A0C1-01B-12D-A75X-36	TCGA	GRCh38
TCGA-BRCA	TCGA-BH-A0DG	TCGA-BH-A0DG-01A-21D-A12Q-09	TCGA	GRCh38
TCGA-BRCA	TCGA-BH-A0DK	TCGA-BH-A0DK-01A-21D-A060-02	TCGA	GRCh38
TCGA-BRCA	TCGA-BH-A0E0	TCGA-BH-A0E0-01A-11D-A128-09	TCGA	GRCh38
TCGA-BRCA	TCGA-BH-A0EA	TCGA-BH-A0EA-01A-11D-A314-09	TCGA	GRCh38
TCGA-BRCA	TCGA-BH-A0H7	TCGA-BH-A0H7-01A-13D-A060-02	TCGA	GRCh38
TCGA-BRCA	TCGA-BH-A0HB	TCGA-BH-A0HB-01A-11D-A060-02	TCGA	GRCh38
TCGA-BRCA	TCGA-BH-A0HK	TCGA-BH-A0HK-01A-11D-A060-02	TCGA	GRCh38
TCGA-BRCA	TCGA-BH-A0HP	TCGA-BH-A0HP-01A-11D-A75X-36	TCGA	GRCh38
TCGA-BRCA	TCGA-BH-A0HX	TCGA-BH-A0HX-01A-21D-A060-02	TCGA	GRCh38
TCGA-BRCA	TCGA-BH-A0W5	TCGA-BH-A0W5-01A-11D-A106-02	TCGA	GRCh38
TCGA-BRCA	TCGA-BH-A18R	TCGA-BH-A18R-01A-11D-A19H-09	TCGA	GRCh38
TCGA-BRCA	TCGA-BH-A18U	TCGA-BH-A18U-01A-21D-A19H-09	TCGA	GRCh38
TCGA-BRCA	TCGA-C8-A12L	TCGA-C8-A12L-01A-11D-A19H-09	TCGA	GRCh38
TCGA-BRCA	TCGA-C8-A12M	TCGA-C8-A12M-01A-11D-A744-36	TCGA	GRCh38
TCGA-BRCA	TCGA-C8-A12Y	TCGA-C8-A12Y-01A-11D-A75X-36	TCGA	GRCh38
TCGA-BRCA	TCGA-C8-A8HR	TCGA-C8-A8HR-01A-11D-A703-36	TCGA	GRCh38
TCGA-BRCA	TCGA-D8-A13Z	TCGA-D8-A13Z-01A-11D-A724-36	TCGA	GRCh38
TCGA-BRCA	TCGA-D8-A27H	TCGA-D8-A27H-01A-11D-A314-09	TCGA	GRCh38
TCGA-BRCA	TCGA-E2-A109	TCGA-E2-A109-01A-11D-A10M-09	TCGA	GRCh38
TCGA-BRCA	TCGA-E2-A14P	TCGA-E2-A14P-01A-31D-A19H-09	TCGA	GRCh38
TCGA-BRCA	TCGA-E2-A156	TCGA-E2-A156-01A-11D-A314-09	TCGA	GRCh38
TCGA-BRCA	TCGA-E2-A15E	TCGA-E2-A15E-01A-11D-A19H-09	TCGA	GRCh38
TCGA-BRCA	TCGA-E2-A15H	TCGA-E2-A15H-01A-11D-A19H-09	TCGA	GRCh38
TCGA-BRCA	TCGA-E2-A15K	TCGA-E2-A15K-01A-11D-A314-09	TCGA	GRCh38
TCGA-BRCA	TCGA-E2-A1LG	TCGA-E2-A1LG-01A-21D-A14K-09	TCGA	GRCh38
TCGA-BRCA	TCGA-E2-A1LK	TCGA-E2-A1LK-01A-21D-A14G-09	TCGA	GRCh38
TCGA-BRCA	TCGA-E2-A1LL	TCGA-E2-A1LL-01A-11D-A142-09	TCGA	GRCh38
TCGA-BRCA	TCGA-EW-A1J5	TCGA-EW-A1J5-01A-11D-A13L-09	TCGA	GRCh38
TCGA-BRCA	TCGA-EW-A1P8	TCGA-EW-A1P8-01A-11D-A142-09	TCGA	GRCh38
TCGA-BRCA	TCGA-EW-A1PC	TCGA-EW-A1PC-01B-11D-A21Q-09	TCGA	GRCh38
TCGA-BRCA	TCGA-EW-A1PH	TCGA-EW-A1PH-01A-11D-A17G-09	TCGA	GRCh38
TCGA-BRCA	TCGA-EW-A3U0	TCGA-EW-A3U0-01A-11D-A228-09	TCGA	GRCh38
TCGA-BRCA	TCGA-GM-A2DF	TCGA-GM-A2DF-01A-11D-A17W-09	TCGA	GRCh38
TCGA-BRCA	TCGA-S3-AA0Z	TCGA-S3-AA0Z-01A-11D-A706-36	TCGA	GRCh38
TCGA-CESC	TCGA-C5-A0TN	TCGA-C5-A0TN-01A-21D-A200-09	TCGA	GRCh38
TCGA-CESC	TCGA-C5-A1BF	TCGA-C5-A1BF-01B-11D-A200-09	TCGA	GRCh38
TCGA-CESC	TCGA-C5-A1BN	TCGA-C5-A1BN-01B-11D-A200-09	TCGA	GRCh38
TCGA-CESC	TCGA-C5-A1BQ	TCGA-C5-A1BQ-01C-11D-A20X-26	TCGA	GRCh38
TCGA-CESC	TCGA-C5-A1M8	TCGA-C5-A1M8-01A-21D-A200-09	TCGA	GRCh38
TCGA-CESC	TCGA-C5-A1M9	TCGA-C5-A1M9-01A-11D-A200-09	TCGA	GRCh38
TCGA-CESC	TCGA-C5-A1MI	TCGA-C5-A1MI-01A-11D-A200-09	TCGA	GRCh38
TCGA-CESC	TCGA-C5-A1ML	TCGA-C5-A1ML-01A-11D-A200-09	TCGA	GRCh38
TCGA-CESC	TCGA-C5-A1MQ	TCGA-C5-A1MQ-01A-11D-A200-09	TCGA	GRCh38
TCGA-CESC	TCGA-C5-A2LT	TCGA-C5-A2LT-01A-11D-A18J-09	TCGA	GRCh38
TCGA-CESC	TCGA-C5-A2LV	TCGA-C5-A2LV-01A-11D-A18J-09	TCGA	GRCh38
TCGA-CESC	TCGA-C5-A2LY	TCGA-C5-A2LY-01A-31D-A18J-09	TCGA	GRCh38
TCGA-CESC	TCGA-C5-A2LZ	TCGA-C5-A2LZ-01A-11D-A20X-26	TCGA	GRCh38
TCGA-CESC	TCGA-C5-A3HF	TCGA-C5-A3HF-01A-11D-A20X-26	TCGA	GRCh38
TCGA-CESC	TCGA-DG-A2KJ	TCGA-DG-A2KJ-01A-11D-A18J-09	TCGA	GRCh38
TCGA-CESC	TCGA-DS-A0VL	TCGA-DS-A0VL-01A-21D-A200-09	TCGA	GRCh38
TCGA-CESC	TCGA-EA-A1QS	TCGA-EA-A1QS-01A-61D-A704-36	TCGA	GRCh38
TCGA-CESC	TCGA-EA-A3HR	TCGA-EA-A3HR-01A-11D-A20X-26	TCGA	GRCh38
TCGA-CESC	TCGA-EA-A3HS	TCGA-EA-A3HS-01A-11D-A20X-26	TCGA	GRCh38
TCGA-CESC	TCGA-EA-A3HT	TCGA-EA-A3HT-01A-61D-A245-26	TCGA	GRCh38
TCGA-CESC	TCGA-EA-A3QD	TCGA-EA-A3QD-01A-32D-A232-26	TCGA	GRCh38
TCGA-CESC	TCGA-EA-A3QE	TCGA-EA-A3QE-01A-21D-A245-26	TCGA	GRCh38
TCGA-CESC	TCGA-EA-A3Y4	TCGA-EA-A3Y4-01A-51D-A245-26	TCGA	GRCh38
TCGA-CESC	TCGA-EK-A2PM	TCGA-EK-A2PM-01A-11D-A18I-02	TCGA	GRCh38
TCGA-CESC	TCGA-EK-A2R7	TCGA-EK-A2R7-01A-11D-A18I-02	TCGA	GRCh38
TCGA-CESC	TCGA-EK-A2R8	TCGA-EK-A2R8-01A-21D-A18I-02	TCGA	GRCh38
TCGA-CESC	TCGA-EK-A2R9	TCGA-EK-A2R9-01A-11D-A34H-09	TCGA	GRCh38
TCGA-CESC	TCGA-EK-A2RD	TCGA-EK-A2RD-01A-12D-A20X-26	TCGA	GRCh38
TCGA-CESC	TCGA-EK-A2RE	TCGA-EK-A2RE-01A-11D-A34H-09	TCGA	GRCh38
TCGA-CESC	TCGA-EK-A2RM	TCGA-EK-A2RM-01A-21D-A18J-09	TCGA	GRCh38
TCGA-CESC	TCGA-EK-A2RN	TCGA-EK-A2RN-01A-12D-A20X-26	TCGA	GRCh38
TCGA-CESC	TCGA-EK-A3GJ	TCGA-EK-A3GJ-01A-21D-A20X-26	TCGA	GRCh38
TCGA-CESC	TCGA-EX-A3L1	TCGA-EX-A3L1-01A-11D-A245-26	TCGA	GRCh38
TCGA-CESC	TCGA-FU-A3EO	TCGA-FU-A3EO-01A-11D-A20X-26	TCGA	GRCh38
TCGA-CESC	TCGA-FU-A3HY	TCGA-FU-A3HY-01A-11D-A245-26	TCGA	GRCh38
TCGA-CESC	TCGA-FU-A3HZ	TCGA-FU-A3HZ-01A-11D-A20X-26	TCGA	GRCh38
TCGA-CESC	TCGA-FU-A3NI	TCGA-FU-A3NI-01A-11D-A245-26	TCGA	GRCh38
TCGA-CESC	TCGA-FU-A3TX	TCGA-FU-A3TX-01A-11D-A232-26	TCGA	GRCh38
TCGA-CESC	TCGA-HG-A2PA	TCGA-HG-A2PA-01A-11D-A20X-26	TCGA	GRCh38
TCGA-CESC	TCGA-IR-A3L7	TCGA-IR-A3L7-01A-21D-A20X-26	TCGA	GRCh38
TCGA-CESC	TCGA-IR-A3LC	TCGA-IR-A3LC-01A-11D-A20X-26	TCGA	GRCh38
TCGA-CESC	TCGA-IR-A3LH	TCGA-IR-A3LH-01A-21D-A20X-26	TCGA	GRCh38
TCGA-CESC	TCGA-IR-A3LI	TCGA-IR-A3LI-01A-11D-A20X-26	TCGA	GRCh38
TCGA-CESC	TCGA-IR-A3LK	TCGA-IR-A3LK-01A-12D-A20X-26	TCGA	GRCh38
TCGA-CESC	TCGA-IR-A3LL	TCGA-IR-A3LL-01A-11D-A20X-26	TCGA	GRCh38
TCGA-CESC	TCGA-JX-A3PZ	TCGA-JX-A3PZ-01A-11D-A245-26	TCGA	GRCh38
TCGA-CESC	TCGA-JX-A3Q0	TCGA-JX-A3Q0-01A-11D-A245-26	TCGA	GRCh38
TCGA-CHOL	TCGA-3X-AAV9	TCGA-3X-AAV9-01A-71D-A765-36	TCGA	GRCh38
TCGA-CHOL	TCGA-3X-AAVA	TCGA-3X-AAVA-01A-11D-A702-36	TCGA	GRCh38
TCGA-CHOL	TCGA-3X-AAVB	TCGA-3X-AAVB-01A-31D-A702-36	TCGA	GRCh38
TCGA-CHOL	TCGA-3X-AAVC	TCGA-3X-AAVC-01A-21D-A75W-36	TCGA	GRCh38
TCGA-CHOL	TCGA-4G-AAZF	TCGA-4G-AAZF-01A-12D-A75W-36	TCGA	GRCh38
TCGA-CHOL	TCGA-4G-AAZR	TCGA-4G-AAZR-01A-11D-A75W-36	TCGA	GRCh38
TCGA-CHOL	TCGA-W5-AA2I	TCGA-W5-AA2I-01A-32D-A75W-36	TCGA	GRCh38
TCGA-CHOL	TCGA-W5-AA2J	TCGA-W5-AA2J-01A-31D-A75W-36	TCGA	GRCh38
TCGA-CHOL	TCGA-W5-AA2Q	TCGA-W5-AA2Q-01A-11D-A75W-36	TCGA	GRCh38
TCGA-CHOL	TCGA-W5-AA2R	TCGA-W5-AA2R-01A-11D-A75W-36	TCGA	GRCh38
TCGA-CHOL	TCGA-W5-AA2X	TCGA-W5-AA2X-01A-11D-A75W-36	TCGA	GRCh38
TCGA-CHOL	TCGA-W5-AA31	TCGA-W5-AA31-01A-11D-A75W-36	TCGA	GRCh38
TCGA-CHOL	TCGA-W5-AA33	TCGA-W5-AA33-01A-11D-A75W-36	TCGA	GRCh38
TCGA-CHOL	TCGA-W5-AA38	TCGA-W5-AA38-01A-11D-A75W-36	TCGA	GRCh38
TCGA-CHOL	TCGA-W5-AA39	TCGA-W5-AA39-01A-11D-A75W-36	TCGA	GRCh38
TCGA-CHOL	TCGA-W6-AA0S	TCGA-W6-AA0S-01A-11D-A75W-36	TCGA	GRCh38
TCGA-CHOL	TCGA-W7-A93O	TCGA-W7-A93O-01A-31D-A75W-36	TCGA	GRCh38
TCGA-CHOL	TCGA-WD-A7RX	TCGA-WD-A7RX-01A-11D-A765-36	TCGA	GRCh38
TCGA-CHOL	TCGA-ZH-A8Y2	TCGA-ZH-A8Y2-01A-11D-A75W-36	TCGA	GRCh38
TCGA-CHOL	TCGA-ZH-A8Y6	TCGA-ZH-A8Y6-01A-11D-A75W-36	TCGA	GRCh38
TCGA-CHOL	TCGA-ZH-A8Y7	TCGA-ZH-A8Y7-01A-21D-A719-36	TCGA	GRCh38
TCGA-CHOL	TCGA-ZU-A8S4	TCGA-ZU-A8S4-01A-11D-A75W-36	TCGA	GRCh38
TCGA-COAD	TCGA-3L-AA1B	TCGA-3L-AA1B-01A-11D-A729-36	TCGA	GRCh38
TCGA-COAD	TCGA-4N-A93T	TCGA-4N-A93T-01A-11D-A729-36	TCGA	GRCh38
TCGA-COAD	TCGA-A6-2671	TCGA-A6-2671-01A-01D-1405-02	TCGA	GRCh38
TCGA-COAD	TCGA-A6-2674	TCGA-A6-2674-01A-02D-1167-02	TCGA	GRCh38
TCGA-COAD	TCGA-A6-2676	TCGA-A6-2676-01A-01D-1167-02	TCGA	GRCh38
TCGA-COAD	TCGA-A6-2677	TCGA-A6-2677-01A-01D-A46W-08	TCGA	GRCh38
TCGA-COAD	TCGA-A6-2678	TCGA-A6-2678-01A-01D-1167-02	TCGA	GRCh38
TCGA-COAD	TCGA-A6-2679	TCGA-A6-2679-01A-02D-1405-02	TCGA	GRCh38
TCGA-COAD	TCGA-A6-2680	TCGA-A6-2680-01A-01D-1554-10	TCGA	GRCh38
TCGA-COAD	TCGA-A6-2681	TCGA-A6-2681-01A-01D-1554-10	TCGA	GRCh38
TCGA-COAD	TCGA-A6-2682	TCGA-A6-2682-01A-01D-1405-02	TCGA	GRCh38
TCGA-COAD	TCGA-A6-2683	TCGA-A6-2683-01A-01D-1167-02	TCGA	GRCh38
TCGA-COAD	TCGA-A6-2684	TCGA-A6-2684-01A-01D-A46W-08	TCGA	GRCh38
TCGA-COAD	TCGA-A6-3807	TCGA-A6-3807-01A-01D-1167-02	TCGA	GRCh38
TCGA-COAD	TCGA-A6-3808	TCGA-A6-3808-01A-01D-1167-02	TCGA	GRCh38
TCGA-COAD	TCGA-A6-3809	TCGA-A6-3809-01A-01D-A46W-08	TCGA	GRCh38
TCGA-COAD	TCGA-A6-3810	TCGA-A6-3810-01A-01D-1167-02	TCGA	GRCh38
TCGA-COAD	TCGA-A6-5656	TCGA-A6-5656-01B-02D-A46W-08	TCGA	GRCh38
TCGA-COAD	TCGA-A6-5659	TCGA-A6-5659-01A-01D-A46W-08	TCGA	GRCh38
TCGA-COAD	TCGA-A6-6141	TCGA-A6-6141-01A-11D-1771-10	TCGA	GRCh38
TCGA-COAD	TCGA-A6-6650	TCGA-A6-6650-01B-02D-A46W-08	TCGA	GRCh38
TCGA-COAD	TCGA-A6-6781	TCGA-A6-6781-01A-22D-1924-10	TCGA	GRCh38
TCGA-COAD	TCGA-A6-A565	TCGA-A6-A565-01A-31D-A28G-10	TCGA	GRCh38
TCGA-COAD	TCGA-A6-A566	TCGA-A6-A566-01A-11D-A702-36	TCGA	GRCh38
TCGA-COAD	TCGA-A6-A567	TCGA-A6-A567-01A-31D-A702-36	TCGA	GRCh38
TCGA-COAD	TCGA-A6-A56B	TCGA-A6-A56B-01A-31D-A702-36	TCGA	GRCh38
TCGA-COAD	TCGA-A6-A5ZU	TCGA-A6-A5ZU-01A-11D-A729-36	TCGA	GRCh38
TCGA-COAD	TCGA-AA-3494	TCGA-AA-3494-01A-01D-1405-02	TCGA	GRCh38
TCGA-COAD	TCGA-AA-3495	TCGA-AA-3495-01A-01D-1405-02	TCGA	GRCh38
TCGA-COAD	TCGA-AA-3502	TCGA-AA-3502-01A-01D-1405-02	TCGA	GRCh38
TCGA-COAD	TCGA-AA-3509	TCGA-AA-3509-01A-01D-1405-02	TCGA	GRCh38
TCGA-COAD	TCGA-AA-3510	TCGA-AA-3510-01A-01D-1405-02	TCGA	GRCh38
TCGA-COAD	TCGA-AA-3514	TCGA-AA-3514-01A-02D-1547-02	TCGA	GRCh38
TCGA-COAD	TCGA-AA-3516	TCGA-AA-3516-01A-02D-1554-10	TCGA	GRCh38
TCGA-COAD	TCGA-AA-3518	TCGA-AA-3518-01A-02D-1525-10	TCGA	GRCh38
TCGA-COAD	TCGA-AA-3529	TCGA-AA-3529-01A-02D-1554-10	TCGA	GRCh38
TCGA-COAD	TCGA-AA-3534	TCGA-AA-3534-01A-01D-1525-10	TCGA	GRCh38
TCGA-COAD	TCGA-AA-3548	TCGA-AA-3548-01A-01D-1167-02	TCGA	GRCh38
TCGA-COAD	TCGA-AA-3549	TCGA-AA-3549-01A-02D-1167-02	TCGA	GRCh38
TCGA-COAD	TCGA-AA-3553	TCGA-AA-3553-01A-01D-1167-02	TCGA	GRCh38
TCGA-COAD	TCGA-AA-3555	TCGA-AA-3555-01A-01D-0959-10	TCGA	GRCh38
TCGA-COAD	TCGA-AA-3558	TCGA-AA-3558-01A-01D-1167-02	TCGA	GRCh38
TCGA-COAD	TCGA-AA-3664	TCGA-AA-3664-01A-01D-1167-02	TCGA	GRCh38
TCGA-COAD	TCGA-AA-3666	TCGA-AA-3666-01A-02D-1167-02	TCGA	GRCh38
TCGA-COAD	TCGA-AA-3675	TCGA-AA-3675-01A-02D-1167-02	TCGA	GRCh38
TCGA-COAD	TCGA-AA-3681	TCGA-AA-3681-01A-01D-1637-02	TCGA	GRCh38
TCGA-COAD	TCGA-AA-3685	TCGA-AA-3685-01A-02D-1981-10	TCGA	GRCh38
TCGA-COAD	TCGA-AA-3692	TCGA-AA-3692-01A-01D-0957-02	TCGA	GRCh38
TCGA-COAD	TCGA-AA-3693	TCGA-AA-3693-01A-01D-0957-02	TCGA	GRCh38
TCGA-COAD	TCGA-AA-3715	TCGA-AA-3715-01A-01D-0957-02	TCGA	GRCh38
TCGA-COAD	TCGA-AA-3812	TCGA-AA-3812-01A-01D-1167-02	TCGA	GRCh38
TCGA-COAD	TCGA-AA-3861	TCGA-AA-3861-01A-01D-1167-02	TCGA	GRCh38
TCGA-COAD	TCGA-AA-3947	TCGA-AA-3947-01A-01D-1167-02	TCGA	GRCh38
TCGA-COAD	TCGA-AA-3956	TCGA-AA-3956-01A-02D-1981-10	TCGA	GRCh38
TCGA-COAD	TCGA-AA-3966	TCGA-AA-3966-01A-01D-1109-02	TCGA	GRCh38
TCGA-COAD	TCGA-AA-3968	TCGA-AA-3968-01A-01D-1167-02	TCGA	GRCh38
TCGA-COAD	TCGA-AA-3970	TCGA-AA-3970-01A-01D-1109-02	TCGA	GRCh38
TCGA-COAD	TCGA-AA-3977	TCGA-AA-3977-01A-01D-1024-10	TCGA	GRCh38
TCGA-COAD	TCGA-AA-3994	TCGA-AA-3994-01A-01D-1109-02	TCGA	GRCh38
TCGA-COAD	TCGA-AA-A00E	TCGA-AA-A00E-01A-01D-A744-36	TCGA	GRCh38
TCGA-COAD	TCGA-AA-A00L	TCGA-AA-A00L-01A-01D-A744-36	TCGA	GRCh38
TCGA-COAD	TCGA-AA-A00N	TCGA-AA-A00N-01A-02D-A17O-10	TCGA	GRCh38
TCGA-COAD	TCGA-AA-A00Q	TCGA-AA-A00Q-01A-01D-A077-02	TCGA	GRCh38
TCGA-COAD	TCGA-AA-A00R	TCGA-AA-A00R-01A-01D-A077-02	TCGA	GRCh38
TCGA-COAD	TCGA-AA-A00Z	TCGA-AA-A00Z-01A-01D-A077-02	TCGA	GRCh38
TCGA-COAD	TCGA-AA-A010	TCGA-AA-A010-01A-01D-A744-36	TCGA	GRCh38
TCGA-COAD	TCGA-AA-A01C	TCGA-AA-A01C-01A-01D-A077-02	TCGA	GRCh38
TCGA-COAD	TCGA-AA-A01D	TCGA-AA-A01D-01A-01D-A077-02	TCGA	GRCh38
TCGA-COAD	TCGA-AA-A01G	TCGA-AA-A01G-01A-01D-A077-02	TCGA	GRCh38
TCGA-COAD	TCGA-AA-A01I	TCGA-AA-A01I-01A-02D-A077-02	TCGA	GRCh38
TCGA-COAD	TCGA-AA-A01P	TCGA-AA-A01P-01A-21D-A079-02	TCGA	GRCh38
TCGA-COAD	TCGA-AA-A01Q	TCGA-AA-A01Q-01A-01D-A077-02	TCGA	GRCh38
TCGA-COAD	TCGA-AA-A01R	TCGA-AA-A01R-01A-21D-A17O-10	TCGA	GRCh38
TCGA-COAD	TCGA-AA-A01S	TCGA-AA-A01S-01A-21D-A17O-10	TCGA	GRCh38
TCGA-COAD	TCGA-AA-A01T	TCGA-AA-A01T-01A-21D-A17O-10	TCGA	GRCh38
TCGA-COAD	TCGA-AA-A01V	TCGA-AA-A01V-01A-23D-A17O-10	TCGA	GRCh38
TCGA-COAD	TCGA-AA-A01X	TCGA-AA-A01X-01A-21D-A17O-10	TCGA	GRCh38
TCGA-COAD	TCGA-AA-A024	TCGA-AA-A024-01A-02D-A744-36	TCGA	GRCh38
TCGA-COAD	TCGA-AA-A02K	TCGA-AA-A02K-01A-21D-A079-02	TCGA	GRCh38
TCGA-COAD	TCGA-AA-A02O	TCGA-AA-A02O-01A-21D-A17O-10	TCGA	GRCh38
TCGA-COAD	TCGA-AA-A02R	TCGA-AA-A02R-01A-01D-A077-02	TCGA	GRCh38
TCGA-COAD	TCGA-AA-A02W	TCGA-AA-A02W-01A-01D-A077-02	TCGA	GRCh38
TCGA-COAD	TCGA-AA-A02Y	TCGA-AA-A02Y-01A-43D-A079-02	TCGA	GRCh38
TCGA-COAD	TCGA-AA-A03F	TCGA-AA-A03F-01A-11D-A17O-10	TCGA	GRCh38
TCGA-COAD	TCGA-AD-6889	TCGA-AD-6889-01A-11D-A725-36	TCGA	GRCh38
TCGA-COAD	TCGA-AD-6964	TCGA-AD-6964-01A-11D-1924-10	TCGA	GRCh38
TCGA-COAD	TCGA-AD-A5EJ	TCGA-AD-A5EJ-01A-11D-A28G-10	TCGA	GRCh38
TCGA-COAD	TCGA-AD-A5EK	TCGA-AD-A5EK-01A-11D-A28G-10	TCGA	GRCh38
TCGA-COAD	TCGA-AY-4070	TCGA-AY-4070-01A-01D-1109-02	TCGA	GRCh38
TCGA-COAD	TCGA-AY-4071	TCGA-AY-4071-01A-01D-1109-02	TCGA	GRCh38
TCGA-COAD	TCGA-AY-A54L	TCGA-AY-A54L-01A-11D-A28G-10	TCGA	GRCh38
TCGA-COAD	TCGA-AZ-4308	TCGA-AZ-4308-01A-01D-1405-02	TCGA	GRCh38
TCGA-COAD	TCGA-AZ-4313	TCGA-AZ-4313-01A-01D-1405-02	TCGA	GRCh38
TCGA-COAD	TCGA-AZ-4614	TCGA-AZ-4614-01A-01D-1405-02	TCGA	GRCh38
TCGA-COAD	TCGA-AZ-4615	TCGA-AZ-4615-01A-01D-1405-02	TCGA	GRCh38
TCGA-COAD	TCGA-AZ-4681	TCGA-AZ-4681-01A-01D-1405-02	TCGA	GRCh38
TCGA-COAD	TCGA-AZ-4682	TCGA-AZ-4682-01B-01D-1405-02	TCGA	GRCh38
TCGA-COAD	TCGA-AZ-4684	TCGA-AZ-4684-01A-01D-1405-02	TCGA	GRCh38
TCGA-COAD	TCGA-AZ-6601	TCGA-AZ-6601-01A-11D-1771-10	TCGA	GRCh38
TCGA-COAD	TCGA-CA-5256	TCGA-CA-5256-01A-01D-1405-02	TCGA	GRCh38
TCGA-COAD	TCGA-CA-6717	TCGA-CA-6717-01A-11D-1835-10	TCGA	GRCh38
TCGA-COAD	TCGA-CA-6718	TCGA-CA-6718-01A-11D-1835-10	TCGA	GRCh38
TCGA-COAD	TCGA-CK-4951	TCGA-CK-4951-01A-01D-1405-02	TCGA	GRCh38
TCGA-COAD	TCGA-CM-4744	TCGA-CM-4744-01A-01D-1405-02	TCGA	GRCh38
TCGA-COAD	TCGA-CM-4746	TCGA-CM-4746-01A-01D-1405-02	TCGA	GRCh38
TCGA-COAD	TCGA-CM-4747	TCGA-CM-4747-01A-01D-1405-02	TCGA	GRCh38
TCGA-COAD	TCGA-CM-4748	TCGA-CM-4748-01A-01D-1405-02	TCGA	GRCh38
TCGA-COAD	TCGA-CM-4750	TCGA-CM-4750-01A-01D-1405-02	TCGA	GRCh38
TCGA-COAD	TCGA-CM-4752	TCGA-CM-4752-01A-01D-1405-02	TCGA	GRCh38
TCGA-COAD	TCGA-D5-6540	TCGA-D5-6540-01A-11D-1719-10	TCGA	GRCh38
TCGA-COAD	TCGA-DM-A1HB	TCGA-DM-A1HB-01A-21D-A724-36	TCGA	GRCh38
TCGA-COAD	TCGA-NH-A50T	TCGA-NH-A50T-01A-11D-A28G-10	TCGA	GRCh38
TCGA-COAD	TCGA-NH-A50U	TCGA-NH-A50U-01A-33D-A75X-36	TCGA	GRCh38
TCGA-COAD	TCGA-NH-A50V	TCGA-NH-A50V-01A-11D-A706-36	TCGA	GRCh38
TCGA-COAD	TCGA-NH-A5IV	TCGA-NH-A5IV-01A-42D-A729-36	TCGA	GRCh38
TCGA-COAD	TCGA-NH-A6GA	TCGA-NH-A6GA-01A-11D-A75X-36	TCGA	GRCh38
TCGA-COAD	TCGA-NH-A6GB	TCGA-NH-A6GB-01A-11D-A75X-36	TCGA	GRCh38
TCGA-COAD	TCGA-NH-A6GC	TCGA-NH-A6GC-01A-12D-A75X-36	TCGA	GRCh38
TCGA-COAD	TCGA-NH-A8F7	TCGA-NH-A8F7-01A-11D-A729-36	TCGA	GRCh38
TCGA-COAD	TCGA-NH-A8F8	TCGA-NH-A8F8-01A-72D-A706-36	TCGA	GRCh38
TCGA-COAD	TCGA-QG-A5YV	TCGA-QG-A5YV-01A-11D-A28G-10	TCGA	GRCh38
TCGA-COAD	TCGA-QG-A5YW	TCGA-QG-A5YW-01A-11D-A28G-10	TCGA	GRCh38
TCGA-COAD	TCGA-QG-A5YX	TCGA-QG-A5YX-01A-11D-A28G-10	TCGA	GRCh38
TCGA-COAD	TCGA-QG-A5Z1	TCGA-QG-A5Z1-01A-11D-A28G-10	TCGA	GRCh38
TCGA-COAD	TCGA-QG-A5Z2	TCGA-QG-A5Z2-01A-11D-A28G-10	TCGA	GRCh38
TCGA-COAD	TCGA-QL-A97D	TCGA-QL-A97D-01A-12D-A706-36	TCGA	GRCh38
TCGA-COAD	TCGA-SS-A7HO	TCGA-SS-A7HO-01A-21D-A703-36	TCGA	GRCh38
TCGA-ESCA	TCGA-IG-A3I8	TCGA-IG-A3I8-01A-11D-A248-26	TCGA	GRCh38
TCGA-ESCA	TCGA-IG-A3QL	TCGA-IG-A3QL-01A-11D-A248-26	TCGA	GRCh38
TCGA-ESCA	TCGA-IG-A3Y9	TCGA-IG-A3Y9-01A-12D-A248-26	TCGA	GRCh38
TCGA-ESCA	TCGA-IG-A3YA	TCGA-IG-A3YA-01A-11D-A248-26	TCGA	GRCh38
TCGA-ESCA	TCGA-IG-A3YB	TCGA-IG-A3YB-01A-11D-A248-26	TCGA	GRCh38
TCGA-ESCA	TCGA-IG-A3YC	TCGA-IG-A3YC-01A-11D-A248-26	TCGA	GRCh38
TCGA-ESCA	TCGA-IG-A4P3	TCGA-IG-A4P3-01A-11D-A267-26	TCGA	GRCh38
TCGA-ESCA	TCGA-IG-A4QT	TCGA-IG-A4QT-01A-21D-A729-36	TCGA	GRCh38
TCGA-ESCA	TCGA-IG-A51D	TCGA-IG-A51D-01A-11D-A267-26	TCGA	GRCh38
TCGA-ESCA	TCGA-IG-A5B8	TCGA-IG-A5B8-01A-11D-A705-36	TCGA	GRCh38
TCGA-ESCA	TCGA-IG-A625	TCGA-IG-A625-01A-11D-A729-36	TCGA	GRCh38
TCGA-ESCA	TCGA-IG-A7DP	TCGA-IG-A7DP-01A-31D-A705-36	TCGA	GRCh38
TCGA-ESCA	TCGA-IG-A97I	TCGA-IG-A97I-01A-11D-A387-09	TCGA	GRCh38
TCGA-ESCA	TCGA-L5-A43C	TCGA-L5-A43C-01A-11D-A248-26	TCGA	GRCh38
TCGA-ESCA	TCGA-L5-A43E	TCGA-L5-A43E-01A-11D-A248-26	TCGA	GRCh38
TCGA-ESCA	TCGA-L5-A43H	TCGA-L5-A43H-01A-11D-A248-26	TCGA	GRCh38
TCGA-ESCA	TCGA-L5-A43I	TCGA-L5-A43I-01A-11D-A248-26	TCGA	GRCh38
TCGA-ESCA	TCGA-L5-A43J	TCGA-L5-A43J-01A-12D-A248-26	TCGA	GRCh38
TCGA-ESCA	TCGA-L5-A43M	TCGA-L5-A43M-01A-11D-A248-26	TCGA	GRCh38
TCGA-ESCA	TCGA-L5-A4OE	TCGA-L5-A4OE-01A-11D-A267-26	TCGA	GRCh38
TCGA-ESCA	TCGA-L5-A4OF	TCGA-L5-A4OF-01A-11D-A27G-09	TCGA	GRCh38
TCGA-ESCA	TCGA-L5-A4OG	TCGA-L5-A4OG-01A-11D-A267-26	TCGA	GRCh38
TCGA-ESCA	TCGA-L5-A4OI	TCGA-L5-A4OI-01A-11D-A267-26	TCGA	GRCh38
TCGA-ESCA	TCGA-L5-A4OJ	TCGA-L5-A4OJ-01A-11D-A267-26	TCGA	GRCh38
TCGA-ESCA	TCGA-L5-A4OP	TCGA-L5-A4OP-01A-11D-A267-26	TCGA	GRCh38
TCGA-ESCA	TCGA-L5-A4OR	TCGA-L5-A4OR-01A-11D-A27G-09	TCGA	GRCh38
TCGA-ESCA	TCGA-L5-A4OS	TCGA-L5-A4OS-01A-11D-A28P-26	TCGA	GRCh38
TCGA-ESCA	TCGA-L5-A4OT	TCGA-L5-A4OT-01A-11D-A28P-26	TCGA	GRCh38
TCGA-ESCA	TCGA-L5-A891	TCGA-L5-A891-01A-11D-A36J-09	TCGA	GRCh38
TCGA-ESCA	TCGA-L7-A56G	TCGA-L7-A56G-01A-21D-A267-26	TCGA	GRCh38
TCGA-ESCA	TCGA-LN-A49K	TCGA-LN-A49K-01A-11D-A248-26	TCGA	GRCh38
TCGA-ESCA	TCGA-LN-A49L	TCGA-LN-A49L-01A-11D-A247-09	TCGA	GRCh38
TCGA-ESCA	TCGA-LN-A49M	TCGA-LN-A49M-01A-21D-A27G-09	TCGA	GRCh38
TCGA-ESCA	TCGA-LN-A49N	TCGA-LN-A49N-01A-11D-A248-26	TCGA	GRCh38
TCGA-ESCA	TCGA-LN-A49O	TCGA-LN-A49O-01A-11D-A248-26	TCGA	GRCh38
TCGA-ESCA	TCGA-LN-A49P	TCGA-LN-A49P-01A-11D-A248-26	TCGA	GRCh38
TCGA-ESCA	TCGA-LN-A49R	TCGA-LN-A49R-01A-11D-A248-26	TCGA	GRCh38
TCGA-ESCA	TCGA-LN-A49S	TCGA-LN-A49S-01A-11D-A248-26	TCGA	GRCh38
TCGA-ESCA	TCGA-LN-A49V	TCGA-LN-A49V-01A-11D-A248-26	TCGA	GRCh38
TCGA-ESCA	TCGA-LN-A49W	TCGA-LN-A49W-01A-11D-A267-26	TCGA	GRCh38
TCGA-ESCA	TCGA-LN-A49X	TCGA-LN-A49X-01A-31D-A267-26	TCGA	GRCh38
TCGA-ESCA	TCGA-LN-A49Y	TCGA-LN-A49Y-01A-11D-A27G-09	TCGA	GRCh38
TCGA-ESCA	TCGA-LN-A4A1	TCGA-LN-A4A1-01A-21D-A27G-09	TCGA	GRCh38
TCGA-ESCA	TCGA-LN-A4A2	TCGA-LN-A4A2-01A-31D-A705-36	TCGA	GRCh38
TCGA-ESCA	TCGA-LN-A4A3	TCGA-LN-A4A3-01A-11D-A267-26	TCGA	GRCh38
TCGA-ESCA	TCGA-LN-A4A4	TCGA-LN-A4A4-01A-11D-A27G-09	TCGA	GRCh38
TCGA-ESCA	TCGA-LN-A4A5	TCGA-LN-A4A5-01A-22D-A75X-36	TCGA	GRCh38
TCGA-ESCA	TCGA-LN-A4A6	TCGA-LN-A4A6-01A-11D-A267-26	TCGA	GRCh38
TCGA-ESCA	TCGA-LN-A4A8	TCGA-LN-A4A8-01A-32D-A267-26	TCGA	GRCh38
TCGA-ESCA	TCGA-LN-A4MR	TCGA-LN-A4MR-01A-11D-A729-36	TCGA	GRCh38
TCGA-ESCA	TCGA-LN-A5U5	TCGA-LN-A5U5-01A-21D-A28B-09	TCGA	GRCh38
TCGA-ESCA	TCGA-LN-A7HX	TCGA-LN-A7HX-01A-12D-A75X-36	TCGA	GRCh38
TCGA-ESCA	TCGA-LN-A8HZ	TCGA-LN-A8HZ-01A-11D-A705-36	TCGA	GRCh38
TCGA-ESCA	TCGA-LN-A8I1	TCGA-LN-A8I1-01A-11D-A36J-09	TCGA	GRCh38
TCGA-ESCA	TCGA-M9-A5M8	TCGA-M9-A5M8-01A-11D-A729-36	TCGA	GRCh38
TCGA-ESCA	TCGA-V5-A7RC	TCGA-V5-A7RC-06A-11D-A403-09	TCGA	GRCh38
TCGA-GBM	TCGA-02-2483	TCGA-02-2483-01A-01D-1494-08	TCGA	GRCh38
TCGA-GBM	TCGA-02-2485	TCGA-02-2485-01A-01D-1494-08	TCGA	GRCh38
TCGA-GBM	TCGA-06-0128	TCGA-06-0128-01A-01D-0572-09	TCGA	GRCh38
TCGA-GBM	TCGA-06-0190	TCGA-06-0190-02A-01D-2280-08	TCGA	GRCh38
TCGA-GBM	TCGA-06-0211	TCGA-06-0211-02A-02D-2280-08	TCGA	GRCh38
TCGA-GBM	TCGA-06-2557	TCGA-06-2557-01A-01D-1494-08	TCGA	GRCh38
TCGA-GBM	TCGA-06-5411	TCGA-06-5411-01A-01D-1696-08	TCGA	GRCh38
TCGA-GBM	TCGA-06-5415	TCGA-06-5415-01A-01D-1486-08	TCGA	GRCh38
TCGA-GBM	TCGA-06-A5U0	TCGA-06-A5U0-01A-11D-A702-36	TCGA	GRCh38
TCGA-GBM	TCGA-06-A5U1	TCGA-06-A5U1-01A-11D-A729-36	TCGA	GRCh38
TCGA-GBM	TCGA-06-A6S0	TCGA-06-A6S0-01A-11D-A702-36	TCGA	GRCh38
TCGA-GBM	TCGA-06-A7TK	TCGA-06-A7TK-01A-21D-A702-36	TCGA	GRCh38
TCGA-GBM	TCGA-14-0786	TCGA-14-0786-01B-01D-0703-09	TCGA	GRCh38
TCGA-GBM	TCGA-14-1034	TCGA-14-1034-01A-01D-1492-08	TCGA	GRCh38
TCGA-GBM	TCGA-14-1454	TCGA-14-1454-01A-01D-0932-09	TCGA	GRCh38
TCGA-GBM	TCGA-14-1459	TCGA-14-1459-01A-01D-0932-09	TCGA	GRCh38
TCGA-GBM	TCGA-14-2554	TCGA-14-2554-01A-01D-1494-08	TCGA	GRCh38
TCGA-GBM	TCGA-15-1444	TCGA-15-1444-01A-02D-1696-08	TCGA	GRCh38
TCGA-GBM	TCGA-16-1063	TCGA-16-1063-01B-01D-0932-09	TCGA	GRCh38
TCGA-GBM	TCGA-19-1389	TCGA-19-1389-01A-01D-2319-08	TCGA	GRCh38
TCGA-GBM	TCGA-19-2620	TCGA-19-2620-01A-01D-1495-08	TCGA	GRCh38
TCGA-GBM	TCGA-19-2624	TCGA-19-2624-01A-01D-1495-08	TCGA	GRCh38
TCGA-GBM	TCGA-19-5960	TCGA-19-5960-01A-11D-1696-08	TCGA	GRCh38
TCGA-GBM	TCGA-26-1438	TCGA-26-1438-01A-01D-0932-09	TCGA	GRCh38
TCGA-GBM	TCGA-26-5132	TCGA-26-5132-01A-01D-1486-08	TCGA	GRCh38
TCGA-GBM	TCGA-26-5135	TCGA-26-5135-01A-01D-1486-08	TCGA	GRCh38
TCGA-GBM	TCGA-27-2523	TCGA-27-2523-01A-01D-1494-08	TCGA	GRCh38
TCGA-GBM	TCGA-32-1970	TCGA-32-1970-01A-01D-1494-08	TCGA	GRCh38
TCGA-GBM	TCGA-41-6646	TCGA-41-6646-01A-11D-A730-36	TCGA	GRCh38
TCGA-GBM	TCGA-4W-AA9T	TCGA-4W-AA9T-01A-11D-A702-36	TCGA	GRCh38
TCGA-GBM	TCGA-81-5910	TCGA-81-5910-01A-11D-A730-36	TCGA	GRCh38
TCGA-GBM	TCGA-OX-A56R	TCGA-OX-A56R-01A-11D-A729-36	TCGA	GRCh38
TCGA-GBM	TCGA-RR-A6KB	TCGA-RR-A6KB-01A-22D-A75X-36	TCGA	GRCh38
TCGA-HNSC	TCGA-BA-4074	TCGA-BA-4074-01A-01D-A853-36	TCGA	GRCh38
TCGA-HNSC	TCGA-BA-4075	TCGA-BA-4075-01A-01D-A853-36	TCGA	GRCh38
TCGA-HNSC	TCGA-BA-4076	TCGA-BA-4076-01A-01D-1431-02	TCGA	GRCh38
TCGA-HNSC	TCGA-BA-4077	TCGA-BA-4077-01B-01D-A853-36	TCGA	GRCh38
TCGA-HNSC	TCGA-BA-4078	TCGA-BA-4078-01A-01D-1431-02	TCGA	GRCh38
TCGA-HNSC	TCGA-BA-5149	TCGA-BA-5149-01A-01D-1509-02	TCGA	GRCh38
TCGA-HNSC	TCGA-BA-5151	TCGA-BA-5151-01A-01D-A853-36	TCGA	GRCh38
TCGA-HNSC	TCGA-BA-5153	TCGA-BA-5153-01A-01D-2268-08	TCGA	GRCh38
TCGA-HNSC	TCGA-BA-5555	TCGA-BA-5555-01A-01D-1509-02	TCGA	GRCh38
TCGA-HNSC	TCGA-BA-5556	TCGA-BA-5556-01A-01D-A87R-36	TCGA	GRCh38
TCGA-HNSC	TCGA-BA-5557	TCGA-BA-5557-01A-01D-A853-36	TCGA	GRCh38
TCGA-HNSC	TCGA-BA-5558	TCGA-BA-5558-01A-01D-A853-36	TCGA	GRCh38
TCGA-HNSC	TCGA-BA-5559	TCGA-BA-5559-01A-01D-1509-02	TCGA	GRCh38
TCGA-HNSC	TCGA-BA-6868	TCGA-BA-6868-01B-12D-A853-36	TCGA	GRCh38
TCGA-HNSC	TCGA-BA-6869	TCGA-BA-6869-01A-11D-A32X-10	TCGA	GRCh38
TCGA-HNSC	TCGA-BA-6870	TCGA-BA-6870-01A-11D-A853-36	TCGA	GRCh38
TCGA-HNSC	TCGA-BA-6871	TCGA-BA-6871-01A-11D-A853-36	TCGA	GRCh38
TCGA-HNSC	TCGA-BA-6872	TCGA-BA-6872-01A-11D-A32X-10	TCGA	GRCh38
TCGA-HNSC	TCGA-BA-6873	TCGA-BA-6873-01A-11D-A853-36	TCGA	GRCh38
TCGA-HNSC	TCGA-BA-7269	TCGA-BA-7269-01A-11D-A853-36	TCGA	GRCh38
TCGA-HNSC	TCGA-BA-A4IG	TCGA-BA-A4IG-01A-11D-A853-36	TCGA	GRCh38
TCGA-HNSC	TCGA-BA-A4IH	TCGA-BA-A4IH-01A-11D-A25T-08	TCGA	GRCh38
TCGA-HNSC	TCGA-BA-A4II	TCGA-BA-A4II-01A-11D-A853-36	TCGA	GRCh38
TCGA-HNSC	TCGA-BA-A6D8	TCGA-BA-A6D8-01A-31D-A853-36	TCGA	GRCh38
TCGA-HNSC	TCGA-BA-A6DA	TCGA-BA-A6DA-01A-31D-A729-36	TCGA	GRCh38
TCGA-HNSC	TCGA-BA-A6DD	TCGA-BA-A6DD-01A-12D-A853-36	TCGA	GRCh38
TCGA-HNSC	TCGA-BA-A6DE	TCGA-BA-A6DE-01A-22D-A853-36	TCGA	GRCh38
TCGA-HNSC	TCGA-BA-A6DF	TCGA-BA-A6DF-01A-11D-A729-36	TCGA	GRCh38
TCGA-HNSC	TCGA-BA-A6DG	TCGA-BA-A6DG-01A-21D-A853-36	TCGA	GRCh38
TCGA-HNSC	TCGA-BA-A6DI	TCGA-BA-A6DI-01A-11D-A853-36	TCGA	GRCh38
TCGA-HNSC	TCGA-BA-A6DJ	TCGA-BA-A6DJ-01A-11D-A729-36	TCGA	GRCh38
TCGA-HNSC	TCGA-BA-A6DL	TCGA-BA-A6DL-01A-21D-A853-36	TCGA	GRCh38
TCGA-HNSC	TCGA-BA-A8YP	TCGA-BA-A8YP-01A-11D-A703-36	TCGA	GRCh38
TCGA-HNSC	TCGA-BB-4217	TCGA-BB-4217-01A-11D-A853-36	TCGA	GRCh38
TCGA-HNSC	TCGA-BB-4223	TCGA-BB-4223-01A-01D-1431-02	TCGA	GRCh38
TCGA-HNSC	TCGA-BB-4224	TCGA-BB-4224-01A-01D-1431-02	TCGA	GRCh38
TCGA-HNSC	TCGA-BB-4225	TCGA-BB-4225-01A-01D-1431-02	TCGA	GRCh38
TCGA-HNSC	TCGA-BB-7861	TCGA-BB-7861-01A-11D-A853-36	TCGA	GRCh38
TCGA-HNSC	TCGA-BB-7862	TCGA-BB-7862-01A-21D-A853-36	TCGA	GRCh38
TCGA-HNSC	TCGA-BB-7863	TCGA-BB-7863-01A-11D-A853-36	TCGA	GRCh38
TCGA-HNSC	TCGA-BB-7864	TCGA-BB-7864-01A-11D-A853-36	TCGA	GRCh38
TCGA-HNSC	TCGA-BB-7866	TCGA-BB-7866-01A-11D-A853-36	TCGA	GRCh38
TCGA-HNSC	TCGA-BB-7871	TCGA-BB-7871-01A-11D-A853-36	TCGA	GRCh38
TCGA-HNSC	TCGA-BB-7872	TCGA-BB-7872-01A-11D-A853-36	TCGA	GRCh38
TCGA-HNSC	TCGA-BB-A5HU	TCGA-BB-A5HU-01A-11D-A853-36	TCGA	GRCh38
TCGA-HNSC	TCGA-BB-A5HY	TCGA-BB-A5HY-01A-11D-A853-36	TCGA	GRCh38
TCGA-HNSC	TCGA-BB-A5HZ	TCGA-BB-A5HZ-01A-21D-A853-36	TCGA	GRCh38
TCGA-HNSC	TCGA-BB-A6UM	TCGA-BB-A6UM-01A-12D-A853-36	TCGA	GRCh38
TCGA-HNSC	TCGA-BB-A6UO	TCGA-BB-A6UO-01A-12D-A853-36	TCGA	GRCh38
TCGA-HNSC	TCGA-C9-A47Z	TCGA-C9-A47Z-01A-11D-A703-36	TCGA	GRCh38
TCGA-HNSC	TCGA-C9-A480	TCGA-C9-A480-01A-12D-A854-36	TCGA	GRCh38
TCGA-HNSC	TCGA-CN-4723	TCGA-CN-4723-01A-01D-A854-36	TCGA	GRCh38
TCGA-HNSC	TCGA-CN-4725	TCGA-CN-4725-01A-01D-1431-02	TCGA	GRCh38
TCGA-HNSC	TCGA-CN-4727	TCGA-CN-4727-01A-01D-A854-36	TCGA	GRCh38
TCGA-HNSC	TCGA-CN-4728	TCGA-CN-4728-01A-01D-A854-36	TCGA	GRCh38
TCGA-HNSC	TCGA-CN-4729	TCGA-CN-4729-01A-01D-1431-02	TCGA	GRCh38
TCGA-HNSC	TCGA-CN-4730	TCGA-CN-4730-01A-01D-1431-02	TCGA	GRCh38
TCGA-HNSC	TCGA-CN-4731	TCGA-CN-4731-01A-01D-1431-02	TCGA	GRCh38
TCGA-HNSC	TCGA-CN-4733	TCGA-CN-4733-01A-02D-1868-02	TCGA	GRCh38
TCGA-HNSC	TCGA-CN-4734	TCGA-CN-4734-01A-01D-1431-02	TCGA	GRCh38
TCGA-HNSC	TCGA-CN-4735	TCGA-CN-4735-01A-01D-1431-02	TCGA	GRCh38
TCGA-HNSC	TCGA-CN-4736	TCGA-CN-4736-01A-01D-A854-36	TCGA	GRCh38
TCGA-HNSC	TCGA-CN-4737	TCGA-CN-4737-01A-01D-A854-36	TCGA	GRCh38
TCGA-HNSC	TCGA-CN-4738	TCGA-CN-4738-01A-02D-A854-36	TCGA	GRCh38
TCGA-HNSC	TCGA-CN-4739	TCGA-CN-4739-01A-02D-1509-02	TCGA	GRCh38
TCGA-HNSC	TCGA-CN-4740	TCGA-CN-4740-01A-01D-1431-02	TCGA	GRCh38
TCGA-HNSC	TCGA-CN-4741	TCGA-CN-4741-01A-01D-1431-02	TCGA	GRCh38
TCGA-HNSC	TCGA-CN-4742	TCGA-CN-4742-01A-02D-A854-36	TCGA	GRCh38
TCGA-HNSC	TCGA-CN-5355	TCGA-CN-5355-01A-01D-1431-02	TCGA	GRCh38
TCGA-HNSC	TCGA-CN-5356	TCGA-CN-5356-01A-01D-A854-36	TCGA	GRCh38
TCGA-HNSC	TCGA-CN-5358	TCGA-CN-5358-01A-01D-A854-36	TCGA	GRCh38
TCGA-HNSC	TCGA-CN-5359	TCGA-CN-5359-01A-01D-A854-36	TCGA	GRCh38
TCGA-HNSC	TCGA-CN-5360	TCGA-CN-5360-01A-01D-A854-36	TCGA	GRCh38
TCGA-HNSC	TCGA-CN-5361	TCGA-CN-5361-01A-01D-A854-36	TCGA	GRCh38
TCGA-HNSC	TCGA-CN-5363	TCGA-CN-5363-01A-01D-1431-02	TCGA	GRCh38
TCGA-HNSC	TCGA-CN-5364	TCGA-CN-5364-01A-01D-A854-36	TCGA	GRCh38
TCGA-HNSC	TCGA-CN-5365	TCGA-CN-5365-01A-01D-2276-10	TCGA	GRCh38
TCGA-HNSC	TCGA-CN-5366	TCGA-CN-5366-01A-01D-1431-02	TCGA	GRCh38
TCGA-HNSC	TCGA-CN-5367	TCGA-CN-5367-01A-01D-A854-36	TCGA	GRCh38
TCGA-HNSC	TCGA-CN-5369	TCGA-CN-5369-01A-01D-A854-36	TCGA	GRCh38
TCGA-HNSC	TCGA-CN-5373	TCGA-CN-5373-01A-01D-1434-08	TCGA	GRCh38
TCGA-HNSC	TCGA-CN-5374	TCGA-CN-5374-01A-01D-2266-10	TCGA	GRCh38
TCGA-HNSC	TCGA-CN-6010	TCGA-CN-6010-01A-11D-A854-36	TCGA	GRCh38
TCGA-HNSC	TCGA-CN-6011	TCGA-CN-6011-01A-11D-A32X-10	TCGA	GRCh38
TCGA-HNSC	TCGA-CN-6012	TCGA-CN-6012-01A-11D-A854-36	TCGA	GRCh38
TCGA-HNSC	TCGA-CN-6013	TCGA-CN-6013-01A-11D-1681-02	TCGA	GRCh38
TCGA-HNSC	TCGA-CN-6016	TCGA-CN-6016-01A-11D-A854-36	TCGA	GRCh38
TCGA-HNSC	TCGA-CN-6017	TCGA-CN-6017-01A-11D-1681-02	TCGA	GRCh38
TCGA-HNSC	TCGA-CN-6018	TCGA-CN-6018-01A-11D-1681-02	TCGA	GRCh38
TCGA-HNSC	TCGA-CN-6019	TCGA-CN-6019-01A-11D-A854-36	TCGA	GRCh38
TCGA-HNSC	TCGA-CN-6020	TCGA-CN-6020-01A-11D-A854-36	TCGA	GRCh38
TCGA-HNSC	TCGA-CN-6021	TCGA-CN-6021-01A-11D-A854-36	TCGA	GRCh38
TCGA-HNSC	TCGA-CN-6022	TCGA-CN-6022-01A-21D-A854-36	TCGA	GRCh38
TCGA-HNSC	TCGA-CN-6023	TCGA-CN-6023-01A-11D-A854-36	TCGA	GRCh38
TCGA-HNSC	TCGA-CN-6024	TCGA-CN-6024-01A-11D-A854-36	TCGA	GRCh38
TCGA-HNSC	TCGA-CN-6988	TCGA-CN-6988-01A-11D-A854-36	TCGA	GRCh38
TCGA-HNSC	TCGA-CN-6989	TCGA-CN-6989-01A-11D-A32X-10	TCGA	GRCh38
TCGA-HNSC	TCGA-CN-6992	TCGA-CN-6992-01A-11D-A854-36	TCGA	GRCh38
TCGA-HNSC	TCGA-CN-6994	TCGA-CN-6994-01A-11D-A32X-10	TCGA	GRCh38
TCGA-HNSC	TCGA-CN-6995	TCGA-CN-6995-01A-31D-A855-36	TCGA	GRCh38
TCGA-HNSC	TCGA-CN-6996	TCGA-CN-6996-01A-11D-A855-36	TCGA	GRCh38
TCGA-HNSC	TCGA-CN-6997	TCGA-CN-6997-01A-11D-A855-36	TCGA	GRCh38
TCGA-HNSC	TCGA-CN-6998	TCGA-CN-6998-01A-23D-2317-26	TCGA	GRCh38
TCGA-HNSC	TCGA-CN-A497	TCGA-CN-A497-01A-11D-A855-36	TCGA	GRCh38
TCGA-HNSC	TCGA-CN-A498	TCGA-CN-A498-01A-11D-A855-36	TCGA	GRCh38
TCGA-HNSC	TCGA-CN-A499	TCGA-CN-A499-01A-11D-A855-36	TCGA	GRCh38
TCGA-HNSC	TCGA-CN-A49A	TCGA-CN-A49A-01A-11D-A703-36	TCGA	GRCh38
TCGA-HNSC	TCGA-CN-A49B	TCGA-CN-A49B-01A-31D-A729-36	TCGA	GRCh38
TCGA-HNSC	TCGA-CN-A49C	TCGA-CN-A49C-01A-11D-A855-36	TCGA	GRCh38
TCGA-HNSC	TCGA-CN-A63T	TCGA-CN-A63T-01A-11D-A855-36	TCGA	GRCh38
TCGA-HNSC	TCGA-CN-A63U	TCGA-CN-A63U-01A-11D-A855-36	TCGA	GRCh38
TCGA-HNSC	TCGA-CN-A63V	TCGA-CN-A63V-01A-11D-A855-36	TCGA	GRCh38
TCGA-HNSC	TCGA-CN-A63W	TCGA-CN-A63W-01A-11D-A855-36	TCGA	GRCh38
TCGA-HNSC	TCGA-CN-A63Y	TCGA-CN-A63Y-01A-11D-A855-36	TCGA	GRCh38
TCGA-HNSC	TCGA-CN-A640	TCGA-CN-A640-01A-21D-A855-36	TCGA	GRCh38
TCGA-HNSC	TCGA-CN-A641	TCGA-CN-A641-01A-11D-A855-36	TCGA	GRCh38
TCGA-HNSC	TCGA-CN-A642	TCGA-CN-A642-01A-12D-A855-36	TCGA	GRCh38
TCGA-HNSC	TCGA-CN-A6UY	TCGA-CN-A6UY-01A-12D-A855-36	TCGA	GRCh38
TCGA-HNSC	TCGA-CN-A6V1	TCGA-CN-A6V1-01A-12D-A855-36	TCGA	GRCh38
TCGA-HNSC	TCGA-CN-A6V3	TCGA-CN-A6V3-01A-12D-A855-36	TCGA	GRCh38
TCGA-HNSC	TCGA-CN-A6V6	TCGA-CN-A6V6-01A-12D-A855-36	TCGA	GRCh38
TCGA-HNSC	TCGA-CN-A6V7	TCGA-CN-A6V7-01A-12D-A855-36	TCGA	GRCh38
TCGA-HNSC	TCGA-CQ-5323	TCGA-CQ-5323-01A-01D-1683-08	TCGA	GRCh38
TCGA-HNSC	TCGA-CQ-5325	TCGA-CQ-5325-01A-01D-1681-02	TCGA	GRCh38
TCGA-HNSC	TCGA-CQ-5327	TCGA-CQ-5327-01A-01D-1681-02	TCGA	GRCh38
TCGA-HNSC	TCGA-CQ-5329	TCGA-CQ-5329-01A-01D-1681-02	TCGA	GRCh38
TCGA-HNSC	TCGA-CQ-5330	TCGA-CQ-5330-01A-01D-A855-36	TCGA	GRCh38
TCGA-HNSC	TCGA-CQ-5331	TCGA-CQ-5331-01A-02D-A855-36	TCGA	GRCh38
TCGA-HNSC	TCGA-CQ-5332	TCGA-CQ-5332-01A-01D-A855-36	TCGA	GRCh38
TCGA-HNSC	TCGA-CQ-5334	TCGA-CQ-5334-01A-01D-A855-36	TCGA	GRCh38
TCGA-HNSC	TCGA-CQ-6218	TCGA-CQ-6218-01A-11D-A855-36	TCGA	GRCh38
TCGA-HNSC	TCGA-CQ-6219	TCGA-CQ-6219-01A-11D-1911-02	TCGA	GRCh38
TCGA-HNSC	TCGA-CQ-6220	TCGA-CQ-6220-01A-11D-1912-08	TCGA	GRCh38
TCGA-HNSC	TCGA-CQ-6221	TCGA-CQ-6221-01A-11D-2317-26	TCGA	GRCh38
TCGA-HNSC	TCGA-CQ-6222	TCGA-CQ-6222-01A-11D-A855-36	TCGA	GRCh38
TCGA-HNSC	TCGA-CQ-6223	TCGA-CQ-6223-01A-11D-A855-36	TCGA	GRCh38
TCGA-HNSC	TCGA-CQ-6224	TCGA-CQ-6224-01A-11D-1911-02	TCGA	GRCh38
TCGA-HNSC	TCGA-CQ-6225	TCGA-CQ-6225-01A-11D-1911-02	TCGA	GRCh38
TCGA-HNSC	TCGA-CQ-6227	TCGA-CQ-6227-01A-11D-A855-36	TCGA	GRCh38
TCGA-HNSC	TCGA-CQ-6228	TCGA-CQ-6228-01A-11D-A32X-10	TCGA	GRCh38
TCGA-HNSC	TCGA-CQ-6229	TCGA-CQ-6229-01A-11D-A855-36	TCGA	GRCh38
TCGA-HNSC	TCGA-CQ-7065	TCGA-CQ-7065-01A-11D-2317-26	TCGA	GRCh38
TCGA-HNSC	TCGA-CQ-7067	TCGA-CQ-7067-01A-11D-A855-36	TCGA	GRCh38
TCGA-HNSC	TCGA-CQ-7068	TCGA-CQ-7068-01A-11D-2317-26	TCGA	GRCh38
TCGA-HNSC	TCGA-CQ-7071	TCGA-CQ-7071-01A-12D-A855-36	TCGA	GRCh38
TCGA-HNSC	TCGA-CQ-A4C6	TCGA-CQ-A4C6-01A-11D-A855-36	TCGA	GRCh38
TCGA-HNSC	TCGA-CQ-A4C7	TCGA-CQ-A4C7-01A-11D-A855-36	TCGA	GRCh38
TCGA-HNSC	TCGA-CQ-A4C9	TCGA-CQ-A4C9-01A-11D-A855-36	TCGA	GRCh38
TCGA-HNSC	TCGA-CQ-A4CA	TCGA-CQ-A4CA-01A-11D-A856-36	TCGA	GRCh38
TCGA-HNSC	TCGA-CQ-A4CB	TCGA-CQ-A4CB-01A-11D-A856-36	TCGA	GRCh38
TCGA-HNSC	TCGA-CQ-A4CD	TCGA-CQ-A4CD-01A-21D-A856-36	TCGA	GRCh38
TCGA-HNSC	TCGA-CQ-A4CG	TCGA-CQ-A4CG-01A-11D-A856-36	TCGA	GRCh38
TCGA-HNSC	TCGA-CQ-A4CH	TCGA-CQ-A4CH-01A-11D-A856-36	TCGA	GRCh38
TCGA-HNSC	TCGA-CQ-A4CI	TCGA-CQ-A4CI-01A-11D-A856-36	TCGA	GRCh38
TCGA-HNSC	TCGA-CR-5249	TCGA-CR-5249-01A-01D-2276-10	TCGA	GRCh38
TCGA-HNSC	TCGA-CR-5250	TCGA-CR-5250-01A-01D-2276-10	TCGA	GRCh38
TCGA-HNSC	TCGA-CR-6467	TCGA-CR-6467-01A-11D-A856-36	TCGA	GRCh38
TCGA-HNSC	TCGA-CR-6470	TCGA-CR-6470-01A-11D-2334-08	TCGA	GRCh38
TCGA-HNSC	TCGA-CR-6471	TCGA-CR-6471-01A-11D-A856-36	TCGA	GRCh38
TCGA-HNSC	TCGA-CR-6472	TCGA-CR-6472-01A-11D-A856-36	TCGA	GRCh38
TCGA-HNSC	TCGA-CR-6473	TCGA-CR-6473-01A-11D-A856-36	TCGA	GRCh38
TCGA-HNSC	TCGA-CR-6474	TCGA-CR-6474-01A-11D-A856-36	TCGA	GRCh38
TCGA-HNSC	TCGA-CR-6477	TCGA-CR-6477-01A-11D-A856-36	TCGA	GRCh38
TCGA-HNSC	TCGA-CR-6478	TCGA-CR-6478-01A-11D-A856-36	TCGA	GRCh38
TCGA-HNSC	TCGA-CR-6480	TCGA-CR-6480-01A-11D-A856-36	TCGA	GRCh38
TCGA-HNSC	TCGA-CR-6481	TCGA-CR-6481-01A-11D-1870-08	TCGA	GRCh38
TCGA-HNSC	TCGA-CR-6482	TCGA-CR-6482-01A-11D-A856-36	TCGA	GRCh38
TCGA-HNSC	TCGA-CR-6484	TCGA-CR-6484-01A-11D-A856-36	TCGA	GRCh38
TCGA-HNSC	TCGA-CR-6488	TCGA-CR-6488-01A-12D-A856-36	TCGA	GRCh38
TCGA-HNSC	TCGA-CR-6491	TCGA-CR-6491-01A-11D-A32X-10	TCGA	GRCh38
TCGA-HNSC	TCGA-CR-7364	TCGA-CR-7364-01A-11D-A856-36	TCGA	GRCh38
TCGA-HNSC	TCGA-CR-7365	TCGA-CR-7365-01A-11D-A856-36	TCGA	GRCh38
TCGA-HNSC	TCGA-CR-7367	TCGA-CR-7367-01A-11D-A856-36	TCGA	GRCh38
TCGA-HNSC	TCGA-CR-7368	TCGA-CR-7368-01A-11D-A856-36	TCGA	GRCh38
TCGA-HNSC	TCGA-CR-7369	TCGA-CR-7369-01A-11D-2129-08	TCGA	GRCh38
TCGA-HNSC	TCGA-CR-7370	TCGA-CR-7370-01A-11D-A856-36	TCGA	GRCh38
TCGA-HNSC	TCGA-CR-7371	TCGA-CR-7371-01A-11D-A856-36	TCGA	GRCh38
TCGA-HNSC	TCGA-CR-7372	TCGA-CR-7372-01A-11D-A856-36	TCGA	GRCh38
TCGA-HNSC	TCGA-CR-7373	TCGA-CR-7373-01A-11D-A856-36	TCGA	GRCh38
TCGA-HNSC	TCGA-CR-7374	TCGA-CR-7374-01A-11D-A856-36	TCGA	GRCh38
TCGA-HNSC	TCGA-CR-7376	TCGA-CR-7376-01A-11D-A856-36	TCGA	GRCh38
TCGA-HNSC	TCGA-CR-7377	TCGA-CR-7377-01A-11D-A856-36	TCGA	GRCh38
TCGA-HNSC	TCGA-CR-7379	TCGA-CR-7379-01A-11D-A856-36	TCGA	GRCh38
TCGA-HNSC	TCGA-CR-7380	TCGA-CR-7380-01A-11D-A856-36	TCGA	GRCh38
TCGA-HNSC	TCGA-CR-7382	TCGA-CR-7382-01A-11D-A32X-10	TCGA	GRCh38
TCGA-HNSC	TCGA-CR-7383	TCGA-CR-7383-01A-11D-A856-36	TCGA	GRCh38
TCGA-HNSC	TCGA-CR-7385	TCGA-CR-7385-01A-11D-2268-08	TCGA	GRCh38
TCGA-HNSC	TCGA-CR-7386	TCGA-CR-7386-01A-11D-A856-36	TCGA	GRCh38
TCGA-HNSC	TCGA-CR-7388	TCGA-CR-7388-01A-11D-A856-36	TCGA	GRCh38
TCGA-HNSC	TCGA-CR-7389	TCGA-CR-7389-01A-11D-A856-36	TCGA	GRCh38
TCGA-HNSC	TCGA-CR-7390	TCGA-CR-7390-01A-11D-A856-36	TCGA	GRCh38
TCGA-HNSC	TCGA-CR-7391	TCGA-CR-7391-01A-11D-2334-08	TCGA	GRCh38
TCGA-HNSC	TCGA-CR-7392	TCGA-CR-7392-01A-11D-A856-36	TCGA	GRCh38
TCGA-HNSC	TCGA-CR-7394	TCGA-CR-7394-01A-11D-A857-36	TCGA	GRCh38
TCGA-HNSC	TCGA-CR-7395	TCGA-CR-7395-01A-11D-A857-36	TCGA	GRCh38
TCGA-HNSC	TCGA-CR-7397	TCGA-CR-7397-01A-11D-A857-36	TCGA	GRCh38
TCGA-HNSC	TCGA-CR-7398	TCGA-CR-7398-01A-11D-A857-36	TCGA	GRCh38
TCGA-HNSC	TCGA-CR-7399	TCGA-CR-7399-01A-11D-A857-36	TCGA	GRCh38
TCGA-HNSC	TCGA-CR-7402	TCGA-CR-7402-01A-11D-A857-36	TCGA	GRCh38
TCGA-HNSC	TCGA-CR-7404	TCGA-CR-7404-01A-11D-2334-08	TCGA	GRCh38
TCGA-HNSC	TCGA-CV-5430	TCGA-CV-5430-01A-02D-A857-36	TCGA	GRCh38
TCGA-HNSC	TCGA-CV-5431	TCGA-CV-5431-01A-01D-1509-02	TCGA	GRCh38
TCGA-HNSC	TCGA-CV-5432	TCGA-CV-5432-01A-02D-A857-36	TCGA	GRCh38
TCGA-HNSC	TCGA-CV-5434	TCGA-CV-5434-01A-01D-A857-36	TCGA	GRCh38
TCGA-HNSC	TCGA-CV-5439	TCGA-CV-5439-01A-01D-A857-36	TCGA	GRCh38
TCGA-HNSC	TCGA-CV-5440	TCGA-CV-5440-01A-01D-A857-36	TCGA	GRCh38
TCGA-HNSC	TCGA-CV-5441	TCGA-CV-5441-01A-01D-A857-36	TCGA	GRCh38
TCGA-HNSC	TCGA-CV-5442	TCGA-CV-5442-01A-01D-2266-10	TCGA	GRCh38
TCGA-HNSC	TCGA-CV-5443	TCGA-CV-5443-01A-01D-A857-36	TCGA	GRCh38
TCGA-HNSC	TCGA-CV-5444	TCGA-CV-5444-01A-02D-A857-36	TCGA	GRCh38
TCGA-HNSC	TCGA-CV-5966	TCGA-CV-5966-01A-11D-A857-36	TCGA	GRCh38
TCGA-HNSC	TCGA-CV-5970	TCGA-CV-5970-01A-11D-1681-02	TCGA	GRCh38
TCGA-HNSC	TCGA-CV-5971	TCGA-CV-5971-01A-11D-1681-02	TCGA	GRCh38
TCGA-HNSC	TCGA-CV-5973	TCGA-CV-5973-01A-11D-A32X-10	TCGA	GRCh38
TCGA-HNSC	TCGA-CV-5977	TCGA-CV-5977-01A-11D-1681-02	TCGA	GRCh38
TCGA-HNSC	TCGA-CV-5978	TCGA-CV-5978-01A-11D-A857-36	TCGA	GRCh38
TCGA-HNSC	TCGA-CV-6003	TCGA-CV-6003-01A-11D-1681-02	TCGA	GRCh38
TCGA-HNSC	TCGA-CV-6433	TCGA-CV-6433-01A-11D-2276-10	TCGA	GRCh38
TCGA-HNSC	TCGA-CV-6933	TCGA-CV-6933-01A-11D-1911-02	TCGA	GRCh38
TCGA-HNSC	TCGA-CV-6934	TCGA-CV-6934-01A-11D-A857-36	TCGA	GRCh38
TCGA-HNSC	TCGA-CV-6936	TCGA-CV-6936-01A-11D-A857-36	TCGA	GRCh38
TCGA-HNSC	TCGA-CV-6937	TCGA-CV-6937-01A-11D-A857-36	TCGA	GRCh38
TCGA-HNSC	TCGA-CV-6938	TCGA-CV-6938-01A-11D-A857-36	TCGA	GRCh38
TCGA-HNSC	TCGA-CV-6942	TCGA-CV-6942-01A-21D-A857-36	TCGA	GRCh38
TCGA-HNSC	TCGA-CV-6945	TCGA-CV-6945-01A-11D-1911-02	TCGA	GRCh38
TCGA-HNSC	TCGA-CV-6948	TCGA-CV-6948-01A-11D-1911-02	TCGA	GRCh38
TCGA-HNSC	TCGA-CV-6951	TCGA-CV-6951-01A-11D-A857-36	TCGA	GRCh38
TCGA-HNSC	TCGA-CV-6952	TCGA-CV-6952-01A-11D-1911-02	TCGA	GRCh38
TCGA-HNSC	TCGA-CV-6953	TCGA-CV-6953-01A-11D-A857-36	TCGA	GRCh38
TCGA-HNSC	TCGA-CV-6954	TCGA-CV-6954-01A-11D-1911-02	TCGA	GRCh38
TCGA-HNSC	TCGA-CV-6955	TCGA-CV-6955-01A-11D-A857-36	TCGA	GRCh38
TCGA-HNSC	TCGA-CV-6956	TCGA-CV-6956-01A-21D-A32X-10	TCGA	GRCh38
TCGA-HNSC	TCGA-CV-6959	TCGA-CV-6959-01A-11D-1911-02	TCGA	GRCh38
TCGA-HNSC	TCGA-CV-6960	TCGA-CV-6960-01A-41D-2317-26	TCGA	GRCh38
TCGA-HNSC	TCGA-CV-6961	TCGA-CV-6961-01A-21D-2268-08	TCGA	GRCh38
TCGA-HNSC	TCGA-CV-7089	TCGA-CV-7089-01A-11D-A858-36	TCGA	GRCh38
TCGA-HNSC	TCGA-CV-7090	TCGA-CV-7090-01A-11D-2276-10	TCGA	GRCh38
TCGA-HNSC	TCGA-CV-7091	TCGA-CV-7091-01A-11D-A858-36	TCGA	GRCh38
TCGA-HNSC	TCGA-CV-7095	TCGA-CV-7095-01A-21D-2317-26	TCGA	GRCh38
TCGA-HNSC	TCGA-CV-7097	TCGA-CV-7097-01A-11D-A858-36	TCGA	GRCh38
TCGA-HNSC	TCGA-CV-7099	TCGA-CV-7099-01A-41D-A858-36	TCGA	GRCh38
TCGA-HNSC	TCGA-CV-7100	TCGA-CV-7100-01A-11D-2268-08	TCGA	GRCh38
TCGA-HNSC	TCGA-CV-7101	TCGA-CV-7101-01A-11D-A858-36	TCGA	GRCh38
TCGA-HNSC	TCGA-CV-7102	TCGA-CV-7102-01A-11D-A858-36	TCGA	GRCh38
TCGA-HNSC	TCGA-CV-7103	TCGA-CV-7103-01A-21D-A858-36	TCGA	GRCh38
TCGA-HNSC	TCGA-CV-7178	TCGA-CV-7178-01A-21D-2317-26	TCGA	GRCh38
TCGA-HNSC	TCGA-CV-7180	TCGA-CV-7180-01A-11D-A858-36	TCGA	GRCh38
TCGA-HNSC	TCGA-CV-7183	TCGA-CV-7183-01A-11D-2317-26	TCGA	GRCh38
TCGA-HNSC	TCGA-CV-7238	TCGA-CV-7238-01A-11D-2317-26	TCGA	GRCh38
TCGA-HNSC	TCGA-CV-7242	TCGA-CV-7242-01A-11D-A858-36	TCGA	GRCh38
TCGA-HNSC	TCGA-CV-7245	TCGA-CV-7245-01A-11D-A858-36	TCGA	GRCh38
TCGA-HNSC	TCGA-CV-7247	TCGA-CV-7247-01A-11D-2317-26	TCGA	GRCh38
TCGA-HNSC	TCGA-CV-7248	TCGA-CV-7248-01A-11D-A858-36	TCGA	GRCh38
TCGA-HNSC	TCGA-CV-7250	TCGA-CV-7250-01A-11D-A858-36	TCGA	GRCh38
TCGA-HNSC	TCGA-CV-7255	TCGA-CV-7255-01A-11D-2276-10	TCGA	GRCh38
TCGA-HNSC	TCGA-CV-7261	TCGA-CV-7261-01A-11D-A858-36	TCGA	GRCh38
TCGA-HNSC	TCGA-CV-7263	TCGA-CV-7263-01A-11D-2317-26	TCGA	GRCh38
TCGA-HNSC	TCGA-CV-7406	TCGA-CV-7406-01A-11D-2078-08	TCGA	GRCh38
TCGA-HNSC	TCGA-CV-7407	TCGA-CV-7407-01A-11D-2317-26	TCGA	GRCh38
TCGA-HNSC	TCGA-CV-7410	TCGA-CV-7410-01A-21D-A858-36	TCGA	GRCh38
TCGA-HNSC	TCGA-CV-7411	TCGA-CV-7411-01A-11D-2317-26	TCGA	GRCh38
TCGA-HNSC	TCGA-CV-7413	TCGA-CV-7413-01A-11D-A858-36	TCGA	GRCh38
TCGA-HNSC	TCGA-CV-7414	TCGA-CV-7414-01A-11D-2317-26	TCGA	GRCh38
TCGA-HNSC	TCGA-CV-7415	TCGA-CV-7415-01A-11D-A858-36	TCGA	GRCh38
TCGA-HNSC	TCGA-CV-7416	TCGA-CV-7416-01A-11D-2334-08	TCGA	GRCh38
TCGA-HNSC	TCGA-CV-7418	TCGA-CV-7418-01A-11D-A858-36	TCGA	GRCh38
TCGA-HNSC	TCGA-CV-7421	TCGA-CV-7421-01A-11D-A858-36	TCGA	GRCh38
TCGA-HNSC	TCGA-CV-7423	TCGA-CV-7423-01A-11D-A858-36	TCGA	GRCh38
TCGA-HNSC	TCGA-CV-7424	TCGA-CV-7424-01A-11D-A858-36	TCGA	GRCh38
TCGA-HNSC	TCGA-CV-7425	TCGA-CV-7425-01A-11D-A858-36	TCGA	GRCh38
TCGA-HNSC	TCGA-CV-7428	TCGA-CV-7428-01A-11D-A858-36	TCGA	GRCh38
TCGA-HNSC	TCGA-CV-7429	TCGA-CV-7429-01A-11D-2317-26	TCGA	GRCh38
TCGA-HNSC	TCGA-CV-7430	TCGA-CV-7430-01A-11D-A858-36	TCGA	GRCh38
TCGA-HNSC	TCGA-CV-7432	TCGA-CV-7432-01A-11D-A32X-10	TCGA	GRCh38
TCGA-HNSC	TCGA-CV-7434	TCGA-CV-7434-01A-11D-2317-26	TCGA	GRCh38
TCGA-HNSC	TCGA-CV-7435	TCGA-CV-7435-01A-11D-A858-36	TCGA	GRCh38
TCGA-HNSC	TCGA-CV-7438	TCGA-CV-7438-01A-21D-A858-36	TCGA	GRCh38
TCGA-HNSC	TCGA-CV-7446	TCGA-CV-7446-01A-11D-A858-36	TCGA	GRCh38
TCGA-HNSC	TCGA-CV-7568	TCGA-CV-7568-01A-11D-A858-36	TCGA	GRCh38
TCGA-HNSC	TCGA-CV-A45P	TCGA-CV-A45P-01A-11D-A858-36	TCGA	GRCh38
TCGA-HNSC	TCGA-CV-A45Q	TCGA-CV-A45Q-01A-11D-A858-36	TCGA	GRCh38
TCGA-HNSC	TCGA-CV-A45T	TCGA-CV-A45T-01A-11D-A858-36	TCGA	GRCh38
TCGA-HNSC	TCGA-CV-A45U	TCGA-CV-A45U-01A-12D-A859-36	TCGA	GRCh38
TCGA-HNSC	TCGA-CV-A45X	TCGA-CV-A45X-01A-21D-A703-36	TCGA	GRCh38
TCGA-HNSC	TCGA-CV-A461	TCGA-CV-A461-01A-41D-A859-36	TCGA	GRCh38
TCGA-HNSC	TCGA-CV-A463	TCGA-CV-A463-01A-11D-A859-36	TCGA	GRCh38
TCGA-HNSC	TCGA-CV-A464	TCGA-CV-A464-01A-11D-A859-36	TCGA	GRCh38
TCGA-HNSC	TCGA-CV-A468	TCGA-CV-A468-01A-11D-A704-36	TCGA	GRCh38
TCGA-HNSC	TCGA-CV-A6JD	TCGA-CV-A6JD-01A-11D-A859-36	TCGA	GRCh38
TCGA-HNSC	TCGA-CV-A6JE	TCGA-CV-A6JE-01A-11D-A859-36	TCGA	GRCh38
TCGA-HNSC	TCGA-CV-A6JM	TCGA-CV-A6JM-01A-11D-A859-36	TCGA	GRCh38
TCGA-HNSC	TCGA-CV-A6JO	TCGA-CV-A6JO-01B-11D-A859-36	TCGA	GRCh38
TCGA-HNSC	TCGA-CV-A6JU	TCGA-CV-A6JU-01A-11D-A859-36	TCGA	GRCh38
TCGA-HNSC	TCGA-CV-A6JY	TCGA-CV-A6JY-01A-11D-A859-36	TCGA	GRCh38
TCGA-HNSC	TCGA-CV-A6JZ	TCGA-CV-A6JZ-01A-11D-A859-36	TCGA	GRCh38
TCGA-HNSC	TCGA-CV-A6K0	TCGA-CV-A6K0-01B-21D-A859-36	TCGA	GRCh38
TCGA-HNSC	TCGA-CV-A6K2	TCGA-CV-A6K2-01A-11D-A859-36	TCGA	GRCh38
TCGA-HNSC	TCGA-CX-7085	TCGA-CX-7085-01A-21D-2317-26	TCGA	GRCh38
TCGA-HNSC	TCGA-CX-7086	TCGA-CX-7086-01A-11D-A859-36	TCGA	GRCh38
TCGA-HNSC	TCGA-CX-7219	TCGA-CX-7219-01A-11D-A859-36	TCGA	GRCh38
TCGA-HNSC	TCGA-CX-A4AQ	TCGA-CX-A4AQ-01A-11D-A859-36	TCGA	GRCh38
TCGA-HNSC	TCGA-D6-6515	TCGA-D6-6515-01A-21D-A859-36	TCGA	GRCh38
TCGA-HNSC	TCGA-D6-6516	TCGA-D6-6516-01A-11D-A859-36	TCGA	GRCh38
TCGA-HNSC	TCGA-D6-6517	TCGA-D6-6517-01A-11D-A859-36	TCGA	GRCh38
TCGA-HNSC	TCGA-D6-6823	TCGA-D6-6823-01A-11D-A859-36	TCGA	GRCh38
TCGA-HNSC	TCGA-D6-6824	TCGA-D6-6824-01A-11D-A859-36	TCGA	GRCh38
TCGA-HNSC	TCGA-D6-6825	TCGA-D6-6825-01A-21D-A859-36	TCGA	GRCh38
TCGA-HNSC	TCGA-D6-6826	TCGA-D6-6826-01A-11D-1911-02	TCGA	GRCh38
TCGA-HNSC	TCGA-D6-6827	TCGA-D6-6827-01A-11D-A859-36	TCGA	GRCh38
TCGA-HNSC	TCGA-D6-A4Z9	TCGA-D6-A4Z9-01A-11D-A859-36	TCGA	GRCh38
TCGA-HNSC	TCGA-D6-A4ZB	TCGA-D6-A4ZB-01A-11D-A859-36	TCGA	GRCh38
TCGA-HNSC	TCGA-D6-A6EK	TCGA-D6-A6EK-01A-11D-A859-36	TCGA	GRCh38
TCGA-HNSC	TCGA-D6-A6EM	TCGA-D6-A6EM-01A-21D-A859-36	TCGA	GRCh38
TCGA-HNSC	TCGA-D6-A6EN	TCGA-D6-A6EN-01A-11D-A859-36	TCGA	GRCh38
TCGA-HNSC	TCGA-D6-A6EO	TCGA-D6-A6EO-01A-11D-A859-36	TCGA	GRCh38
TCGA-HNSC	TCGA-D6-A6EP	TCGA-D6-A6EP-01A-11D-A729-36	TCGA	GRCh38
TCGA-HNSC	TCGA-D6-A6EQ	TCGA-D6-A6EQ-01A-11D-A859-36	TCGA	GRCh38
TCGA-HNSC	TCGA-D6-A6ES	TCGA-D6-A6ES-01A-12D-A859-36	TCGA	GRCh38
TCGA-HNSC	TCGA-D6-A74Q	TCGA-D6-A74Q-01A-11D-A859-36	TCGA	GRCh38
TCGA-HNSC	TCGA-DQ-5624	TCGA-DQ-5624-01A-01D-1868-02	TCGA	GRCh38
TCGA-HNSC	TCGA-DQ-5625	TCGA-DQ-5625-01A-01D-1868-02	TCGA	GRCh38
TCGA-HNSC	TCGA-DQ-5629	TCGA-DQ-5629-01A-01D-A32X-10	TCGA	GRCh38
TCGA-HNSC	TCGA-DQ-5630	TCGA-DQ-5630-01A-01D-A859-36	TCGA	GRCh38
TCGA-HNSC	TCGA-DQ-5631	TCGA-DQ-5631-01A-01D-1868-02	TCGA	GRCh38
TCGA-HNSC	TCGA-DQ-7589	TCGA-DQ-7589-01A-11D-A859-36	TCGA	GRCh38
TCGA-HNSC	TCGA-DQ-7590	TCGA-DQ-7590-01A-11D-A859-36	TCGA	GRCh38
TCGA-HNSC	TCGA-DQ-7593	TCGA-DQ-7593-01A-11D-A85A-36	TCGA	GRCh38
TCGA-HNSC	TCGA-DQ-7594	TCGA-DQ-7594-01A-11D-A85A-36	TCGA	GRCh38
TCGA-HNSC	TCGA-F7-7848	TCGA-F7-7848-01A-11D-A85A-36	TCGA	GRCh38
TCGA-HNSC	TCGA-F7-A50G	TCGA-F7-A50G-01A-11D-A85A-36	TCGA	GRCh38
TCGA-HNSC	TCGA-F7-A50I	TCGA-F7-A50I-01A-11D-A85A-36	TCGA	GRCh38
TCGA-HNSC	TCGA-F7-A50J	TCGA-F7-A50J-01A-21D-A85A-36	TCGA	GRCh38
TCGA-HNSC	TCGA-F7-A61V	TCGA-F7-A61V-01A-11D-A85A-36	TCGA	GRCh38
TCGA-HNSC	TCGA-F7-A61W	TCGA-F7-A61W-01A-11D-A85A-36	TCGA	GRCh38
TCGA-HNSC	TCGA-F7-A620	TCGA-F7-A620-01A-11D-A729-36	TCGA	GRCh38
TCGA-HNSC	TCGA-F7-A622	TCGA-F7-A622-01A-11D-A85A-36	TCGA	GRCh38
TCGA-HNSC	TCGA-F7-A623	TCGA-F7-A623-01A-11D-A704-36	TCGA	GRCh38
TCGA-HNSC	TCGA-F7-A624	TCGA-F7-A624-01A-22D-A704-36	TCGA	GRCh38
TCGA-HNSC	TCGA-H7-7774	TCGA-H7-7774-01A-21D-2317-26	TCGA	GRCh38
TCGA-HNSC	TCGA-H7-A6C4	TCGA-H7-A6C4-01A-11D-A85A-36	TCGA	GRCh38
TCGA-HNSC	TCGA-H7-A6C5	TCGA-H7-A6C5-01A-11D-A85A-36	TCGA	GRCh38
TCGA-HNSC	TCGA-H7-A76A	TCGA-H7-A76A-01A-51D-A705-36	TCGA	GRCh38
TCGA-HNSC	TCGA-HD-7229	TCGA-HD-7229-01A-11D-A85A-36	TCGA	GRCh38
TCGA-HNSC	TCGA-HD-7753	TCGA-HD-7753-01A-11D-A85A-36	TCGA	GRCh38
TCGA-HNSC	TCGA-HD-7754	TCGA-HD-7754-01A-11D-A85A-36	TCGA	GRCh38
TCGA-HNSC	TCGA-HD-7831	TCGA-HD-7831-01A-11D-A85A-36	TCGA	GRCh38
TCGA-HNSC	TCGA-HD-7832	TCGA-HD-7832-01A-11D-A85A-36	TCGA	GRCh38
TCGA-HNSC	TCGA-HD-7917	TCGA-HD-7917-01A-11D-A85A-36	TCGA	GRCh38
TCGA-HNSC	TCGA-HD-A4C1	TCGA-HD-A4C1-01A-11D-A85A-36	TCGA	GRCh38
TCGA-HNSC	TCGA-HD-A633	TCGA-HD-A633-01A-11D-A85A-36	TCGA	GRCh38
TCGA-HNSC	TCGA-HD-A634	TCGA-HD-A634-01A-11D-A85A-36	TCGA	GRCh38
TCGA-HNSC	TCGA-HD-A6I0	TCGA-HD-A6I0-01A-11D-A85A-36	TCGA	GRCh38
TCGA-HNSC	TCGA-HL-7533	TCGA-HL-7533-01A-11D-A85A-36	TCGA	GRCh38
TCGA-HNSC	TCGA-IQ-7630	TCGA-IQ-7630-01A-11D-A85A-36	TCGA	GRCh38
TCGA-HNSC	TCGA-IQ-7632	TCGA-IQ-7632-01A-11D-2317-26	TCGA	GRCh38
TCGA-HNSC	TCGA-IQ-A61E	TCGA-IQ-A61E-01A-22D-A85A-36	TCGA	GRCh38
TCGA-HNSC	TCGA-IQ-A61G	TCGA-IQ-A61G-01A-11D-A85A-36	TCGA	GRCh38
TCGA-HNSC	TCGA-IQ-A61H	TCGA-IQ-A61H-01A-11D-A85A-36	TCGA	GRCh38
TCGA-HNSC	TCGA-IQ-A61I	TCGA-IQ-A61I-01A-11D-A85A-36	TCGA	GRCh38
TCGA-HNSC	TCGA-IQ-A61J	TCGA-IQ-A61J-01A-11D-A85A-36	TCGA	GRCh38
TCGA-HNSC	TCGA-IQ-A61K	TCGA-IQ-A61K-01A-11D-A85A-36	TCGA	GRCh38
TCGA-HNSC	TCGA-IQ-A61L	TCGA-IQ-A61L-01A-11D-A85A-36	TCGA	GRCh38
TCGA-HNSC	TCGA-IQ-A61O	TCGA-IQ-A61O-01A-11D-A85A-36	TCGA	GRCh38
TCGA-HNSC	TCGA-IQ-A6SG	TCGA-IQ-A6SG-01A-12D-A85A-36	TCGA	GRCh38
TCGA-HNSC	TCGA-IQ-A6SH	TCGA-IQ-A6SH-01A-12D-A85A-36	TCGA	GRCh38
TCGA-HNSC	TCGA-KU-A66S	TCGA-KU-A66S-01A-21D-A75X-36	TCGA	GRCh38
TCGA-HNSC	TCGA-KU-A66T	TCGA-KU-A66T-01A-11D-A85A-36	TCGA	GRCh38
TCGA-HNSC	TCGA-KU-A6H7	TCGA-KU-A6H7-01A-11D-A729-36	TCGA	GRCh38
TCGA-HNSC	TCGA-KU-A6H8	TCGA-KU-A6H8-01A-22D-A75X-36	TCGA	GRCh38
TCGA-HNSC	TCGA-MT-A51W	TCGA-MT-A51W-01A-21D-A85A-36	TCGA	GRCh38
TCGA-HNSC	TCGA-MT-A51X	TCGA-MT-A51X-01A-11D-A85A-36	TCGA	GRCh38
TCGA-HNSC	TCGA-MT-A67A	TCGA-MT-A67A-01A-11D-A85A-36	TCGA	GRCh38
TCGA-HNSC	TCGA-MT-A67D	TCGA-MT-A67D-01A-31D-A85A-36	TCGA	GRCh38
TCGA-HNSC	TCGA-MT-A67F	TCGA-MT-A67F-01A-11D-A85A-36	TCGA	GRCh38
TCGA-HNSC	TCGA-MT-A67G	TCGA-MT-A67G-01A-11D-A85A-36	TCGA	GRCh38
TCGA-HNSC	TCGA-MT-A7BN	TCGA-MT-A7BN-01A-12D-A85A-36	TCGA	GRCh38
TCGA-HNSC	TCGA-MZ-A5BI	TCGA-MZ-A5BI-01A-31D-A85A-36	TCGA	GRCh38
TCGA-HNSC	TCGA-P3-A5Q5	TCGA-P3-A5Q5-01A-11D-A85A-36	TCGA	GRCh38
TCGA-HNSC	TCGA-P3-A5Q6	TCGA-P3-A5Q6-01A-11D-A859-36	TCGA	GRCh38
TCGA-HNSC	TCGA-P3-A5QE	TCGA-P3-A5QE-01A-11D-A859-36	TCGA	GRCh38
TCGA-HNSC	TCGA-P3-A5QF	TCGA-P3-A5QF-01A-11D-A859-36	TCGA	GRCh38
TCGA-HNSC	TCGA-P3-A6SW	TCGA-P3-A6SW-01A-11D-A859-36	TCGA	GRCh38
TCGA-HNSC	TCGA-P3-A6SX	TCGA-P3-A6SX-01A-11D-A859-36	TCGA	GRCh38
TCGA-HNSC	TCGA-P3-A6T0	TCGA-P3-A6T0-01A-12D-A859-36	TCGA	GRCh38
TCGA-HNSC	TCGA-P3-A6T2	TCGA-P3-A6T2-01A-11D-A859-36	TCGA	GRCh38
TCGA-HNSC	TCGA-P3-A6T3	TCGA-P3-A6T3-01A-11D-A859-36	TCGA	GRCh38
TCGA-HNSC	TCGA-P3-A6T4	TCGA-P3-A6T4-01A-11D-A859-36	TCGA	GRCh38
TCGA-HNSC	TCGA-P3-A6T5	TCGA-P3-A6T5-01A-11D-A858-36	TCGA	GRCh38
TCGA-HNSC	TCGA-P3-A6T6	TCGA-P3-A6T6-01A-11D-A858-36	TCGA	GRCh38
TCGA-HNSC	TCGA-P3-A6T7	TCGA-P3-A6T7-01A-11D-A858-36	TCGA	GRCh38
TCGA-HNSC	TCGA-P3-A6T8	TCGA-P3-A6T8-01A-11D-A858-36	TCGA	GRCh38
TCGA-HNSC	TCGA-QK-A64Z	TCGA-QK-A64Z-01A-11D-A858-36	TCGA	GRCh38
TCGA-HNSC	TCGA-QK-A652	TCGA-QK-A652-01A-11D-A858-36	TCGA	GRCh38
TCGA-HNSC	TCGA-QK-A6IF	TCGA-QK-A6IF-01A-11D-A858-36	TCGA	GRCh38
TCGA-HNSC	TCGA-QK-A6IG	TCGA-QK-A6IG-01A-11D-A858-36	TCGA	GRCh38
TCGA-HNSC	TCGA-QK-A6IH	TCGA-QK-A6IH-01A-11D-A858-36	TCGA	GRCh38
TCGA-HNSC	TCGA-QK-A6II	TCGA-QK-A6II-01A-11D-A858-36	TCGA	GRCh38
TCGA-HNSC	TCGA-QK-A6IJ	TCGA-QK-A6IJ-01A-11D-A857-36	TCGA	GRCh38
TCGA-HNSC	TCGA-QK-A6V9	TCGA-QK-A6V9-01A-11D-A857-36	TCGA	GRCh38
TCGA-HNSC	TCGA-QK-A6VB	TCGA-QK-A6VB-01A-12D-A857-36	TCGA	GRCh38
TCGA-HNSC	TCGA-QK-A6VC	TCGA-QK-A6VC-01A-23D-A857-36	TCGA	GRCh38
TCGA-HNSC	TCGA-QK-A8Z7	TCGA-QK-A8Z7-01A-11D-A857-36	TCGA	GRCh38
TCGA-HNSC	TCGA-QK-A8Z8	TCGA-QK-A8Z8-01A-11D-A857-36	TCGA	GRCh38
TCGA-HNSC	TCGA-QK-A8ZA	TCGA-QK-A8ZA-01A-11D-A857-36	TCGA	GRCh38
TCGA-HNSC	TCGA-QK-A8ZB	TCGA-QK-A8ZB-01A-11D-A857-36	TCGA	GRCh38
TCGA-HNSC	TCGA-QK-AA3K	TCGA-QK-AA3K-01A-11D-A857-36	TCGA	GRCh38
TCGA-HNSC	TCGA-RS-A6TO	TCGA-RS-A6TO-01A-32D-A706-36	TCGA	GRCh38
TCGA-HNSC	TCGA-RS-A6TP	TCGA-RS-A6TP-01A-12D-A857-36	TCGA	GRCh38
TCGA-HNSC	TCGA-T2-A6WX	TCGA-T2-A6WX-01A-12D-A857-36	TCGA	GRCh38
TCGA-HNSC	TCGA-T2-A6WZ	TCGA-T2-A6WZ-01A-21D-A857-36	TCGA	GRCh38
TCGA-HNSC	TCGA-T2-A6X0	TCGA-T2-A6X0-01A-11D-A857-36	TCGA	GRCh38
TCGA-HNSC	TCGA-T2-A6X2	TCGA-T2-A6X2-01A-12D-A857-36	TCGA	GRCh38
TCGA-HNSC	TCGA-T3-A92M	TCGA-T3-A92M-01A-31D-A856-36	TCGA	GRCh38
TCGA-HNSC	TCGA-T3-A92N	TCGA-T3-A92N-01A-11D-A856-36	TCGA	GRCh38
TCGA-HNSC	TCGA-TN-A7HI	TCGA-TN-A7HI-01A-11D-A854-36	TCGA	GRCh38
TCGA-HNSC	TCGA-TN-A7HJ	TCGA-TN-A7HJ-01A-12D-A854-36	TCGA	GRCh38
TCGA-HNSC	TCGA-TN-A7HL	TCGA-TN-A7HL-01A-11D-A854-36	TCGA	GRCh38
TCGA-HNSC	TCGA-UF-A718	TCGA-UF-A718-01A-22D-A854-36	TCGA	GRCh38
TCGA-HNSC	TCGA-UF-A719	TCGA-UF-A719-01A-12D-A856-36	TCGA	GRCh38
TCGA-HNSC	TCGA-UF-A71A	TCGA-UF-A71A-01A-22D-A856-36	TCGA	GRCh38
TCGA-HNSC	TCGA-UF-A71B	TCGA-UF-A71B-01A-12D-A856-36	TCGA	GRCh38
TCGA-HNSC	TCGA-UF-A71E	TCGA-UF-A71E-01A-31D-A855-36	TCGA	GRCh38
TCGA-HNSC	TCGA-UF-A7J9	TCGA-UF-A7J9-01A-12D-A855-36	TCGA	GRCh38
TCGA-HNSC	TCGA-UF-A7JD	TCGA-UF-A7JD-01A-11D-A855-36	TCGA	GRCh38
TCGA-HNSC	TCGA-UF-A7JF	TCGA-UF-A7JF-01A-11D-A855-36	TCGA	GRCh38
TCGA-HNSC	TCGA-UF-A7JH	TCGA-UF-A7JH-01A-21D-A855-36	TCGA	GRCh38
TCGA-HNSC	TCGA-UF-A7JJ	TCGA-UF-A7JJ-01A-11D-A855-36	TCGA	GRCh38
TCGA-HNSC	TCGA-UF-A7JK	TCGA-UF-A7JK-01A-11D-A853-36	TCGA	GRCh38
TCGA-HNSC	TCGA-UF-A7JS	TCGA-UF-A7JS-01A-11D-A853-36	TCGA	GRCh38
TCGA-HNSC	TCGA-UF-A7JV	TCGA-UF-A7JV-01A-11D-A853-36	TCGA	GRCh38
TCGA-HNSC	TCGA-UP-A6WW	TCGA-UP-A6WW-01A-12D-A853-36	TCGA	GRCh38
TCGA-HNSC	TCGA-WA-A7H4	TCGA-WA-A7H4-01A-21D-A853-36	TCGA	GRCh38
TCGA-KICH	TCGA-KL-8325	TCGA-KL-8325-01A-11D-A75W-36	TCGA	GRCh38
TCGA-KICH	TCGA-KL-8328	TCGA-KL-8328-01A-11D-2310-10	TCGA	GRCh38
TCGA-KICH	TCGA-KL-8336	TCGA-KL-8336-01A-11D-A75Y-36	TCGA	GRCh38
TCGA-KICH	TCGA-KL-8337	TCGA-KL-8337-01A-11D-A75Y-36	TCGA	GRCh38
TCGA-KICH	TCGA-KL-8338	TCGA-KL-8338-01A-11D-A76S-36	TCGA	GRCh38
TCGA-KICH	TCGA-KL-8340	TCGA-KL-8340-01A-11D-2310-10	TCGA	GRCh38
TCGA-KICH	TCGA-KL-8341	TCGA-KL-8341-01A-11D-A75Y-36	TCGA	GRCh38
TCGA-KICH	TCGA-KL-8345	TCGA-KL-8345-01A-11D-A75Y-36	TCGA	GRCh38
TCGA-KICH	TCGA-KM-8439	TCGA-KM-8439-01A-11D-2310-10	TCGA	GRCh38
TCGA-KICH	TCGA-KM-8442	TCGA-KM-8442-01A-11D-A75Y-36	TCGA	GRCh38
TCGA-KICH	TCGA-KM-8443	TCGA-KM-8443-01A-11D-2310-10	TCGA	GRCh38
TCGA-KICH	TCGA-KM-8476	TCGA-KM-8476-01A-11D-A75Y-36	TCGA	GRCh38
TCGA-KICH	TCGA-KM-8639	TCGA-KM-8639-01A-11D-2397-10	TCGA	GRCh38
TCGA-KICH	TCGA-KN-8421	TCGA-KN-8421-01A-11D-A75Y-36	TCGA	GRCh38
TCGA-KICH	TCGA-KN-8422	TCGA-KN-8422-01A-11D-A75Y-36	TCGA	GRCh38
TCGA-KICH	TCGA-KN-8428	TCGA-KN-8428-01A-11D-A75Y-36	TCGA	GRCh38
TCGA-KICH	TCGA-KN-8429	TCGA-KN-8429-01A-11D-2310-10	TCGA	GRCh38
TCGA-KICH	TCGA-KO-8403	TCGA-KO-8403-01A-11D-A75Y-36	TCGA	GRCh38
TCGA-KICH	TCGA-UW-A72H	TCGA-UW-A72H-01A-11D-A75Z-36	TCGA	GRCh38
TCGA-KICH	TCGA-UW-A72I	TCGA-UW-A72I-01A-11D-A75Z-36	TCGA	GRCh38
TCGA-KICH	TCGA-UW-A72O	TCGA-UW-A72O-01A-12D-A75Z-36	TCGA	GRCh38
TCGA-KICH	TCGA-UW-A72R	TCGA-UW-A72R-01A-11D-A765-36	TCGA	GRCh38
TCGA-KICH	TCGA-UW-A72S	TCGA-UW-A72S-01A-12D-A75Z-36	TCGA	GRCh38
TCGA-KIRC	TCGA-3Z-A93Z	TCGA-3Z-A93Z-01A-11D-A702-36	TCGA	GRCh38
TCGA-KIRC	TCGA-6D-AA2E	TCGA-6D-AA2E-01A-11D-A702-36	TCGA	GRCh38
TCGA-KIRC	TCGA-A3-3308	TCGA-A3-3308-01A-01D-2048-08	TCGA	GRCh38
TCGA-KIRC	TCGA-A3-3324	TCGA-A3-3324-01A-01D-2229-08	TCGA	GRCh38
TCGA-KIRC	TCGA-A3-3363	TCGA-A3-3363-01A-01D-2094-10	TCGA	GRCh38
TCGA-KIRC	TCGA-A3-3370	TCGA-A3-3370-01A-02D-2099-10	TCGA	GRCh38
TCGA-KIRC	TCGA-A3-3372	TCGA-A3-3372-01A-01D-2094-10	TCGA	GRCh38
TCGA-KIRC	TCGA-A3-3387	TCGA-A3-3387-01A-01D-2102-10	TCGA	GRCh38
TCGA-KIRC	TCGA-AK-3428	TCGA-AK-3428-01A-02D-2096-10	TCGA	GRCh38
TCGA-KIRC	TCGA-AK-3454	TCGA-AK-3454-01A-02D-2096-10	TCGA	GRCh38
TCGA-KIRC	TCGA-AK-3455	TCGA-AK-3455-01A-01D-2233-10	TCGA	GRCh38
TCGA-KIRC	TCGA-B0-5094	TCGA-B0-5094-01A-01D-2099-10	TCGA	GRCh38
TCGA-KIRC	TCGA-B0-5693	TCGA-B0-5693-01A-11D-2103-10	TCGA	GRCh38
TCGA-KIRC	TCGA-B0-5695	TCGA-B0-5695-01A-11D-2103-10	TCGA	GRCh38
TCGA-KIRC	TCGA-B2-3924	TCGA-B2-3924-01A-02D-A46W-08	TCGA	GRCh38
TCGA-KIRC	TCGA-B2-4099	TCGA-B2-4099-01A-02D-2095-10	TCGA	GRCh38
TCGA-KIRC	TCGA-B2-4101	TCGA-B2-4101-01A-02D-2096-10	TCGA	GRCh38
TCGA-KIRC	TCGA-B2-4102	TCGA-B2-4102-01A-02D-2095-10	TCGA	GRCh38
TCGA-KIRC	TCGA-B2-5633	TCGA-B2-5633-01A-01D-A46W-08	TCGA	GRCh38
TCGA-KIRC	TCGA-B2-5635	TCGA-B2-5635-01A-01D-A46W-08	TCGA	GRCh38
TCGA-KIRC	TCGA-B2-A4SR	TCGA-B2-A4SR-01A-11D-A703-36	TCGA	GRCh38
TCGA-KIRC	TCGA-B8-A54F	TCGA-B8-A54F-01A-11D-A703-36	TCGA	GRCh38
TCGA-KIRC	TCGA-B8-A8YJ	TCGA-B8-A8YJ-01A-13D-A703-36	TCGA	GRCh38
TCGA-KIRC	TCGA-BP-4326	TCGA-BP-4326-01A-01D-2097-10	TCGA	GRCh38
TCGA-KIRC	TCGA-BP-4327	TCGA-BP-4327-01A-01D-1995-10	TCGA	GRCh38
TCGA-KIRC	TCGA-BP-4756	TCGA-BP-4756-01A-01D-2097-10	TCGA	GRCh38
TCGA-KIRC	TCGA-BP-4781	TCGA-BP-4781-01A-01D-2098-10	TCGA	GRCh38
TCGA-KIRC	TCGA-BP-4807	TCGA-BP-4807-01A-01D-2098-10	TCGA	GRCh38
TCGA-KIRC	TCGA-BP-4968	TCGA-BP-4968-01A-01D-2100-10	TCGA	GRCh38
TCGA-KIRC	TCGA-BP-4977	TCGA-BP-4977-01A-01D-2048-08	TCGA	GRCh38
TCGA-KIRC	TCGA-BP-5010	TCGA-BP-5010-01A-02D-2048-08	TCGA	GRCh38
TCGA-KIRC	TCGA-BP-5168	TCGA-BP-5168-01A-01D-2099-10	TCGA	GRCh38
TCGA-KIRC	TCGA-CJ-4639	TCGA-CJ-4639-01A-01D-2095-10	TCGA	GRCh38
TCGA-KIRC	TCGA-CJ-4870	TCGA-CJ-4870-01A-01D-2098-10	TCGA	GRCh38
TCGA-KIRC	TCGA-CJ-4878	TCGA-CJ-4878-01A-01D-2098-10	TCGA	GRCh38
TCGA-KIRC	TCGA-CJ-4885	TCGA-CJ-4885-01A-01D-2098-10	TCGA	GRCh38
TCGA-KIRC	TCGA-CJ-4899	TCGA-CJ-4899-01A-01D-2100-10	TCGA	GRCh38
TCGA-KIRC	TCGA-CJ-4918	TCGA-CJ-4918-01A-01D-2101-10	TCGA	GRCh38
TCGA-KIRC	TCGA-CJ-5681	TCGA-CJ-5681-01A-11D-1534-10	TCGA	GRCh38
TCGA-KIRC	TCGA-CJ-5682	TCGA-CJ-5682-01A-11D-2103-10	TCGA	GRCh38
TCGA-KIRC	TCGA-CJ-6033	TCGA-CJ-6033-01A-11D-2104-10	TCGA	GRCh38
TCGA-KIRC	TCGA-CW-5585	TCGA-CW-5585-01A-01D-2103-10	TCGA	GRCh38
TCGA-KIRC	TCGA-CW-6087	TCGA-CW-6087-01A-11D-2279-10	TCGA	GRCh38
TCGA-KIRC	TCGA-CW-6093	TCGA-CW-6093-01A-11D-2279-10	TCGA	GRCh38
TCGA-KIRC	TCGA-CZ-4856	TCGA-CZ-4856-01A-02D-2048-08	TCGA	GRCh38
TCGA-KIRC	TCGA-CZ-5453	TCGA-CZ-5453-01A-01D-2102-10	TCGA	GRCh38
TCGA-KIRC	TCGA-CZ-5454	TCGA-CZ-5454-01A-01D-2102-10	TCGA	GRCh38
TCGA-KIRC	TCGA-CZ-5987	TCGA-CZ-5987-01A-11D-2104-10	TCGA	GRCh38
TCGA-KIRC	TCGA-DV-5566	TCGA-DV-5566-01A-01D-2104-10	TCGA	GRCh38
TCGA-KIRC	TCGA-DV-A4VX	TCGA-DV-A4VX-01A-11D-A75X-36	TCGA	GRCh38
TCGA-KIRC	TCGA-GK-A6C7	TCGA-GK-A6C7-01A-11D-A705-36	TCGA	GRCh38
TCGA-KIRC	TCGA-MM-A564	TCGA-MM-A564-01A-11D-A705-36	TCGA	GRCh38
TCGA-KIRP	TCGA-2K-A9WE	TCGA-2K-A9WE-01A-12D-A75X-36	TCGA	GRCh38
TCGA-KIRP	TCGA-4A-A93X	TCGA-4A-A93X-01A-11D-A702-36	TCGA	GRCh38
TCGA-KIRP	TCGA-4A-A93Y	TCGA-4A-A93Y-01A-11D-A702-36	TCGA	GRCh38
TCGA-KIRP	TCGA-A4-A48D	TCGA-A4-A48D-01A-11D-A25F-10	TCGA	GRCh38
TCGA-KIRP	TCGA-A4-A4ZT	TCGA-A4-A4ZT-01A-11D-A26P-10	TCGA	GRCh38
TCGA-KIRP	TCGA-A4-A57E	TCGA-A4-A57E-01A-11D-A26P-10	TCGA	GRCh38
TCGA-KIRP	TCGA-AL-3466	TCGA-AL-3466-01A-02D-1402-10	TCGA	GRCh38
TCGA-KIRP	TCGA-AL-3467	TCGA-AL-3467-01A-02D-1402-10	TCGA	GRCh38
TCGA-KIRP	TCGA-AL-3468	TCGA-AL-3468-01A-02D-1402-10	TCGA	GRCh38
TCGA-KIRP	TCGA-AL-3472	TCGA-AL-3472-01A-01D-1253-10	TCGA	GRCh38
TCGA-KIRP	TCGA-AL-3473	TCGA-AL-3473-01A-01D-1253-10	TCGA	GRCh38
TCGA-KIRP	TCGA-AL-A5DJ	TCGA-AL-A5DJ-01A-11D-A26P-10	TCGA	GRCh38
TCGA-KIRP	TCGA-B1-A47M	TCGA-B1-A47M-01A-11D-A25F-10	TCGA	GRCh38
TCGA-KIRP	TCGA-B1-A47N	TCGA-B1-A47N-01A-11D-A25F-10	TCGA	GRCh38
TCGA-KIRP	TCGA-B1-A47O	TCGA-B1-A47O-01A-11D-A25F-10	TCGA	GRCh38
TCGA-KIRP	TCGA-B3-3925	TCGA-B3-3925-01A-02D-1402-10	TCGA	GRCh38
TCGA-KIRP	TCGA-B3-3926	TCGA-B3-3926-01A-02D-1402-10	TCGA	GRCh38
TCGA-KIRP	TCGA-B3-4103	TCGA-B3-4103-01A-02D-1402-10	TCGA	GRCh38
TCGA-KIRP	TCGA-B3-4104	TCGA-B3-4104-01A-02D-1402-10	TCGA	GRCh38
TCGA-KIRP	TCGA-B9-4113	TCGA-B9-4113-01A-01D-1253-10	TCGA	GRCh38
TCGA-KIRP	TCGA-B9-4114	TCGA-B9-4114-01A-01D-1253-10	TCGA	GRCh38
TCGA-KIRP	TCGA-B9-4115	TCGA-B9-4115-01A-01D-1554-10	TCGA	GRCh38
TCGA-KIRP	TCGA-B9-4116	TCGA-B9-4116-01A-02D-1402-10	TCGA	GRCh38
TCGA-KIRP	TCGA-B9-4117	TCGA-B9-4117-01A-02D-1402-10	TCGA	GRCh38
TCGA-KIRP	TCGA-B9-4617	TCGA-B9-4617-01A-01D-1253-10	TCGA	GRCh38
TCGA-KIRP	TCGA-B9-A44B	TCGA-B9-A44B-01A-11D-A25F-10	TCGA	GRCh38
TCGA-KIRP	TCGA-B9-A5W9	TCGA-B9-A5W9-01A-11D-A729-36	TCGA	GRCh38
TCGA-KIRP	TCGA-B9-A8YI	TCGA-B9-A8YI-01A-21D-A703-36	TCGA	GRCh38
TCGA-KIRP	TCGA-F9-A4JJ	TCGA-F9-A4JJ-01A-11D-A704-36	TCGA	GRCh38
TCGA-KIRP	TCGA-F9-A7Q0	TCGA-F9-A7Q0-01A-12D-A75X-36	TCGA	GRCh38
TCGA-KIRP	TCGA-F9-A7VF	TCGA-F9-A7VF-01A-11D-A704-36	TCGA	GRCh38
TCGA-KIRP	TCGA-F9-A8NY	TCGA-F9-A8NY-01A-11D-A704-36	TCGA	GRCh38
TCGA-KIRP	TCGA-F9-A97G	TCGA-F9-A97G-01A-11D-A704-36	TCGA	GRCh38
TCGA-KIRP	TCGA-GL-A4EM	TCGA-GL-A4EM-01A-11D-A25F-10	TCGA	GRCh38
TCGA-KIRP	TCGA-GL-A59R	TCGA-GL-A59R-01A-11D-A26P-10	TCGA	GRCh38
TCGA-KIRP	TCGA-GL-A9DC	TCGA-GL-A9DC-01A-11D-A705-36	TCGA	GRCh38
TCGA-KIRP	TCGA-HE-A5NF	TCGA-HE-A5NF-01A-11D-A26P-10	TCGA	GRCh38
TCGA-KIRP	TCGA-HE-A5NH	TCGA-HE-A5NH-01A-11D-A26P-10	TCGA	GRCh38
TCGA-KIRP	TCGA-HE-A5NI	TCGA-HE-A5NI-01A-11D-A705-36	TCGA	GRCh38
TCGA-KIRP	TCGA-HE-A5NJ	TCGA-HE-A5NJ-01A-11D-A729-36	TCGA	GRCh38
TCGA-KIRP	TCGA-HE-A5NK	TCGA-HE-A5NK-01A-11D-A26P-10	TCGA	GRCh38
TCGA-KIRP	TCGA-HE-A5NL	TCGA-HE-A5NL-01A-11D-A26P-10	TCGA	GRCh38
TCGA-KIRP	TCGA-IA-A40U	TCGA-IA-A40U-01A-11D-A729-36	TCGA	GRCh38
TCGA-KIRP	TCGA-IA-A40Y	TCGA-IA-A40Y-01A-11D-A705-36	TCGA	GRCh38
TCGA-KIRP	TCGA-KV-A74V	TCGA-KV-A74V-01A-11D-A729-36	TCGA	GRCh38
TCGA-KIRP	TCGA-MH-A55W	TCGA-MH-A55W-01A-11D-A26P-10	TCGA	GRCh38
TCGA-KIRP	TCGA-MH-A55Z	TCGA-MH-A55Z-01A-11D-A26P-10	TCGA	GRCh38
TCGA-KIRP	TCGA-MH-A560	TCGA-MH-A560-01A-11D-A26P-10	TCGA	GRCh38
TCGA-KIRP	TCGA-MH-A561	TCGA-MH-A561-01A-11D-A26P-10	TCGA	GRCh38
TCGA-KIRP	TCGA-MH-A562	TCGA-MH-A562-01A-11D-A26P-10	TCGA	GRCh38
TCGA-KIRP	TCGA-PJ-A8JU	TCGA-PJ-A8JU-01A-22D-A75X-36	TCGA	GRCh38
TCGA-KIRP	TCGA-Q2-A5QZ	TCGA-Q2-A5QZ-01A-11D-A729-36	TCGA	GRCh38
TCGA-KIRP	TCGA-UZ-A9PJ	TCGA-UZ-A9PJ-01A-11D-A729-36	TCGA	GRCh38
TCGA-KIRP	TCGA-UZ-A9PK	TCGA-UZ-A9PK-01A-11D-A704-36	TCGA	GRCh38
TCGA-KIRP	TCGA-UZ-A9PL	TCGA-UZ-A9PL-01A-11D-A729-36	TCGA	GRCh38
TCGA-KIRP	TCGA-UZ-A9PM	TCGA-UZ-A9PM-01A-21D-A705-36	TCGA	GRCh38
TCGA-KIRP	TCGA-UZ-A9PP	TCGA-UZ-A9PP-01A-11D-A729-36	TCGA	GRCh38
TCGA-KIRP	TCGA-UZ-A9PQ	TCGA-UZ-A9PQ-01A-11D-A729-36	TCGA	GRCh38
TCGA-LGG	TCGA-CS-4938	TCGA-CS-4938-01B-11D-1891-02	TCGA	GRCh38
TCGA-LGG	TCGA-CS-4941	TCGA-CS-4941-01A-01D-A87B-36	TCGA	GRCh38
TCGA-LGG	TCGA-CS-4942	TCGA-CS-4942-01A-01D-A87B-36	TCGA	GRCh38
TCGA-LGG	TCGA-CS-4943	TCGA-CS-4943-01A-01D-A87B-36	TCGA	GRCh38
TCGA-LGG	TCGA-CS-4944	TCGA-CS-4944-01A-01D-1465-02	TCGA	GRCh38
TCGA-LGG	TCGA-CS-5390	TCGA-CS-5390-01A-02D-A87B-36	TCGA	GRCh38
TCGA-LGG	TCGA-CS-5393	TCGA-CS-5393-01A-01D-A87B-36	TCGA	GRCh38
TCGA-LGG	TCGA-CS-5394	TCGA-CS-5394-01A-01D-A87B-36	TCGA	GRCh38
TCGA-LGG	TCGA-CS-5395	TCGA-CS-5395-01A-01D-1468-08	TCGA	GRCh38
TCGA-LGG	TCGA-CS-5397	TCGA-CS-5397-01A-01D-A87B-36	TCGA	GRCh38
TCGA-LGG	TCGA-CS-6186	TCGA-CS-6186-01A-12D-A461-08	TCGA	GRCh38
TCGA-LGG	TCGA-CS-6188	TCGA-CS-6188-01A-11D-A87B-36	TCGA	GRCh38
TCGA-LGG	TCGA-CS-6290	TCGA-CS-6290-01A-11D-1703-02	TCGA	GRCh38
TCGA-LGG	TCGA-CS-6665	TCGA-CS-6665-01A-11D-1893-08	TCGA	GRCh38
TCGA-LGG	TCGA-CS-6666	TCGA-CS-6666-01A-11D-A87B-36	TCGA	GRCh38
TCGA-LGG	TCGA-CS-6667	TCGA-CS-6667-01A-12D-A87B-36	TCGA	GRCh38
TCGA-LGG	TCGA-CS-6668	TCGA-CS-6668-01A-11D-A87B-36	TCGA	GRCh38
TCGA-LGG	TCGA-CS-6669	TCGA-CS-6669-01A-11D-1893-08	TCGA	GRCh38
TCGA-LGG	TCGA-DB-5273	TCGA-DB-5273-01A-01D-A87B-36	TCGA	GRCh38
TCGA-LGG	TCGA-DB-5274	TCGA-DB-5274-01A-01D-A87B-36	TCGA	GRCh38
TCGA-LGG	TCGA-DB-5275	TCGA-DB-5275-01A-01D-A87B-36	TCGA	GRCh38
TCGA-LGG	TCGA-DB-5276	TCGA-DB-5276-01A-01D-1465-02	TCGA	GRCh38
TCGA-LGG	TCGA-DB-5277	TCGA-DB-5277-01A-01D-A87B-36	TCGA	GRCh38
TCGA-LGG	TCGA-DB-5278	TCGA-DB-5278-01A-01D-1468-08	TCGA	GRCh38
TCGA-LGG	TCGA-DB-5279	TCGA-DB-5279-01A-01D-1465-02	TCGA	GRCh38
TCGA-LGG	TCGA-DB-5280	TCGA-DB-5280-01A-01D-A87B-36	TCGA	GRCh38
TCGA-LGG	TCGA-DB-5281	TCGA-DB-5281-01A-01D-A87B-36	TCGA	GRCh38
TCGA-LGG	TCGA-DB-A4X9	TCGA-DB-A4X9-01A-11D-A704-36	TCGA	GRCh38
TCGA-LGG	TCGA-DB-A4XA	TCGA-DB-A4XA-01A-11D-A87B-36	TCGA	GRCh38
TCGA-LGG	TCGA-DB-A4XB	TCGA-DB-A4XB-01A-11D-A87B-36	TCGA	GRCh38
TCGA-LGG	TCGA-DB-A4XC	TCGA-DB-A4XC-01A-11D-A87B-36	TCGA	GRCh38
TCGA-LGG	TCGA-DB-A4XD	TCGA-DB-A4XD-01A-11D-A704-36	TCGA	GRCh38
TCGA-LGG	TCGA-DB-A4XE	TCGA-DB-A4XE-01A-11D-A87B-36	TCGA	GRCh38
TCGA-LGG	TCGA-DB-A4XF	TCGA-DB-A4XF-01A-11D-A87B-36	TCGA	GRCh38
TCGA-LGG	TCGA-DB-A4XG	TCGA-DB-A4XG-01A-11D-A87B-36	TCGA	GRCh38
TCGA-LGG	TCGA-DB-A4XH	TCGA-DB-A4XH-01A-11D-A87B-36	TCGA	GRCh38
TCGA-LGG	TCGA-DB-A64L	TCGA-DB-A64L-01A-11D-A87B-36	TCGA	GRCh38
TCGA-LGG	TCGA-DB-A64O	TCGA-DB-A64O-01A-11D-A87B-36	TCGA	GRCh38
TCGA-LGG	TCGA-DB-A64P	TCGA-DB-A64P-01A-11D-A87B-36	TCGA	GRCh38
TCGA-LGG	TCGA-DB-A64Q	TCGA-DB-A64Q-01A-11D-A87B-36	TCGA	GRCh38
TCGA-LGG	TCGA-DB-A64R	TCGA-DB-A64R-01A-11D-A87B-36	TCGA	GRCh38
TCGA-LGG	TCGA-DB-A64S	TCGA-DB-A64S-01A-11D-A87B-36	TCGA	GRCh38
TCGA-LGG	TCGA-DB-A64U	TCGA-DB-A64U-01A-11D-A87B-36	TCGA	GRCh38
TCGA-LGG	TCGA-DB-A64V	TCGA-DB-A64V-01A-11D-A87B-36	TCGA	GRCh38
TCGA-LGG	TCGA-DB-A64W	TCGA-DB-A64W-01A-11D-A87B-36	TCGA	GRCh38
TCGA-LGG	TCGA-DB-A64X	TCGA-DB-A64X-01A-11D-A87B-36	TCGA	GRCh38
TCGA-LGG	TCGA-DB-A75K	TCGA-DB-A75K-01A-11D-A704-36	TCGA	GRCh38
TCGA-LGG	TCGA-DB-A75L	TCGA-DB-A75L-01A-11D-A87B-36	TCGA	GRCh38
TCGA-LGG	TCGA-DB-A75M	TCGA-DB-A75M-01A-11D-A704-36	TCGA	GRCh38
TCGA-LGG	TCGA-DB-A75O	TCGA-DB-A75O-01A-11D-A87C-36	TCGA	GRCh38
TCGA-LGG	TCGA-DB-A75P	TCGA-DB-A75P-01A-11D-A87C-36	TCGA	GRCh38
TCGA-LGG	TCGA-DH-5140	TCGA-DH-5140-01A-01D-A87C-36	TCGA	GRCh38
TCGA-LGG	TCGA-DH-5142	TCGA-DH-5142-01A-01D-A87C-36	TCGA	GRCh38
TCGA-LGG	TCGA-DH-5143	TCGA-DH-5143-01A-01D-1465-02	TCGA	GRCh38
TCGA-LGG	TCGA-DH-5144	TCGA-DH-5144-01A-01D-A87C-36	TCGA	GRCh38
TCGA-LGG	TCGA-DH-A669	TCGA-DH-A669-01A-12D-A87C-36	TCGA	GRCh38
TCGA-LGG	TCGA-DH-A66B	TCGA-DH-A66B-01A-11D-A87C-36	TCGA	GRCh38
TCGA-LGG	TCGA-DH-A66D	TCGA-DH-A66D-01A-11D-A87C-36	TCGA	GRCh38
TCGA-LGG	TCGA-DH-A66F	TCGA-DH-A66F-01A-11D-A87C-36	TCGA	GRCh38
TCGA-LGG	TCGA-DH-A66G	TCGA-DH-A66G-01A-21D-A87C-36	TCGA	GRCh38
TCGA-LGG	TCGA-DH-A7UR	TCGA-DH-A7UR-01A-11D-A87C-36	TCGA	GRCh38
TCGA-LGG	TCGA-DH-A7US	TCGA-DH-A7US-01A-11D-A87C-36	TCGA	GRCh38
TCGA-LGG	TCGA-DH-A7UT	TCGA-DH-A7UT-01A-12D-A87C-36	TCGA	GRCh38
TCGA-LGG	TCGA-DH-A7UU	TCGA-DH-A7UU-01A-12D-A87C-36	TCGA	GRCh38
TCGA-LGG	TCGA-DU-5847	TCGA-DU-5847-01A-11D-1703-02	TCGA	GRCh38
TCGA-LGG	TCGA-DU-5849	TCGA-DU-5849-01A-11D-A87C-36	TCGA	GRCh38
TCGA-LGG	TCGA-DU-5852	TCGA-DU-5852-01A-11D-A87C-36	TCGA	GRCh38
TCGA-LGG	TCGA-DU-5853	TCGA-DU-5853-01A-11D-A87C-36	TCGA	GRCh38
TCGA-LGG	TCGA-DU-5854	TCGA-DU-5854-01A-11D-1703-02	TCGA	GRCh38
TCGA-LGG	TCGA-DU-5855	TCGA-DU-5855-01A-11D-A87C-36	TCGA	GRCh38
TCGA-LGG	TCGA-DU-5870	TCGA-DU-5870-01A-11D-A724-36	TCGA	GRCh38
TCGA-LGG	TCGA-DU-5871	TCGA-DU-5871-01A-12D-A87C-36	TCGA	GRCh38
TCGA-LGG	TCGA-DU-5872	TCGA-DU-5872-01A-11D-A87C-36	TCGA	GRCh38
TCGA-LGG	TCGA-DU-5874	TCGA-DU-5874-01A-11D-1705-08	TCGA	GRCh38
TCGA-LGG	TCGA-DU-6392	TCGA-DU-6392-01A-11D-1703-02	TCGA	GRCh38
TCGA-LGG	TCGA-DU-6393	TCGA-DU-6393-01A-11D-A87C-36	TCGA	GRCh38
TCGA-LGG	TCGA-DU-6395	TCGA-DU-6395-01A-22D-A75X-36	TCGA	GRCh38
TCGA-LGG	TCGA-DU-6397	TCGA-DU-6397-01A-11D-A87C-36	TCGA	GRCh38
TCGA-LGG	TCGA-DU-6399	TCGA-DU-6399-01A-12D-A87C-36	TCGA	GRCh38
TCGA-LGG	TCGA-DU-6400	TCGA-DU-6400-01A-12D-A87C-36	TCGA	GRCh38
TCGA-LGG	TCGA-DU-6401	TCGA-DU-6401-01A-11D-1705-08	TCGA	GRCh38
TCGA-LGG	TCGA-DU-6402	TCGA-DU-6402-01A-11D-A87C-36	TCGA	GRCh38
TCGA-LGG	TCGA-DU-6403	TCGA-DU-6403-01A-11D-1703-02	TCGA	GRCh38
TCGA-LGG	TCGA-DU-6404	TCGA-DU-6404-01A-11D-A461-08	TCGA	GRCh38
TCGA-LGG	TCGA-DU-6405	TCGA-DU-6405-01A-11D-A87C-36	TCGA	GRCh38
TCGA-LGG	TCGA-DU-6407	TCGA-DU-6407-01A-13D-1705-08	TCGA	GRCh38
TCGA-LGG	TCGA-DU-6408	TCGA-DU-6408-01A-11D-A87C-36	TCGA	GRCh38
TCGA-LGG	TCGA-DU-6542	TCGA-DU-6542-01A-11D-1891-02	TCGA	GRCh38
TCGA-LGG	TCGA-DU-7006	TCGA-DU-7006-01A-11D-A87C-36	TCGA	GRCh38
TCGA-LGG	TCGA-DU-7007	TCGA-DU-7007-01A-11D-2022-02	TCGA	GRCh38
TCGA-LGG	TCGA-DU-7008	TCGA-DU-7008-01A-11D-2022-02	TCGA	GRCh38
TCGA-LGG	TCGA-DU-7009	TCGA-DU-7009-01A-11D-A87C-36	TCGA	GRCh38
TCGA-LGG	TCGA-DU-7010	TCGA-DU-7010-01A-11D-A87C-36	TCGA	GRCh38
TCGA-LGG	TCGA-DU-7012	TCGA-DU-7012-01A-11D-A87C-36	TCGA	GRCh38
TCGA-LGG	TCGA-DU-7013	TCGA-DU-7013-01A-11D-A461-08	TCGA	GRCh38
TCGA-LGG	TCGA-DU-7014	TCGA-DU-7014-01A-11D-A87C-36	TCGA	GRCh38
TCGA-LGG	TCGA-DU-7015	TCGA-DU-7015-01A-11D-A87C-36	TCGA	GRCh38
TCGA-LGG	TCGA-DU-7018	TCGA-DU-7018-01A-11D-A87D-36	TCGA	GRCh38
TCGA-LGG	TCGA-DU-7019	TCGA-DU-7019-01A-11D-A87D-36	TCGA	GRCh38
TCGA-LGG	TCGA-DU-7290	TCGA-DU-7290-01A-11D-A87D-36	TCGA	GRCh38
TCGA-LGG	TCGA-DU-7294	TCGA-DU-7294-01A-11D-A87D-36	TCGA	GRCh38
TCGA-LGG	TCGA-DU-7299	TCGA-DU-7299-01A-21D-A87D-36	TCGA	GRCh38
TCGA-LGG	TCGA-DU-7301	TCGA-DU-7301-01A-11D-2086-08	TCGA	GRCh38
TCGA-LGG	TCGA-DU-7302	TCGA-DU-7302-01A-11D-A87D-36	TCGA	GRCh38
TCGA-LGG	TCGA-DU-7304	TCGA-DU-7304-01A-12D-A461-08	TCGA	GRCh38
TCGA-LGG	TCGA-DU-7306	TCGA-DU-7306-01A-11D-A87D-36	TCGA	GRCh38
TCGA-LGG	TCGA-DU-8158	TCGA-DU-8158-01A-11D-A87D-36	TCGA	GRCh38
TCGA-LGG	TCGA-DU-8161	TCGA-DU-8161-01A-11D-A87D-36	TCGA	GRCh38
TCGA-LGG	TCGA-DU-8162	TCGA-DU-8162-01A-21D-A87D-36	TCGA	GRCh38
TCGA-LGG	TCGA-DU-8163	TCGA-DU-8163-01A-11D-A87D-36	TCGA	GRCh38
TCGA-LGG	TCGA-DU-8164	TCGA-DU-8164-01A-11D-A87D-36	TCGA	GRCh38
TCGA-LGG	TCGA-DU-8165	TCGA-DU-8165-01A-11D-A87D-36	TCGA	GRCh38
TCGA-LGG	TCGA-DU-8166	TCGA-DU-8166-01A-11D-A87D-36	TCGA	GRCh38
TCGA-LGG	TCGA-DU-8168	TCGA-DU-8168-01A-11D-A87D-36	TCGA	GRCh38
TCGA-LGG	TCGA-DU-A5TP	TCGA-DU-A5TP-01A-11D-A87D-36	TCGA	GRCh38
TCGA-LGG	TCGA-DU-A5TR	TCGA-DU-A5TR-01A-11D-A87D-36	TCGA	GRCh38
TCGA-LGG	TCGA-DU-A5TS	TCGA-DU-A5TS-01A-11D-A87D-36	TCGA	GRCh38
TCGA-LGG	TCGA-DU-A5TU	TCGA-DU-A5TU-01A-11D-A87D-36	TCGA	GRCh38
TCGA-LGG	TCGA-DU-A5TW	TCGA-DU-A5TW-01A-11D-A87D-36	TCGA	GRCh38
TCGA-LGG	TCGA-DU-A5TY	TCGA-DU-A5TY-01A-11D-A87D-36	TCGA	GRCh38
TCGA-LGG	TCGA-DU-A6S3	TCGA-DU-A6S3-01A-12D-A87D-36	TCGA	GRCh38
TCGA-LGG	TCGA-DU-A6S6	TCGA-DU-A6S6-01A-21D-A87D-36	TCGA	GRCh38
TCGA-LGG	TCGA-DU-A6S7	TCGA-DU-A6S7-01A-21D-A87D-36	TCGA	GRCh38
TCGA-LGG	TCGA-DU-A76K	TCGA-DU-A76K-01A-11D-A87D-36	TCGA	GRCh38
TCGA-LGG	TCGA-DU-A76L	TCGA-DU-A76L-01A-11D-A87D-36	TCGA	GRCh38
TCGA-LGG	TCGA-DU-A76O	TCGA-DU-A76O-01A-11D-A87D-36	TCGA	GRCh38
TCGA-LGG	TCGA-DU-A76R	TCGA-DU-A76R-01A-11D-A87D-36	TCGA	GRCh38
TCGA-LGG	TCGA-DU-A7T8	TCGA-DU-A7T8-01A-21D-A87D-36	TCGA	GRCh38
TCGA-LGG	TCGA-DU-A7TA	TCGA-DU-A7TA-01A-11D-A87D-36	TCGA	GRCh38
TCGA-LGG	TCGA-DU-A7TB	TCGA-DU-A7TB-01A-11D-A87D-36	TCGA	GRCh38
TCGA-LGG	TCGA-DU-A7TD	TCGA-DU-A7TD-01A-12D-A729-36	TCGA	GRCh38
TCGA-LGG	TCGA-DU-A7TG	TCGA-DU-A7TG-01A-21D-A87D-36	TCGA	GRCh38
TCGA-LGG	TCGA-DU-A7TJ	TCGA-DU-A7TJ-01A-11D-A87D-36	TCGA	GRCh38
TCGA-LGG	TCGA-E1-5302	TCGA-E1-5302-01A-01D-A87D-36	TCGA	GRCh38
TCGA-LGG	TCGA-E1-5303	TCGA-E1-5303-01A-01D-1465-02	TCGA	GRCh38
TCGA-LGG	TCGA-E1-5304	TCGA-E1-5304-01A-01D-A87D-36	TCGA	GRCh38
TCGA-LGG	TCGA-E1-5305	TCGA-E1-5305-01A-01D-A87D-36	TCGA	GRCh38
TCGA-LGG	TCGA-E1-5307	TCGA-E1-5307-01A-01D-1891-02	TCGA	GRCh38
TCGA-LGG	TCGA-E1-5311	TCGA-E1-5311-01A-01D-A87D-36	TCGA	GRCh38
TCGA-LGG	TCGA-E1-5318	TCGA-E1-5318-01A-01D-1468-08	TCGA	GRCh38
TCGA-LGG	TCGA-E1-5319	TCGA-E1-5319-01A-01D-1893-08	TCGA	GRCh38
TCGA-LGG	TCGA-E1-5322	TCGA-E1-5322-01A-01D-A87E-36	TCGA	GRCh38
TCGA-LGG	TCGA-E1-A7YD	TCGA-E1-A7YD-01A-11D-A87E-36	TCGA	GRCh38
TCGA-LGG	TCGA-E1-A7YE	TCGA-E1-A7YE-01A-11D-A87E-36	TCGA	GRCh38
TCGA-LGG	TCGA-E1-A7YH	TCGA-E1-A7YH-01A-11D-A87E-36	TCGA	GRCh38
TCGA-LGG	TCGA-E1-A7YI	TCGA-E1-A7YI-01A-11D-A729-36	TCGA	GRCh38
TCGA-LGG	TCGA-E1-A7YJ	TCGA-E1-A7YJ-01A-11D-A87E-36	TCGA	GRCh38
TCGA-LGG	TCGA-E1-A7YK	TCGA-E1-A7YK-01A-11D-A87E-36	TCGA	GRCh38
TCGA-LGG	TCGA-E1-A7YM	TCGA-E1-A7YM-01A-11D-A87E-36	TCGA	GRCh38
TCGA-LGG	TCGA-E1-A7YN	TCGA-E1-A7YN-01A-11D-A87E-36	TCGA	GRCh38
TCGA-LGG	TCGA-E1-A7YO	TCGA-E1-A7YO-01A-11D-A87E-36	TCGA	GRCh38
TCGA-LGG	TCGA-E1-A7YQ	TCGA-E1-A7YQ-01A-11D-A87E-36	TCGA	GRCh38
TCGA-LGG	TCGA-E1-A7YS	TCGA-E1-A7YS-01A-11D-A87E-36	TCGA	GRCh38
TCGA-LGG	TCGA-E1-A7YU	TCGA-E1-A7YU-01A-11D-A87E-36	TCGA	GRCh38
TCGA-LGG	TCGA-E1-A7YV	TCGA-E1-A7YV-01A-11D-A87E-36	TCGA	GRCh38
TCGA-LGG	TCGA-E1-A7YW	TCGA-E1-A7YW-01A-11D-A87E-36	TCGA	GRCh38
TCGA-LGG	TCGA-E1-A7YY	TCGA-E1-A7YY-01A-11D-A87E-36	TCGA	GRCh38
TCGA-LGG	TCGA-E1-A7Z2	TCGA-E1-A7Z2-01A-21D-A87E-36	TCGA	GRCh38
TCGA-LGG	TCGA-E1-A7Z3	TCGA-E1-A7Z3-01A-11D-A87E-36	TCGA	GRCh38
TCGA-LGG	TCGA-E1-A7Z4	TCGA-E1-A7Z4-01A-11D-A87E-36	TCGA	GRCh38
TCGA-LGG	TCGA-E1-A7Z6	TCGA-E1-A7Z6-01A-11D-A87E-36	TCGA	GRCh38
TCGA-LGG	TCGA-EZ-7264	TCGA-EZ-7264-01A-11D-2024-08	TCGA	GRCh38
TCGA-LGG	TCGA-F6-A8O3	TCGA-F6-A8O3-01A-11D-A729-36	TCGA	GRCh38
TCGA-LGG	TCGA-F6-A8O4	TCGA-F6-A8O4-01A-11D-A704-36	TCGA	GRCh38
TCGA-LGG	TCGA-FG-5962	TCGA-FG-5962-01B-11D-A87E-36	TCGA	GRCh38
TCGA-LGG	TCGA-FG-5963	TCGA-FG-5963-01A-11D-1703-02	TCGA	GRCh38
TCGA-LGG	TCGA-FG-5964	TCGA-FG-5964-01A-11D-A87E-36	TCGA	GRCh38
TCGA-LGG	TCGA-FG-5965	TCGA-FG-5965-02B-11D-A29Q-08	TCGA	GRCh38
TCGA-LGG	TCGA-FG-6688	TCGA-FG-6688-01A-11D-1891-02	TCGA	GRCh38
TCGA-LGG	TCGA-FG-6689	TCGA-FG-6689-01A-11D-A87E-36	TCGA	GRCh38
TCGA-LGG	TCGA-FG-6691	TCGA-FG-6691-01A-11D-A87E-36	TCGA	GRCh38
TCGA-LGG	TCGA-FG-6692	TCGA-FG-6692-01A-11D-1891-02	TCGA	GRCh38
TCGA-LGG	TCGA-FG-7634	TCGA-FG-7634-01A-11D-A87E-36	TCGA	GRCh38
TCGA-LGG	TCGA-FG-7636	TCGA-FG-7636-01A-11D-A87E-36	TCGA	GRCh38
TCGA-LGG	TCGA-FG-7637	TCGA-FG-7637-01A-11D-A87E-36	TCGA	GRCh38
TCGA-LGG	TCGA-FG-7638	TCGA-FG-7638-01B-11D-A87E-36	TCGA	GRCh38
TCGA-LGG	TCGA-FG-7641	TCGA-FG-7641-01B-11D-A87E-36	TCGA	GRCh38
TCGA-LGG	TCGA-FG-7643	TCGA-FG-7643-01A-11D-A461-08	TCGA	GRCh38
TCGA-LGG	TCGA-FG-8181	TCGA-FG-8181-01A-11D-A87E-36	TCGA	GRCh38
TCGA-LGG	TCGA-FG-8182	TCGA-FG-8182-01A-11D-A87E-36	TCGA	GRCh38
TCGA-LGG	TCGA-FG-8185	TCGA-FG-8185-01A-11D-A87E-36	TCGA	GRCh38
TCGA-LGG	TCGA-FG-8186	TCGA-FG-8186-01A-11D-A87E-36	TCGA	GRCh38
TCGA-LGG	TCGA-FG-8187	TCGA-FG-8187-01A-11D-A87E-36	TCGA	GRCh38
TCGA-LGG	TCGA-FG-8191	TCGA-FG-8191-01A-11D-A87E-36	TCGA	GRCh38
TCGA-LGG	TCGA-FG-A4MT	TCGA-FG-A4MT-01A-11D-A461-08	TCGA	GRCh38
TCGA-LGG	TCGA-FG-A4MU	TCGA-FG-A4MU-01B-11D-A705-36	TCGA	GRCh38
TCGA-LGG	TCGA-FG-A4MW	TCGA-FG-A4MW-01A-11D-A87E-36	TCGA	GRCh38
TCGA-LGG	TCGA-FG-A4MX	TCGA-FG-A4MX-01A-11D-A87E-36	TCGA	GRCh38
TCGA-LGG	TCGA-FG-A4MY	TCGA-FG-A4MY-01A-11D-A705-36	TCGA	GRCh38
TCGA-LGG	TCGA-FG-A60J	TCGA-FG-A60J-01A-11D-A87F-36	TCGA	GRCh38
TCGA-LGG	TCGA-FG-A60K	TCGA-FG-A60K-01A-11D-A87F-36	TCGA	GRCh38
TCGA-LGG	TCGA-FG-A6IZ	TCGA-FG-A6IZ-01A-11D-A87F-36	TCGA	GRCh38
TCGA-LGG	TCGA-FG-A6J1	TCGA-FG-A6J1-01A-11D-A87F-36	TCGA	GRCh38
TCGA-LGG	TCGA-FG-A6J3	TCGA-FG-A6J3-01A-11D-A87F-36	TCGA	GRCh38
TCGA-LGG	TCGA-FG-A70Y	TCGA-FG-A70Y-01A-12D-A87F-36	TCGA	GRCh38
TCGA-LGG	TCGA-FG-A70Z	TCGA-FG-A70Z-01A-12D-A87F-36	TCGA	GRCh38
TCGA-LGG	TCGA-FG-A711	TCGA-FG-A711-01A-21D-A87F-36	TCGA	GRCh38
TCGA-LGG	TCGA-FG-A87N	TCGA-FG-A87N-01A-11D-A87F-36	TCGA	GRCh38
TCGA-LGG	TCGA-FG-A87Q	TCGA-FG-A87Q-01A-11D-A87F-36	TCGA	GRCh38
TCGA-LGG	TCGA-FN-7833	TCGA-FN-7833-01A-11D-2088-02	TCGA	GRCh38
TCGA-LGG	TCGA-HT-7468	TCGA-HT-7468-01A-11D-A87F-36	TCGA	GRCh38
TCGA-LGG	TCGA-HT-7469	TCGA-HT-7469-01A-11D-A87F-36	TCGA	GRCh38
TCGA-LGG	TCGA-HT-7470	TCGA-HT-7470-01A-12D-A87F-36	TCGA	GRCh38
TCGA-LGG	TCGA-HT-7471	TCGA-HT-7471-01A-11D-A87F-36	TCGA	GRCh38
TCGA-LGG	TCGA-HT-7472	TCGA-HT-7472-01A-11D-A87F-36	TCGA	GRCh38
TCGA-LGG	TCGA-HT-7475	TCGA-HT-7475-01A-11D-A87F-36	TCGA	GRCh38
TCGA-LGG	TCGA-HT-7476	TCGA-HT-7476-01A-11D-A87F-36	TCGA	GRCh38
TCGA-LGG	TCGA-HT-7477	TCGA-HT-7477-01B-11D-A87F-36	TCGA	GRCh38
TCGA-LGG	TCGA-HT-7478	TCGA-HT-7478-01A-11D-A87F-36	TCGA	GRCh38
TCGA-LGG	TCGA-HT-7480	TCGA-HT-7480-01A-11D-A87F-36	TCGA	GRCh38
TCGA-LGG	TCGA-HT-7482	TCGA-HT-7482-01A-11D-A87F-36	TCGA	GRCh38
TCGA-LGG	TCGA-HT-7483	TCGA-HT-7483-01A-11D-A87F-36	TCGA	GRCh38
TCGA-LGG	TCGA-HT-7485	TCGA-HT-7485-01A-11D-A87F-36	TCGA	GRCh38
TCGA-LGG	TCGA-HT-7601	TCGA-HT-7601-01A-11D-A87F-36	TCGA	GRCh38
TCGA-LGG	TCGA-HT-7602	TCGA-HT-7602-01A-21D-A87F-36	TCGA	GRCh38
TCGA-LGG	TCGA-HT-7604	TCGA-HT-7604-01A-11D-A87F-36	TCGA	GRCh38
TCGA-LGG	TCGA-HT-7606	TCGA-HT-7606-01A-11D-A87F-36	TCGA	GRCh38
TCGA-LGG	TCGA-HT-7607	TCGA-HT-7607-01A-11D-A87F-36	TCGA	GRCh38
TCGA-LGG	TCGA-HT-7608	TCGA-HT-7608-01A-11D-A87F-36	TCGA	GRCh38
TCGA-LGG	TCGA-HT-7609	TCGA-HT-7609-01A-11D-A87F-36	TCGA	GRCh38
TCGA-LGG	TCGA-HT-7610	TCGA-HT-7610-01A-21D-A87F-36	TCGA	GRCh38
TCGA-LGG	TCGA-HT-7611	TCGA-HT-7611-01A-11D-A87F-36	TCGA	GRCh38
TCGA-LGG	TCGA-HT-7616	TCGA-HT-7616-01A-11D-A87F-36	TCGA	GRCh38
TCGA-LGG	TCGA-HT-7676	TCGA-HT-7676-01A-11D-A87F-36	TCGA	GRCh38
TCGA-LGG	TCGA-HT-7677	TCGA-HT-7677-01A-11D-A87F-36	TCGA	GRCh38
TCGA-LGG	TCGA-HT-7680	TCGA-HT-7680-01A-11D-A87F-36	TCGA	GRCh38
TCGA-LGG	TCGA-HT-7681	TCGA-HT-7681-01A-11D-A87F-36	TCGA	GRCh38
TCGA-LGG	TCGA-HT-7684	TCGA-HT-7684-01A-11D-A87F-36	TCGA	GRCh38
TCGA-LGG	TCGA-HT-7686	TCGA-HT-7686-01A-11D-A87F-36	TCGA	GRCh38
TCGA-LGG	TCGA-HT-7687	TCGA-HT-7687-01A-11D-A87F-36	TCGA	GRCh38
TCGA-LGG	TCGA-HT-7688	TCGA-HT-7688-01A-11D-A87F-36	TCGA	GRCh38
TCGA-LGG	TCGA-HT-7689	TCGA-HT-7689-01A-11D-2253-08	TCGA	GRCh38
TCGA-LGG	TCGA-HT-7690	TCGA-HT-7690-01A-11D-A87F-36	TCGA	GRCh38
TCGA-LGG	TCGA-HT-7692	TCGA-HT-7692-01A-12D-A87F-36	TCGA	GRCh38
TCGA-LGG	TCGA-HT-7854	TCGA-HT-7854-01A-11D-A87G-36	TCGA	GRCh38
TCGA-LGG	TCGA-HT-7855	TCGA-HT-7855-01A-11D-A87G-36	TCGA	GRCh38
TCGA-LGG	TCGA-HT-7856	TCGA-HT-7856-01A-11D-A87G-36	TCGA	GRCh38
TCGA-LGG	TCGA-HT-7857	TCGA-HT-7857-01A-11D-A87G-36	TCGA	GRCh38
TCGA-LGG	TCGA-HT-7858	TCGA-HT-7858-01A-11D-A87G-36	TCGA	GRCh38
TCGA-LGG	TCGA-HT-7860	TCGA-HT-7860-01A-11D-A87G-36	TCGA	GRCh38
TCGA-LGG	TCGA-HT-7873	TCGA-HT-7873-01B-11D-A87G-36	TCGA	GRCh38
TCGA-LGG	TCGA-HT-7874	TCGA-HT-7874-01A-11D-A87G-36	TCGA	GRCh38
TCGA-LGG	TCGA-HT-7875	TCGA-HT-7875-01A-11D-A87G-36	TCGA	GRCh38
TCGA-LGG	TCGA-HT-7877	TCGA-HT-7877-01A-11D-A87G-36	TCGA	GRCh38
TCGA-LGG	TCGA-HT-7879	TCGA-HT-7879-01A-11D-A87G-36	TCGA	GRCh38
TCGA-LGG	TCGA-HT-7881	TCGA-HT-7881-01A-11D-A87G-36	TCGA	GRCh38
TCGA-LGG	TCGA-HT-7882	TCGA-HT-7882-01A-11D-A87G-36	TCGA	GRCh38
TCGA-LGG	TCGA-HT-7884	TCGA-HT-7884-01B-11D-A87G-36	TCGA	GRCh38
TCGA-LGG	TCGA-HT-7902	TCGA-HT-7902-01A-12D-A87G-36	TCGA	GRCh38
TCGA-LGG	TCGA-HT-8010	TCGA-HT-8010-01A-11D-A87G-36	TCGA	GRCh38
TCGA-LGG	TCGA-HT-8011	TCGA-HT-8011-01A-11D-A87G-36	TCGA	GRCh38
TCGA-LGG	TCGA-HT-8012	TCGA-HT-8012-01A-11D-A87G-36	TCGA	GRCh38
TCGA-LGG	TCGA-HT-8013	TCGA-HT-8013-01A-11D-A87G-36	TCGA	GRCh38
TCGA-LGG	TCGA-HT-8018	TCGA-HT-8018-01A-11D-A87G-36	TCGA	GRCh38
TCGA-LGG	TCGA-HT-8104	TCGA-HT-8104-01A-11D-A461-08	TCGA	GRCh38
TCGA-LGG	TCGA-HT-8105	TCGA-HT-8105-01A-11D-A87G-36	TCGA	GRCh38
TCGA-LGG	TCGA-HT-8106	TCGA-HT-8106-01A-11D-A87G-36	TCGA	GRCh38
TCGA-LGG	TCGA-HT-8108	TCGA-HT-8108-01A-11D-A87G-36	TCGA	GRCh38
TCGA-LGG	TCGA-HT-8109	TCGA-HT-8109-01A-11D-A87G-36	TCGA	GRCh38
TCGA-LGG	TCGA-HT-8110	TCGA-HT-8110-01A-11D-A87G-36	TCGA	GRCh38
TCGA-LGG	TCGA-HT-8111	TCGA-HT-8111-01A-11D-A87G-36	TCGA	GRCh38
TCGA-LGG	TCGA-HT-8113	TCGA-HT-8113-01A-11D-A87G-36	TCGA	GRCh38
TCGA-LGG	TCGA-HT-8114	TCGA-HT-8114-01A-11D-A87G-36	TCGA	GRCh38
TCGA-LGG	TCGA-HT-8563	TCGA-HT-8563-01A-11D-A87G-36	TCGA	GRCh38
TCGA-LGG	TCGA-HT-8564	TCGA-HT-8564-01A-11D-A87G-36	TCGA	GRCh38
TCGA-LGG	TCGA-HT-A4DS	TCGA-HT-A4DS-01A-11D-A87G-36	TCGA	GRCh38
TCGA-LGG	TCGA-HT-A4DV	TCGA-HT-A4DV-01A-11D-A87G-36	TCGA	GRCh38
TCGA-LGG	TCGA-HT-A5R7	TCGA-HT-A5R7-01A-11D-A87G-36	TCGA	GRCh38
TCGA-LGG	TCGA-HT-A5R9	TCGA-HT-A5R9-01A-11D-A87G-36	TCGA	GRCh38
TCGA-LGG	TCGA-HT-A5RA	TCGA-HT-A5RA-01A-11D-A87G-36	TCGA	GRCh38
TCGA-LGG	TCGA-HT-A5RB	TCGA-HT-A5RB-01A-11D-A87G-36	TCGA	GRCh38
TCGA-LGG	TCGA-HT-A5RC	TCGA-HT-A5RC-01A-11D-A87G-36	TCGA	GRCh38
TCGA-LGG	TCGA-HT-A614	TCGA-HT-A614-01A-11D-A87G-36	TCGA	GRCh38
TCGA-LGG	TCGA-HT-A615	TCGA-HT-A615-01A-11D-A87G-36	TCGA	GRCh38
TCGA-LGG	TCGA-HT-A616	TCGA-HT-A616-01A-11D-A87G-36	TCGA	GRCh38
TCGA-LGG	TCGA-HT-A617	TCGA-HT-A617-01A-11D-A87G-36	TCGA	GRCh38
TCGA-LGG	TCGA-HT-A618	TCGA-HT-A618-01A-11D-A87G-36	TCGA	GRCh38
TCGA-LGG	TCGA-HT-A619	TCGA-HT-A619-01A-11D-A87G-36	TCGA	GRCh38
TCGA-LGG	TCGA-HT-A61B	TCGA-HT-A61B-01A-11D-A461-08	TCGA	GRCh38
TCGA-LGG	TCGA-HT-A61C	TCGA-HT-A61C-01A-11D-A87H-36	TCGA	GRCh38
TCGA-LGG	TCGA-HT-A74K	TCGA-HT-A74K-01A-11D-A87H-36	TCGA	GRCh38
TCGA-LGG	TCGA-HT-A74L	TCGA-HT-A74L-01A-11D-A87H-36	TCGA	GRCh38
TCGA-LGG	TCGA-HT-A74O	TCGA-HT-A74O-01A-11D-A87H-36	TCGA	GRCh38
TCGA-LGG	TCGA-HW-7486	TCGA-HW-7486-01A-11D-2024-08	TCGA	GRCh38
TCGA-LGG	TCGA-HW-7487	TCGA-HW-7487-01A-11D-2024-08	TCGA	GRCh38
TCGA-LGG	TCGA-HW-7489	TCGA-HW-7489-01A-11D-2022-02	TCGA	GRCh38
TCGA-LGG	TCGA-HW-7490	TCGA-HW-7490-01A-11D-A87H-36	TCGA	GRCh38
TCGA-LGG	TCGA-HW-7491	TCGA-HW-7491-01A-11D-A87H-36	TCGA	GRCh38
TCGA-LGG	TCGA-HW-7495	TCGA-HW-7495-01A-11D-2022-02	TCGA	GRCh38
TCGA-LGG	TCGA-HW-8319	TCGA-HW-8319-01A-11D-A87H-36	TCGA	GRCh38
TCGA-LGG	TCGA-HW-8320	TCGA-HW-8320-01A-11D-A87H-36	TCGA	GRCh38
TCGA-LGG	TCGA-HW-8321	TCGA-HW-8321-01A-11D-A87H-36	TCGA	GRCh38
TCGA-LGG	TCGA-HW-8322	TCGA-HW-8322-01A-11D-A87H-36	TCGA	GRCh38
TCGA-LGG	TCGA-HW-A5KJ	TCGA-HW-A5KJ-01A-12D-A87H-36	TCGA	GRCh38
TCGA-LGG	TCGA-HW-A5KK	TCGA-HW-A5KK-01A-11D-A87H-36	TCGA	GRCh38
TCGA-LGG	TCGA-HW-A5KL	TCGA-HW-A5KL-01A-11D-A87H-36	TCGA	GRCh38
TCGA-LGG	TCGA-HW-A5KM	TCGA-HW-A5KM-01A-11D-A87H-36	TCGA	GRCh38
TCGA-LGG	TCGA-IK-7675	TCGA-IK-7675-01A-11D-2086-08	TCGA	GRCh38
TCGA-LGG	TCGA-IK-8125	TCGA-IK-8125-01A-11D-A87H-36	TCGA	GRCh38
TCGA-LGG	TCGA-KT-A7W1	TCGA-KT-A7W1-01A-11D-A87H-36	TCGA	GRCh38
TCGA-LGG	TCGA-P5-A5ET	TCGA-P5-A5ET-01A-11D-A87H-36	TCGA	GRCh38
TCGA-LGG	TCGA-P5-A5EU	TCGA-P5-A5EU-01A-11D-A87H-36	TCGA	GRCh38
TCGA-LGG	TCGA-P5-A5EV	TCGA-P5-A5EV-01A-11D-A87H-36	TCGA	GRCh38
TCGA-LGG	TCGA-P5-A5EW	TCGA-P5-A5EW-01A-11D-A87H-36	TCGA	GRCh38
TCGA-LGG	TCGA-P5-A5EZ	TCGA-P5-A5EZ-01A-11D-A87H-36	TCGA	GRCh38
TCGA-LGG	TCGA-P5-A5F0	TCGA-P5-A5F0-01A-11D-A87H-36	TCGA	GRCh38
TCGA-LGG	TCGA-P5-A5F1	TCGA-P5-A5F1-01A-11D-A87H-36	TCGA	GRCh38
TCGA-LGG	TCGA-P5-A5F2	TCGA-P5-A5F2-01A-11D-A87H-36	TCGA	GRCh38
TCGA-LGG	TCGA-P5-A5F4	TCGA-P5-A5F4-01A-11D-A87H-36	TCGA	GRCh38
TCGA-LGG	TCGA-P5-A5F6	TCGA-P5-A5F6-01A-11D-A87H-36	TCGA	GRCh38
TCGA-LGG	TCGA-P5-A72U	TCGA-P5-A72U-01A-31D-A87H-36	TCGA	GRCh38
TCGA-LGG	TCGA-P5-A72W	TCGA-P5-A72W-01A-11D-A729-36	TCGA	GRCh38
TCGA-LGG	TCGA-P5-A72X	TCGA-P5-A72X-01A-11D-A706-36	TCGA	GRCh38
TCGA-LGG	TCGA-P5-A72Z	TCGA-P5-A72Z-01A-11D-A87H-36	TCGA	GRCh38
TCGA-LGG	TCGA-P5-A730	TCGA-P5-A730-01A-11D-A87H-36	TCGA	GRCh38
TCGA-LGG	TCGA-P5-A731	TCGA-P5-A731-01A-11D-A87H-36	TCGA	GRCh38
TCGA-LGG	TCGA-P5-A733	TCGA-P5-A733-01A-11D-A87H-36	TCGA	GRCh38
TCGA-LGG	TCGA-P5-A735	TCGA-P5-A735-01A-11D-A706-36	TCGA	GRCh38
TCGA-LGG	TCGA-P5-A736	TCGA-P5-A736-01A-11D-A706-36	TCGA	GRCh38
TCGA-LGG	TCGA-P5-A737	TCGA-P5-A737-01A-11D-A87H-36	TCGA	GRCh38
TCGA-LGG	TCGA-P5-A77W	TCGA-P5-A77W-01A-11D-A87H-36	TCGA	GRCh38
TCGA-LGG	TCGA-P5-A77X	TCGA-P5-A77X-01A-11D-A706-36	TCGA	GRCh38
TCGA-LGG	TCGA-P5-A780	TCGA-P5-A780-01A-12D-A87H-36	TCGA	GRCh38
TCGA-LGG	TCGA-QH-A65R	TCGA-QH-A65R-01A-21D-A87H-36	TCGA	GRCh38
TCGA-LGG	TCGA-QH-A65Z	TCGA-QH-A65Z-01A-11D-A87I-36	TCGA	GRCh38
TCGA-LGG	TCGA-QH-A6CS	TCGA-QH-A6CS-01A-11D-A87I-36	TCGA	GRCh38
TCGA-LGG	TCGA-QH-A6CU	TCGA-QH-A6CU-01A-11D-A87I-36	TCGA	GRCh38
TCGA-LGG	TCGA-QH-A6CV	TCGA-QH-A6CV-01A-11D-A87I-36	TCGA	GRCh38
TCGA-LGG	TCGA-QH-A6CW	TCGA-QH-A6CW-01A-11D-A87I-36	TCGA	GRCh38
TCGA-LGG	TCGA-QH-A6CX	TCGA-QH-A6CX-01A-11D-A87I-36	TCGA	GRCh38
TCGA-LGG	TCGA-QH-A6CY	TCGA-QH-A6CY-01A-11D-A87I-36	TCGA	GRCh38
TCGA-LGG	TCGA-QH-A6CZ	TCGA-QH-A6CZ-01A-11D-A87I-36	TCGA	GRCh38
TCGA-LGG	TCGA-QH-A6X3	TCGA-QH-A6X3-01A-21D-A87I-36	TCGA	GRCh38
TCGA-LGG	TCGA-QH-A6X4	TCGA-QH-A6X4-01A-51D-A87I-36	TCGA	GRCh38
TCGA-LGG	TCGA-QH-A6X5	TCGA-QH-A6X5-01A-12D-A87I-36	TCGA	GRCh38
TCGA-LGG	TCGA-QH-A6X8	TCGA-QH-A6X8-01A-12D-A87I-36	TCGA	GRCh38
TCGA-LGG	TCGA-QH-A6X9	TCGA-QH-A6X9-01A-12D-A87I-36	TCGA	GRCh38
TCGA-LGG	TCGA-QH-A6XA	TCGA-QH-A6XA-01A-12D-A87I-36	TCGA	GRCh38
TCGA-LGG	TCGA-QH-A6XC	TCGA-QH-A6XC-01A-12D-A87I-36	TCGA	GRCh38
TCGA-LGG	TCGA-QH-A86X	TCGA-QH-A86X-01A-11D-A87I-36	TCGA	GRCh38
TCGA-LGG	TCGA-QH-A870	TCGA-QH-A870-01A-11D-A87I-36	TCGA	GRCh38
TCGA-LGG	TCGA-R8-A6MK	TCGA-R8-A6MK-01A-11D-A87I-36	TCGA	GRCh38
TCGA-LGG	TCGA-R8-A6YH	TCGA-R8-A6YH-01A-21D-A87I-36	TCGA	GRCh38
TCGA-LGG	TCGA-RY-A83X	TCGA-RY-A83X-01A-11D-A87I-36	TCGA	GRCh38
TCGA-LGG	TCGA-RY-A83Y	TCGA-RY-A83Y-01A-11D-A87I-36	TCGA	GRCh38
TCGA-LGG	TCGA-RY-A840	TCGA-RY-A840-01A-11D-A87I-36	TCGA	GRCh38
TCGA-LGG	TCGA-RY-A843	TCGA-RY-A843-01A-11D-A87I-36	TCGA	GRCh38
TCGA-LGG	TCGA-RY-A845	TCGA-RY-A845-01A-11D-A87I-36	TCGA	GRCh38
TCGA-LGG	TCGA-RY-A847	TCGA-RY-A847-01A-11D-A87I-36	TCGA	GRCh38
TCGA-LGG	TCGA-S9-A6TS	TCGA-S9-A6TS-01A-12D-A87I-36	TCGA	GRCh38
TCGA-LGG	TCGA-S9-A6TV	TCGA-S9-A6TV-01A-12D-A87I-36	TCGA	GRCh38
TCGA-LGG	TCGA-S9-A6TW	TCGA-S9-A6TW-01A-12D-A87I-36	TCGA	GRCh38
TCGA-LGG	TCGA-S9-A6TZ	TCGA-S9-A6TZ-01A-21D-A87I-36	TCGA	GRCh38
TCGA-LGG	TCGA-S9-A6U0	TCGA-S9-A6U0-01A-12D-A87I-36	TCGA	GRCh38
TCGA-LGG	TCGA-S9-A6U1	TCGA-S9-A6U1-01A-21D-A87I-36	TCGA	GRCh38
TCGA-LGG	TCGA-S9-A6U2	TCGA-S9-A6U2-01A-21D-A87I-36	TCGA	GRCh38
TCGA-LGG	TCGA-S9-A6U5	TCGA-S9-A6U5-01A-12D-A87I-36	TCGA	GRCh38
TCGA-LGG	TCGA-S9-A6U6	TCGA-S9-A6U6-01A-12D-A87I-36	TCGA	GRCh38
TCGA-LGG	TCGA-S9-A6U8	TCGA-S9-A6U8-01A-21D-A87I-36	TCGA	GRCh38
TCGA-LGG	TCGA-S9-A6UA	TCGA-S9-A6UA-01A-12D-A87I-36	TCGA	GRCh38
TCGA-LGG	TCGA-S9-A6UB	TCGA-S9-A6UB-01A-21D-A87I-36	TCGA	GRCh38
TCGA-LGG	TCGA-S9-A6WD	TCGA-S9-A6WD-01A-12D-A87I-36	TCGA	GRCh38
TCGA-LGG	TCGA-S9-A6WE	TCGA-S9-A6WE-01A-12D-A87I-36	TCGA	GRCh38
TCGA-LGG	TCGA-S9-A6WH	TCGA-S9-A6WH-01A-12D-A87I-36	TCGA	GRCh38
TCGA-LGG	TCGA-S9-A6WI	TCGA-S9-A6WI-01A-21D-A87I-36	TCGA	GRCh38
TCGA-LGG	TCGA-S9-A6WM	TCGA-S9-A6WM-01A-12D-A87I-36	TCGA	GRCh38
TCGA-LGG	TCGA-S9-A6WN	TCGA-S9-A6WN-01A-12D-A87I-36	TCGA	GRCh38
TCGA-LGG	TCGA-S9-A6WO	TCGA-S9-A6WO-01A-21D-A87I-36	TCGA	GRCh38
TCGA-LGG	TCGA-S9-A6WP	TCGA-S9-A6WP-01A-12D-A87J-36	TCGA	GRCh38
TCGA-LGG	TCGA-S9-A6WQ	TCGA-S9-A6WQ-01A-12D-A87J-36	TCGA	GRCh38
TCGA-LGG	TCGA-S9-A7IS	TCGA-S9-A7IS-01A-11D-A87J-36	TCGA	GRCh38
TCGA-LGG	TCGA-S9-A7IX	TCGA-S9-A7IX-01A-12D-A87J-36	TCGA	GRCh38
TCGA-LGG	TCGA-S9-A7IZ	TCGA-S9-A7IZ-01A-11D-A87J-36	TCGA	GRCh38
TCGA-LGG	TCGA-S9-A7J0	TCGA-S9-A7J0-01A-11D-A87J-36	TCGA	GRCh38
TCGA-LGG	TCGA-S9-A7J1	TCGA-S9-A7J1-01A-21D-A87J-36	TCGA	GRCh38
TCGA-LGG	TCGA-S9-A7J2	TCGA-S9-A7J2-01A-11D-A87J-36	TCGA	GRCh38
TCGA-LGG	TCGA-S9-A7J3	TCGA-S9-A7J3-01A-21D-A87J-36	TCGA	GRCh38
TCGA-LGG	TCGA-S9-A7QW	TCGA-S9-A7QW-01A-11D-A87J-36	TCGA	GRCh38
TCGA-LGG	TCGA-S9-A7QX	TCGA-S9-A7QX-01A-11D-A87J-36	TCGA	GRCh38
TCGA-LGG	TCGA-S9-A7R1	TCGA-S9-A7R1-01A-12D-A87J-36	TCGA	GRCh38
TCGA-LGG	TCGA-S9-A7R2	TCGA-S9-A7R2-01A-21D-A87J-36	TCGA	GRCh38
TCGA-LGG	TCGA-S9-A7R4	TCGA-S9-A7R4-01A-12D-A87J-36	TCGA	GRCh38
TCGA-LGG	TCGA-S9-A7R7	TCGA-S9-A7R7-01A-11D-A87J-36	TCGA	GRCh38
TCGA-LGG	TCGA-S9-A89V	TCGA-S9-A89V-01A-11D-A87J-36	TCGA	GRCh38
TCGA-LGG	TCGA-S9-A89Z	TCGA-S9-A89Z-01A-11D-A87J-36	TCGA	GRCh38
TCGA-LGG	TCGA-TM-A7C3	TCGA-TM-A7C3-01A-11D-A87J-36	TCGA	GRCh38
TCGA-LGG	TCGA-TM-A7C4	TCGA-TM-A7C4-01A-11D-A87J-36	TCGA	GRCh38
TCGA-LGG	TCGA-TM-A7C5	TCGA-TM-A7C5-01A-11D-A87J-36	TCGA	GRCh38
TCGA-LGG	TCGA-TM-A7CF	TCGA-TM-A7CF-01A-11D-A32B-08	TCGA	GRCh38
TCGA-LGG	TCGA-TM-A84H	TCGA-TM-A84H-01A-11D-A87J-36	TCGA	GRCh38
TCGA-LGG	TCGA-TM-A84J	TCGA-TM-A84J-01A-11D-A87J-36	TCGA	GRCh38
TCGA-LGG	TCGA-TM-A84M	TCGA-TM-A84M-01A-11D-A87J-36	TCGA	GRCh38
TCGA-LGG	TCGA-TM-A84O	TCGA-TM-A84O-01A-11D-A87I-36	TCGA	GRCh38
TCGA-LGG	TCGA-TM-A84R	TCGA-TM-A84R-01A-21D-A87I-36	TCGA	GRCh38
TCGA-LGG	TCGA-TM-A84S	TCGA-TM-A84S-01A-11D-A87H-36	TCGA	GRCh38
TCGA-LGG	TCGA-TM-A84T	TCGA-TM-A84T-01A-11D-A87H-36	TCGA	GRCh38
TCGA-LGG	TCGA-TQ-A7RF	TCGA-TQ-A7RF-01A-11D-A87H-36	TCGA	GRCh38
TCGA-LGG	TCGA-TQ-A7RH	TCGA-TQ-A7RH-01A-12D-A87H-36	TCGA	GRCh38
TCGA-LGG	TCGA-TQ-A7RK	TCGA-TQ-A7RK-01A-11D-A33T-08	TCGA	GRCh38
TCGA-LGG	TCGA-TQ-A7RM	TCGA-TQ-A7RM-01A-11D-A87H-36	TCGA	GRCh38
TCGA-LGG	TCGA-TQ-A7RN	TCGA-TQ-A7RN-01A-11D-A87H-36	TCGA	GRCh38
TCGA-LGG	TCGA-TQ-A7RO	TCGA-TQ-A7RO-01A-11D-A87G-36	TCGA	GRCh38
TCGA-LGG	TCGA-TQ-A7RQ	TCGA-TQ-A7RQ-01A-11D-A87G-36	TCGA	GRCh38
TCGA-LGG	TCGA-TQ-A7RR	TCGA-TQ-A7RR-01A-21D-A87G-36	TCGA	GRCh38
TCGA-LGG	TCGA-TQ-A7RU	TCGA-TQ-A7RU-01A-21D-A87G-36	TCGA	GRCh38
TCGA-LGG	TCGA-TQ-A7RV	TCGA-TQ-A7RV-01A-21D-A34A-08	TCGA	GRCh38
TCGA-LGG	TCGA-TQ-A7RW	TCGA-TQ-A7RW-01A-11D-A87E-36	TCGA	GRCh38
TCGA-LGG	TCGA-TQ-A8XE	TCGA-TQ-A8XE-01A-11D-A87E-36	TCGA	GRCh38
TCGA-LGG	TCGA-VM-A8C8	TCGA-VM-A8C8-01A-11D-A87E-36	TCGA	GRCh38
TCGA-LGG	TCGA-VM-A8CA	TCGA-VM-A8CA-01A-11D-A87E-36	TCGA	GRCh38
TCGA-LGG	TCGA-VM-A8CB	TCGA-VM-A8CB-01A-11D-A87E-36	TCGA	GRCh38
TCGA-LGG	TCGA-VM-A8CE	TCGA-VM-A8CE-01A-11D-A87D-36	TCGA	GRCh38
TCGA-LGG	TCGA-VM-A8CF	TCGA-VM-A8CF-01A-11D-A87D-36	TCGA	GRCh38
TCGA-LGG	TCGA-VM-A8CH	TCGA-VM-A8CH-01A-12D-A87D-36	TCGA	GRCh38
TCGA-LGG	TCGA-VV-A829	TCGA-VV-A829-01A-01D-A87D-36	TCGA	GRCh38
TCGA-LGG	TCGA-VV-A86M	TCGA-VV-A86M-01A-01D-A87C-36	TCGA	GRCh38
TCGA-LGG	TCGA-VW-A7QS	TCGA-VW-A7QS-01A-12D-A87C-36	TCGA	GRCh38
TCGA-LGG	TCGA-VW-A8FI	TCGA-VW-A8FI-01A-01D-A87C-36	TCGA	GRCh38
TCGA-LGG	TCGA-W9-A837	TCGA-W9-A837-01A-11D-A706-36	TCGA	GRCh38
TCGA-LGG	TCGA-WH-A86K	TCGA-WH-A86K-01A-11D-A87C-36	TCGA	GRCh38
TCGA-LGG	TCGA-WY-A858	TCGA-WY-A858-01A-11D-A87B-36	TCGA	GRCh38
TCGA-LGG	TCGA-WY-A85A	TCGA-WY-A85A-01A-01D-A87B-36	TCGA	GRCh38
TCGA-LGG	TCGA-WY-A85B	TCGA-WY-A85B-01A-11D-A87B-36	TCGA	GRCh38
TCGA-LGG	TCGA-WY-A85D	TCGA-WY-A85D-01A-11D-A87B-36	TCGA	GRCh38
TCGA-LIHC	TCGA-BC-A10Q	TCGA-BC-A10Q-01A-11D-A12Z-10	TCGA	GRCh38
TCGA-LIHC	TCGA-BC-A5W4	TCGA-BC-A5W4-01A-11D-A729-36	TCGA	GRCh38
TCGA-LIHC	TCGA-BC-A8YO	TCGA-BC-A8YO-01A-11D-A703-36	TCGA	GRCh38
TCGA-LIHC	TCGA-BW-A5NP	TCGA-BW-A5NP-01A-11D-A27I-10	TCGA	GRCh38
TCGA-LIHC	TCGA-BW-A5NQ	TCGA-BW-A5NQ-01A-11D-A27I-10	TCGA	GRCh38
TCGA-LIHC	TCGA-CC-5260	TCGA-CC-5260-01A-01D-A12Z-10	TCGA	GRCh38
TCGA-LIHC	TCGA-CC-5261	TCGA-CC-5261-01A-01D-A12Z-10	TCGA	GRCh38
TCGA-LIHC	TCGA-CC-A1HT	TCGA-CC-A1HT-01A-11D-A12Z-10	TCGA	GRCh38
TCGA-LIHC	TCGA-CC-A7IF	TCGA-CC-A7IF-01A-12D-A75X-36	TCGA	GRCh38
TCGA-LIHC	TCGA-DD-A1E9	TCGA-DD-A1E9-01A-21D-A152-10	TCGA	GRCh38
TCGA-LIHC	TCGA-DD-A1ED	TCGA-DD-A1ED-01A-11D-A152-10	TCGA	GRCh38
TCGA-LIHC	TCGA-DD-A1EG	TCGA-DD-A1EG-01A-11D-A20W-10	TCGA	GRCh38
TCGA-LIHC	TCGA-DD-A1EH	TCGA-DD-A1EH-01A-11D-A12Z-10	TCGA	GRCh38
TCGA-LIHC	TCGA-DD-A3A6	TCGA-DD-A3A6-01A-11D-A22F-10	TCGA	GRCh38
TCGA-LIHC	TCGA-DD-A4NA	TCGA-DD-A4NA-01A-11D-A25V-10	TCGA	GRCh38
TCGA-LIHC	TCGA-DD-A4NB	TCGA-DD-A4NB-01A-12D-A25V-10	TCGA	GRCh38
TCGA-LIHC	TCGA-DD-A4ND	TCGA-DD-A4ND-01A-11D-A25V-10	TCGA	GRCh38
TCGA-LIHC	TCGA-DD-A4NE	TCGA-DD-A4NE-01A-11D-A27I-10	TCGA	GRCh38
TCGA-LIHC	TCGA-DD-A4NG	TCGA-DD-A4NG-01A-11D-A27I-10	TCGA	GRCh38
TCGA-LIHC	TCGA-DD-AACB	TCGA-DD-AACB-01A-11D-A729-36	TCGA	GRCh38
TCGA-LIHC	TCGA-DD-AACI	TCGA-DD-AACI-01A-11D-A729-36	TCGA	GRCh38
TCGA-LIHC	TCGA-ED-A459	TCGA-ED-A459-01A-11D-A25V-10	TCGA	GRCh38
TCGA-LIHC	TCGA-ED-A4XI	TCGA-ED-A4XI-01A-11D-A25V-10	TCGA	GRCh38
TCGA-LIHC	TCGA-EP-A26S	TCGA-EP-A26S-01A-11D-A16V-10	TCGA	GRCh38
TCGA-LIHC	TCGA-ES-A2HS	TCGA-ES-A2HS-01A-11D-A183-10	TCGA	GRCh38
TCGA-LIHC	TCGA-FV-A23B	TCGA-FV-A23B-01A-11D-A16V-10	TCGA	GRCh38
TCGA-LIHC	TCGA-FV-A2QQ	TCGA-FV-A2QQ-01A-11D-A22F-10	TCGA	GRCh38
TCGA-LIHC	TCGA-FV-A3I0	TCGA-FV-A3I0-01A-11D-A22F-10	TCGA	GRCh38
TCGA-LIHC	TCGA-FV-A3I1	TCGA-FV-A3I1-01A-11D-A22F-10	TCGA	GRCh38
TCGA-LIHC	TCGA-FV-A495	TCGA-FV-A495-01A-11D-A25V-10	TCGA	GRCh38
TCGA-LIHC	TCGA-FV-A496	TCGA-FV-A496-01A-11D-A25V-10	TCGA	GRCh38
TCGA-LIHC	TCGA-G3-A25S	TCGA-G3-A25S-01A-11D-A16V-10	TCGA	GRCh38
TCGA-LIHC	TCGA-G3-A25T	TCGA-G3-A25T-01A-11D-A16V-10	TCGA	GRCh38
TCGA-LIHC	TCGA-G3-A5SL	TCGA-G3-A5SL-01A-11D-A27I-10	TCGA	GRCh38
TCGA-LIHC	TCGA-G3-AAV0	TCGA-G3-AAV0-01A-11D-A729-36	TCGA	GRCh38
TCGA-LIHC	TCGA-LG-A9QC	TCGA-LG-A9QC-01A-11D-A729-36	TCGA	GRCh38
TCGA-LIHC	TCGA-LG-A9QD	TCGA-LG-A9QD-01A-11D-A705-36	TCGA	GRCh38
TCGA-LUAD	TCGA-05-4249	TCGA-05-4249-01A-01D-1103-02	TCGA	GRCh38
TCGA-LUAD	TCGA-05-4250	TCGA-05-4250-01A-01D-1103-02	TCGA	GRCh38
TCGA-LUAD	TCGA-05-4382	TCGA-05-4382-01A-01D-A46H-10	TCGA	GRCh38
TCGA-LUAD	TCGA-05-4384	TCGA-05-4384-01A-01D-1751-02	TCGA	GRCh38
TCGA-LUAD	TCGA-05-4389	TCGA-05-4389-01A-01D-1931-08	TCGA	GRCh38
TCGA-LUAD	TCGA-05-4390	TCGA-05-4390-01A-02D-1751-02	TCGA	GRCh38
TCGA-LUAD	TCGA-05-4395	TCGA-05-4395-01A-01D-2364-08	TCGA	GRCh38
TCGA-LUAD	TCGA-05-4397	TCGA-05-4397-01A-01D-1203-02	TCGA	GRCh38
TCGA-LUAD	TCGA-05-4398	TCGA-05-4398-01A-01D-1931-08	TCGA	GRCh38
TCGA-LUAD	TCGA-05-4402	TCGA-05-4402-01A-01D-1203-02	TCGA	GRCh38
TCGA-LUAD	TCGA-05-4403	TCGA-05-4403-01A-01D-1203-02	TCGA	GRCh38
TCGA-LUAD	TCGA-05-4405	TCGA-05-4405-01A-21D-1853-02	TCGA	GRCh38
TCGA-LUAD	TCGA-05-4410	TCGA-05-4410-01A-21D-1853-02	TCGA	GRCh38
TCGA-LUAD	TCGA-05-4415	TCGA-05-4415-01A-22D-1853-02	TCGA	GRCh38
TCGA-LUAD	TCGA-05-4417	TCGA-05-4417-01A-22D-1853-02	TCGA	GRCh38
TCGA-LUAD	TCGA-05-4418	TCGA-05-4418-01A-01D-1203-02	TCGA	GRCh38
TCGA-LUAD	TCGA-05-4424	TCGA-05-4424-01A-22D-1853-02	TCGA	GRCh38
TCGA-LUAD	TCGA-05-4425	TCGA-05-4425-01A-01D-1751-02	TCGA	GRCh38
TCGA-LUAD	TCGA-05-4426	TCGA-05-4426-01A-01D-1203-02	TCGA	GRCh38
TCGA-LUAD	TCGA-05-4427	TCGA-05-4427-01A-21D-1853-02	TCGA	GRCh38
TCGA-LUAD	TCGA-05-4430	TCGA-05-4430-01A-02D-1203-02	TCGA	GRCh38
TCGA-LUAD	TCGA-05-4432	TCGA-05-4432-01A-01D-1203-02	TCGA	GRCh38
TCGA-LUAD	TCGA-05-4433	TCGA-05-4433-01A-22D-1853-02	TCGA	GRCh38
TCGA-LUAD	TCGA-05-4434	TCGA-05-4434-01A-01D-1203-02	TCGA	GRCh38
TCGA-LUAD	TCGA-05-5429	TCGA-05-5429-01A-01D-1625-08	TCGA	GRCh38
TCGA-LUAD	TCGA-05-5715	TCGA-05-5715-01A-01D-1623-02	TCGA	GRCh38
TCGA-LUAD	TCGA-35-4122	TCGA-35-4122-01A-01D-A46H-10	TCGA	GRCh38
TCGA-LUAD	TCGA-35-4123	TCGA-35-4123-01A-01D-1103-02	TCGA	GRCh38
TCGA-LUAD	TCGA-35-5375	TCGA-35-5375-01A-01D-A46H-10	TCGA	GRCh38
TCGA-LUAD	TCGA-38-4628	TCGA-38-4628-01A-01D-1931-08	TCGA	GRCh38
TCGA-LUAD	TCGA-38-4629	TCGA-38-4629-01A-02D-1203-02	TCGA	GRCh38
TCGA-LUAD	TCGA-38-4630	TCGA-38-4630-01A-01D-2364-08	TCGA	GRCh38
TCGA-LUAD	TCGA-38-4631	TCGA-38-4631-01A-01D-1751-02	TCGA	GRCh38
TCGA-LUAD	TCGA-38-4632	TCGA-38-4632-01A-01D-1751-02	TCGA	GRCh38
TCGA-LUAD	TCGA-38-6178	TCGA-38-6178-01A-11D-1751-02	TCGA	GRCh38
TCGA-LUAD	TCGA-38-7271	TCGA-38-7271-01A-11D-A46H-10	TCGA	GRCh38
TCGA-LUAD	TCGA-38-A44F	TCGA-38-A44F-01A-11D-A46H-10	TCGA	GRCh38
TCGA-LUAD	TCGA-44-2655	TCGA-44-2655-01A-01D-A46H-10	TCGA	GRCh38
TCGA-LUAD	TCGA-44-2656	TCGA-44-2656-01A-02D-A46W-08	TCGA	GRCh38
TCGA-LUAD	TCGA-44-2659	TCGA-44-2659-01A-01D-1931-08	TCGA	GRCh38
TCGA-LUAD	TCGA-44-2661	TCGA-44-2661-01A-01D-1103-02	TCGA	GRCh38
TCGA-LUAD	TCGA-44-2668	TCGA-44-2668-01B-02D-A46W-08	TCGA	GRCh38
TCGA-LUAD	TCGA-44-3396	TCGA-44-3396-01A-01D-1203-02	TCGA	GRCh38
TCGA-LUAD	TCGA-44-3398	TCGA-44-3398-01A-01D-A46H-10	TCGA	GRCh38
TCGA-LUAD	TCGA-44-3917	TCGA-44-3917-01A-01D-A46W-08	TCGA	GRCh38
TCGA-LUAD	TCGA-44-3918	TCGA-44-3918-01A-01D-A46W-08	TCGA	GRCh38
TCGA-LUAD	TCGA-44-3919	TCGA-44-3919-01A-02D-1103-02	TCGA	GRCh38
TCGA-LUAD	TCGA-44-5643	TCGA-44-5643-01A-01D-1623-02	TCGA	GRCh38
TCGA-LUAD	TCGA-44-5645	TCGA-44-5645-01A-01D-1623-02	TCGA	GRCh38
TCGA-LUAD	TCGA-44-6144	TCGA-44-6144-01A-11D-1751-02	TCGA	GRCh38
TCGA-LUAD	TCGA-44-6145	TCGA-44-6145-01A-11D-1751-02	TCGA	GRCh38
TCGA-LUAD	TCGA-44-6146	TCGA-44-6146-01A-11D-1751-02	TCGA	GRCh38
TCGA-LUAD	TCGA-44-6147	TCGA-44-6147-01A-11D-A46W-08	TCGA	GRCh38
TCGA-LUAD	TCGA-44-6148	TCGA-44-6148-01A-11D-1753-08	TCGA	GRCh38
TCGA-LUAD	TCGA-44-6774	TCGA-44-6774-01A-21D-1853-02	TCGA	GRCh38
TCGA-LUAD	TCGA-44-6775	TCGA-44-6775-01A-11D-A46W-08	TCGA	GRCh38
TCGA-LUAD	TCGA-44-6776	TCGA-44-6776-01A-11D-1853-02	TCGA	GRCh38
TCGA-LUAD	TCGA-44-6777	TCGA-44-6777-01A-11D-1853-02	TCGA	GRCh38
TCGA-LUAD	TCGA-44-6778	TCGA-44-6778-01A-11D-A46H-10	TCGA	GRCh38
TCGA-LUAD	TCGA-44-6779	TCGA-44-6779-01A-11D-1853-02	TCGA	GRCh38
TCGA-LUAD	TCGA-44-7660	TCGA-44-7660-01A-11D-A46H-10	TCGA	GRCh38
TCGA-LUAD	TCGA-44-7669	TCGA-44-7669-01A-21D-A46H-10	TCGA	GRCh38
TCGA-LUAD	TCGA-44-7670	TCGA-44-7670-01A-11D-A46H-10	TCGA	GRCh38
TCGA-LUAD	TCGA-44-8117	TCGA-44-8117-01A-11D-A46H-10	TCGA	GRCh38
TCGA-LUAD	TCGA-44-8120	TCGA-44-8120-01A-11D-A46H-10	TCGA	GRCh38
TCGA-LUAD	TCGA-44-A47F	TCGA-44-A47F-01A-11D-A702-36	TCGA	GRCh38
TCGA-LUAD	TCGA-49-4486	TCGA-49-4486-01A-01D-1931-08	TCGA	GRCh38
TCGA-LUAD	TCGA-49-4487	TCGA-49-4487-01A-21D-A46H-10	TCGA	GRCh38
TCGA-LUAD	TCGA-49-4488	TCGA-49-4488-01A-01D-1751-02	TCGA	GRCh38
TCGA-LUAD	TCGA-49-4494	TCGA-49-4494-01A-01D-1203-02	TCGA	GRCh38
TCGA-LUAD	TCGA-49-4501	TCGA-49-4501-01A-01D-1203-02	TCGA	GRCh38
TCGA-LUAD	TCGA-49-4505	TCGA-49-4505-01A-01D-1203-02	TCGA	GRCh38
TCGA-LUAD	TCGA-49-4506	TCGA-49-4506-01A-01D-1203-02	TCGA	GRCh38
TCGA-LUAD	TCGA-49-4507	TCGA-49-4507-01A-01D-A46H-10	TCGA	GRCh38
TCGA-LUAD	TCGA-49-4510	TCGA-49-4510-01A-01D-1203-02	TCGA	GRCh38
TCGA-LUAD	TCGA-49-4512	TCGA-49-4512-01A-21D-1855-08	TCGA	GRCh38
TCGA-LUAD	TCGA-49-6742	TCGA-49-6742-01A-11D-1853-02	TCGA	GRCh38
TCGA-LUAD	TCGA-49-6744	TCGA-49-6744-01A-11D-1853-02	TCGA	GRCh38
TCGA-LUAD	TCGA-49-6745	TCGA-49-6745-01A-11D-1853-02	TCGA	GRCh38
TCGA-LUAD	TCGA-49-6767	TCGA-49-6767-01A-11D-1853-02	TCGA	GRCh38
TCGA-LUAD	TCGA-4B-A93V	TCGA-4B-A93V-01A-11D-A729-36	TCGA	GRCh38
TCGA-LUAD	TCGA-50-5045	TCGA-50-5045-01A-01D-1623-02	TCGA	GRCh38
TCGA-LUAD	TCGA-50-5049	TCGA-50-5049-01A-01D-1623-02	TCGA	GRCh38
TCGA-LUAD	TCGA-50-5051	TCGA-50-5051-01A-21D-1853-02	TCGA	GRCh38
TCGA-LUAD	TCGA-50-5055	TCGA-50-5055-01A-01D-1623-02	TCGA	GRCh38
TCGA-LUAD	TCGA-50-5930	TCGA-50-5930-01A-11D-1751-02	TCGA	GRCh38
TCGA-LUAD	TCGA-50-5931	TCGA-50-5931-01A-11D-A46H-10	TCGA	GRCh38
TCGA-LUAD	TCGA-50-5932	TCGA-50-5932-01A-11D-1753-08	TCGA	GRCh38
TCGA-LUAD	TCGA-50-5933	TCGA-50-5933-01A-11D-1751-02	TCGA	GRCh38
TCGA-LUAD	TCGA-50-5935	TCGA-50-5935-01A-11D-1751-02	TCGA	GRCh38
TCGA-LUAD	TCGA-50-5939	TCGA-50-5939-01A-11D-A46H-10	TCGA	GRCh38
TCGA-LUAD	TCGA-50-5941	TCGA-50-5941-01A-11D-1751-02	TCGA	GRCh38
TCGA-LUAD	TCGA-50-5944	TCGA-50-5944-01A-11D-1751-02	TCGA	GRCh38
TCGA-LUAD	TCGA-50-5946	TCGA-50-5946-01A-11D-1751-02	TCGA	GRCh38
TCGA-LUAD	TCGA-50-6590	TCGA-50-6590-01A-12D-A46H-10	TCGA	GRCh38
TCGA-LUAD	TCGA-50-6591	TCGA-50-6591-01A-11D-1753-08	TCGA	GRCh38
TCGA-LUAD	TCGA-50-6592	TCGA-50-6592-01A-11D-A46H-10	TCGA	GRCh38
TCGA-LUAD	TCGA-50-6593	TCGA-50-6593-01A-11D-1751-02	TCGA	GRCh38
TCGA-LUAD	TCGA-50-6594	TCGA-50-6594-01A-11D-1751-02	TCGA	GRCh38
TCGA-LUAD	TCGA-50-6597	TCGA-50-6597-01A-11D-1853-02	TCGA	GRCh38
TCGA-LUAD	TCGA-53-7626	TCGA-53-7626-01A-12D-A46H-10	TCGA	GRCh38
TCGA-LUAD	TCGA-55-6543	TCGA-55-6543-01A-11D-1751-02	TCGA	GRCh38
TCGA-LUAD	TCGA-55-6642	TCGA-55-6642-01A-11D-1853-02	TCGA	GRCh38
TCGA-LUAD	TCGA-55-6712	TCGA-55-6712-01A-11D-1853-02	TCGA	GRCh38
TCGA-LUAD	TCGA-55-6969	TCGA-55-6969-01A-11D-A46H-10	TCGA	GRCh38
TCGA-LUAD	TCGA-55-6972	TCGA-55-6972-01A-11D-1945-08	TCGA	GRCh38
TCGA-LUAD	TCGA-55-6979	TCGA-55-6979-01A-11D-A46H-10	TCGA	GRCh38
TCGA-LUAD	TCGA-55-6982	TCGA-55-6982-01A-11D-1945-08	TCGA	GRCh38
TCGA-LUAD	TCGA-55-6984	TCGA-55-6984-01A-11D-1945-08	TCGA	GRCh38
TCGA-LUAD	TCGA-55-7281	TCGA-55-7281-01A-11D-2036-08	TCGA	GRCh38
TCGA-LUAD	TCGA-55-7570	TCGA-55-7570-01A-11D-A46H-10	TCGA	GRCh38
TCGA-LUAD	TCGA-55-7574	TCGA-55-7574-01A-11D-A46H-10	TCGA	GRCh38
TCGA-LUAD	TCGA-55-8085	TCGA-55-8085-01A-11D-A46H-10	TCGA	GRCh38
TCGA-LUAD	TCGA-55-8091	TCGA-55-8091-01A-11D-A46H-10	TCGA	GRCh38
TCGA-LUAD	TCGA-55-8208	TCGA-55-8208-01A-11D-A46H-10	TCGA	GRCh38
TCGA-LUAD	TCGA-55-8299	TCGA-55-8299-01A-11D-2284-08	TCGA	GRCh38
TCGA-LUAD	TCGA-55-8301	TCGA-55-8301-01A-11D-A46H-10	TCGA	GRCh38
TCGA-LUAD	TCGA-55-8507	TCGA-55-8507-01A-11D-A46H-10	TCGA	GRCh38
TCGA-LUAD	TCGA-55-8510	TCGA-55-8510-01A-11D-A46H-10	TCGA	GRCh38
TCGA-LUAD	TCGA-55-8619	TCGA-55-8619-01A-11D-A46H-10	TCGA	GRCh38
TCGA-LUAD	TCGA-55-A48Y	TCGA-55-A48Y-01A-11D-A46I-10	TCGA	GRCh38
TCGA-LUAD	TCGA-55-A492	TCGA-55-A492-01A-11D-A46I-10	TCGA	GRCh38
[truncated: 4,943 more rows]

## Sheet: Supplementary Table 6
chr	start	end	arm	donor	tumour_type	cohort	before_totalCopyNumber_r	before_minorCopyNumber_r	after_totalCopyNumber_r	after_minorCopyNumber_r	before_mc_total	before_mc_minor	after_mc_total	after_mc_minor	cna_before	cna_after	start_cent	end_cent	in_centromere	distance
chr1	128900000	128900000	q	PACA-AU::ICGC_0146	PACA-AU	PCAWG	1	1	0.998621	1	1	0	3	1	1	3	121500000	128900000	TRUE	0
chr1	119476433	119476433	q	PACA-CA::PCSI_0108	PACA-CA	PCAWG	0.999723	1	0.996861	1	1	0	3	1	3	2	121500000	128900000	FALSE	2023567
chr1	128900000	128900000	q	RECA-EU::C0060	RECA-EU	PCAWG	0.997468	1	1	1	2	0	4	2	5	1	121500000	128900000	TRUE	0
chr1	118064949	118064949	q	LIRI-JP::RK066	LIRI-JP	PCAWG	0.992948	0.992948	0.996115	0.996115	1	0	3	1	3	3	121500000	128900000	FALSE	3435051
chr1	128900000	128900000	q	LIRI-JP::RK034	LIRI-JP	PCAWG	1	1	1	1	1	0	3	1	1	1	121500000	128900000	TRUE	0
chr1	128900000	128900000	q	PACA-AU::ICGC_0354	PACA-AU	PCAWG	1	1	1	1	3	0	5	2	1	1	121500000	128900000	TRUE	0
chr1	120029476	120029476	q	LINC-JP::HX23	LINC-JP	PCAWG	1	1	0.996246	1	1	0	3	1	1	2	121500000	128900000	FALSE	1470524
chr1	120354303	120354303	q	MALY-DE::4147968	MALY-DE	PCAWG	0.978361	0.983941	1	1	2	0	4	2	9	1	121500000	128900000	FALSE	1145697
chr1	115463243	115463243	q	LINC-JP::HX22	LINC-JP	PCAWG	0.984508	0.984508	1	1	1	0	3	1	3	1	121500000	128900000	FALSE	6036757
chr1	128900000	128900000	q	LIRI-JP::RK215	LIRI-JP	PCAWG	0.992979	1	0.995774	1	1	0	3	1	2	5	121500000	128900000	TRUE	0
chr1	128900000	128900000	q	PACA-AU::ICGC_0391	PACA-AU	PCAWG	0.998025	0.998025	1	1	2	0	4	2	3	1	121500000	128900000	TRUE	0
chr1	86927404	86927404	q	LIRI-JP::RK146	LIRI-JP	PCAWG	1	1	0.943372	0.943372	1	0	5	1	1	3	121500000	128900000	FALSE	34572596
chr10	45464829	45464829	p	LIRI-JP::RK126	LIRI-JP	PCAWG	0.999488	1	1	1	2	0	4	2	3	1	38000000	42300000	FALSE	3164829
chr10	30890158	30890158	q	OV-AU::AOCS-155	OV-AU	PCAWG	1	1	0.997078	0.999635	2	0	4	2	1	5	38000000	42300000	FALSE	7109842
chr10	44307712	44307712	p	LIRI-JP::RK053	LIRI-JP	PCAWG	1	1	0.968347	1	1	0	3	1	1	5	38000000	42300000	FALSE	2007712
chr10	31720006	31720006	q	ESAD-UK::OCCAMS-PS-001	ESAD-UK	PCAWG	1	1	1	1	2	0	4	2	1	1	38000000	42300000	FALSE	6279994
chr10	21980440	21980440	q	PACA-CA::PCSI_0080	PACA-CA	PCAWG	1	1	0.997941	0.99965	2	0	4	2	1	4	38000000	42300000	FALSE	16019560
chr10	42300000	42300000	q	MALY-DE::4111337	MALY-DE	PCAWG	1	1	1	1	2	0	4	2	1	1	38000000	42300000	TRUE	0
chr11	30265335	30265335	q	PACA-CA::PCSI_0284	PACA-CA	PCAWG	1	1	0.996785	0.996785	2	0	4	2	1	3	51600000	55700000	FALSE	21334665
chr11	50120092	50120092	q	GACA-CN::CGP_donor_GC00037	GACA-CN	PCAWG	1	1	0.996022	0.996022	1	0	3	1	1	3	51600000	55700000	FALSE	1479908
chr11	49827060	49827060	q	OV-AU::AOCS-155	OV-AU	PCAWG	0.999454	1	0.912017	0.999775	2	0	4	2	3	4	51600000	55700000	FALSE	1772940
chr11	41973835	41973835	q	KICH-US::b08dfba8-6afb-4217-9259-72be6f1f3363	KICH-US	PCAWG	1	1	0.99896	0.99896	2	0	4	2	1	3	51600000	55700000	FALSE	9626165
chr11	50120092	50120092	q	PBCA-DE::ICGC_MB2	PBCA-DE	PCAWG	1	1	1	1	1	0	3	1	1	1	51600000	55700000	FALSE	1479908
chr11	45509912	45509912	q	GBM-US::97686ab2-3b7e-4b21-9bf3-9a5a01709e04	GBM-US	PCAWG	1	1	0.937248	0.937248	2	0	4	2	1	2	51600000	55700000	FALSE	6090088
chr11	48100009	48100009	q	PACA-AU::ICGC_0124	PACA-AU	PCAWG	1	1	0.966391	0.966391	2	0	4	2	1	2	51600000	55700000	FALSE	3499991
chr11	55700000	55700000	q	BOCA-UK::CGP_donor_1490908	BOCA-UK	PCAWG	1	1	0.991459	0.991459	2	0	4	2	1	2	51600000	55700000	TRUE	0
chr11	48425275	48425275	q	OV-AU::AOCS-079	OV-AU	PCAWG	0.975387	1	0.964154	0.999597	2	0	4	2	5	13	51600000	55700000	FALSE	3174725
chr12	40658900	40658900	p	PACA-AU::ICGC_0146	PACA-AU	PCAWG	0.999132	1	0.998027	0.998027	2	0	4	2	5	2	33300000	38200000	FALSE	2458900
chr12	46238113	46238113	p	PACA-AU::ICGC_0021	PACA-AU	PCAWG	1	1	0.902347	1	2	0	4	2	1	2	33300000	38200000	FALSE	8038113
chr12	26780360	26780360	q	LIHC-US::52292ffc-0902-4d97-b461-20723987a177	LIHC-US	PCAWG	1	1	0.999556	1	2	0	4	2	1	3	33300000	38200000	FALSE	6519640
chr12	38200000	38200000	q	LIRI-JP::RK277	LIRI-JP	PCAWG	1	1	0.997132	0.997837	1	0	3	1	1	8	33300000	38200000	TRUE	0
chr12	39987499	39987499	p	PACA-CA::PCSI_0228	PACA-CA	PCAWG	1	1	0.971712	0.974433	4	0	6	2	1	3	33300000	38200000	FALSE	1787499
chr12	38200000	38200000	q	LIRI-JP::RK225	LIRI-JP	PCAWG	1	1	1	1	2	0	4	2	1	1	33300000	38200000	TRUE	0
chr16	26880039	26880039	q	LINC-JP::HX12	LINC-JP	PCAWG	0.991705	1	1	1	2	0	4	2	3	1	34600000	38600000	FALSE	7719961
chr16	38600000	38600000	q	PACA-CA::PCSI_0458	PACA-CA	PCAWG	0.955912	1	1	1	2	0	4	2	2	1	34600000	38600000	TRUE	0
chr17	25800000	25800000	q	BOCA-UK::CGP_donor_1437404	BOCA-UK	PCAWG	0.990378	0.990378	1	1	2	0	4	2	3	1	22200000	25800000	TRUE	0
chr17	21539974	21539974	q	PBCA-DE::ICGC_MB163	PBCA-DE	PCAWG	1	1	1	1	1	0	3	1	1	1	22200000	25800000	FALSE	660026
chr17	17850011	17850011	q	PBCA-DE::ICGC_MB168	PBCA-DE	PCAWG	1	1	1	1	2	0	4	2	1	1	22200000	25800000	FALSE	4349989
chr17	25800000	25800000	q	BRCA-EU::CGP_donor_1475202	BRCA-EU	PCAWG	1	1	0.996468	1	2	0	6	2	1	3	22200000	25800000	TRUE	0
chr17	18857435	18857435	q	BRCA-EU::CGP_donor_1503014	BRCA-EU	PCAWG	1	1	0.953811	0.985557	2	0	4	2	1	3	22200000	25800000	FALSE	3342565
chr17	25800000	25800000	q	ORCA-IN::OSCC-GB_011901	ORCA-IN	PCAWG	1	1	0.923382	0.923382	1	0	3	1	1	5	22200000	25800000	TRUE	0
chr17	22200000	22200000	q	BTCA-SG::BTCA_donor_B070	BTCA-SG	PCAWG	0.962614	1	0.995293	0.999735	1	0	3	1	5	4	22200000	25800000	TRUE	0
chr17	25800000	25800000	q	BTCA-SG::BTCA_donor_Y065	BTCA-SG	PCAWG	1	1	1	1	1	0	3	1	1	1	22200000	25800000	TRUE	0
chr17	19151747	19151747	q	PACA-CA::PCSI_0392	PACA-CA	PCAWG	1	1	0.996881	0.997994	4	0	6	2	1	5	22200000	25800000	FALSE	3048253
chr17	25800000	25800000	q	LIRI-JP::RK224	LIRI-JP	PCAWG	1	1	1	1	2	0	4	2	1	1	22200000	25800000	TRUE	0
chr17	13060047	13060047	q	BTCA-SG::BTCA_donor_C080	BTCA-SG	PCAWG	1	1	0.992237	0.992237	2	0	4	2	1	5	22200000	25800000	FALSE	9139953
chr17	25800000	25800000	q	BTCA-SG::BTCA_donor_R149	BTCA-SG	PCAWG	0.972278	1	0.996209	1	2	0	4	2	3	3	22200000	25800000	TRUE	0
chr17	25800000	25800000	q	LIRI-JP::RK235	LIRI-JP	PCAWG	1	1	0.956303	1	1	0	3	1	1	2	22200000	25800000	TRUE	0
chr17	18985081	18985081	q	PBCA-DE::ICGC_MB184	PBCA-DE	PCAWG	1	1	1	1	1	0	3	1	1	1	22200000	25800000	FALSE	3214919
chr17	25800000	25800000	q	ESAD-UK::OCCAMS-AH-063	ESAD-UK	PCAWG	1	1	1	1	3	0	5	2	1	1	22200000	25800000	TRUE	0
chr17	25800000	25800000	q	ESAD-UK::OCCAMS-AH-136	ESAD-UK	PCAWG	1	1	0.956303	1	2	0	4	2	1	2	22200000	25800000	TRUE	0
chr17	22042497	22042497	q	LIRI-JP::RK282	LIRI-JP	PCAWG	1	1	0.997345	0.997345	1	0	3	1	1	2	22200000	25800000	FALSE	157503
chr17	25800000	25800000	q	ESAD-UK::OCCAMS-ED-036	ESAD-UK	PCAWG	1	1	0.982186	0.982727	3	0	5	2	1	9	22200000	25800000	TRUE	0
chr17	19029029	19029029	q	PBCA-DE::ICGC_MB205	PBCA-DE	PCAWG	1	1	1	1	1	0	3	1	1	1	22200000	25800000	FALSE	3170971
chr17	25800000	25800000	q	LUSC-US::0398eae1-7216-4595-80a5-6b117d96e070	LUSC-US	PCAWG	1	1	0.997128	1	2	0	4	2	1	3	22200000	25800000	TRUE	0
chr17	19084201	19084201	q	PBCA-DE::ICGC_MB228	PBCA-DE	PCAWG	1	1	0.960994	0.960994	1	0	3	1	1	2	22200000	25800000	FALSE	3115799
chr17	21539974	21539974	q	LUSC-US::376dfd27-68e8-4a1a-9c4f-5064279b2a9e	LUSC-US	PCAWG	1	1	1	1	2	0	4	2	1	1	22200000	25800000	FALSE	660026
chr17	25800000	25800000	q	LUSC-US::3edf933a-be1a-46e8-bfb0-acdff30e64a0	LUSC-US	PCAWG	1	1	1	1	2	0	4	2	1	1	22200000	25800000	TRUE	0
chr17	20395002	20395002	q	PBCA-DE::MBRep_T41	PBCA-DE	PCAWG	1	1	1	1	2	0	4	2	1	1	22200000	25800000	FALSE	1804998
chr17	25800000	25800000	q	LINC-JP::HX24	LINC-JP	PCAWG	1	1	0.99924	0.99924	1	0	3	1	1	3	22200000	25800000	TRUE	0
chr17	25800000	25800000	q	LIHC-US::2854ffe8-1f77-497a-bf49-11e0189fee35	LIHC-US	PCAWG	1	1	1	1	2	0	4	2	1	1	22200000	25800000	TRUE	0
chr17	25800000	25800000	q	MALY-DE::4178655	MALY-DE	PCAWG	1	1	1	1	1	0	3	1	1	1	22200000	25800000	TRUE	0
chr17	19034798	19034798	q	PBCA-DE::MBRep_T72	PBCA-DE	PCAWG	1	1	1	1	1	0	3	1	1	1	22200000	25800000	FALSE	3165202
chr17	25800000	25800000	q	LIHC-US::3acf7438-fd65-442c-8a30-68b6714537f3	LIHC-US	PCAWG	1	1	1	1	2	0	4	2	1	1	22200000	25800000	TRUE	0
chr17	25800000	25800000	q	LIRI-JP::RK025	LIRI-JP	PCAWG	1	1	1	1	2	0	6	2	1	1	22200000	25800000	TRUE	0
chr17	25800000	25800000	q	LUSC-US::da93a143-5799-4856-a5f4-3ff3b9284311	LUSC-US	PCAWG	0.993058	1	0.900978	0.915994	1	0	3	1	3	7	22200000	25800000	TRUE	0
chr17	21543651	21543651	q	MALY-DE::4107137	MALY-DE	PCAWG	1	1	0.996726	0.996726	2	0	4	2	1	3	22200000	25800000	FALSE	656349
chr17	25800000	25800000	q	SKCM-US::7ce09a09-074e-4f38-bed7-98ab34347fbe	SKCM-US	PCAWG	1	1	0.933992	0.933992	2	0	4	2	1	5	22200000	25800000	TRUE	0
chr17	25800000	25800000	q	MALY-DE::4111337	MALY-DE	PCAWG	0.996184	0.996184	1	1	2	0	4	2	3	1	22200000	25800000	TRUE	0
chr17	18959802	18959802	q	MALY-DE::4134434	MALY-DE	PCAWG	1	1	0.955495	1	2	0	4	2	1	2	22200000	25800000	FALSE	3240198
chr17	15883828	15883828	q	LIRI-JP::RK062	LIRI-JP	PCAWG	1	1	1	1	1	0	3	1	1	1	22200000	25800000	FALSE	6316172
chr17	25800000	25800000	q	LIRI-JP::RK122	LIRI-JP	PCAWG	1	1	0.954174	0.999389	1	0	3	1	1	6	22200000	25800000	TRUE	0
chr17	19146652	19146652	q	PBCA-DE::ICGC_MB131	PBCA-DE	PCAWG	1	1	1	1	1	0	3	1	1	1	22200000	25800000	FALSE	3053348
chr17	25800000	25800000	q	PACA-CA::PCSI_0173	PACA-CA	PCAWG	1	1	0.980541	0.980541	2	0	4	2	1	2	22200000	25800000	TRUE	0
chr17	21532500	21532500	q	LIRI-JP::RK081	LIRI-JP	PCAWG	1	1	1	1	3	0	5	2	1	1	22200000	25800000	FALSE	667500
chr17	25800000	25800000	q	LIRI-JP::RK100	LIRI-JP	PCAWG	1	1	0.956586	1	1	0	3	1	1	2	22200000	25800000	TRUE	0
chr17	18988570	18988570	q	PBCA-DE::ICGC_MB185	PBCA-DE	PCAWG	1	1	1	1	1	0	3	1	1	1	22200000	25800000	FALSE	3211430
chr17	19141582	19141582	q	PBCA-DE::ICGC_MB199	PBCA-DE	PCAWG	1	0.993439	1	1	2	0	4	2	3	1	22200000	25800000	FALSE	3058418
chr17	25800000	25800000	q	LIRI-JP::RK145	LIRI-JP	PCAWG	1	1	1	1	1	0	3	1	1	1	22200000	25800000	TRUE	0
chr17	25800000	25800000	q	LIRI-JP::RK147	LIRI-JP	PCAWG	1	1	0.945238	0.945238	1	0	3	1	1	3	22200000	25800000	TRUE	0
chr17	18992402	18992402	q	PBCA-DE::ICGC_MB183	PBCA-DE	PCAWG	1	1	1	1	3	0	7	3	1	1	22200000	25800000	FALSE	3207598
chr17	18985347	18985347	q	PBCA-DE::ICGC_MB189	PBCA-DE	PCAWG	1	1	1	1	1	0	3	1	1	1	22200000	25800000	FALSE	3214653
chr17	18927233	18927233	q	PBCA-DE::ICGC_MB198	PBCA-DE	PCAWG	1	1	1	1	1	0	3	1	1	1	22200000	25800000	FALSE	3272767
chr17	19050401	19050401	q	PBCA-DE::ICGC_MB227	PBCA-DE	PCAWG	1	1	1	1	1	0	3	1	1	1	22200000	25800000	FALSE	3149599
chr17	25800000	25800000	q	LIRI-JP::RK183	LIRI-JP	PCAWG	1	1	1	1	2	0	4	2	1	1	22200000	25800000	TRUE	0
chr17	21920040	21920040	q	LIRI-JP::RK185	LIRI-JP	PCAWG	1	1	1	1	2	0	4	2	1	1	22200000	25800000	FALSE	279960
chr17	21737043	21737043	q	LIRI-JP::RK193	LIRI-JP	PCAWG	1	1	0.998354	0.998354	2	0	4	2	1	2	22200000	25800000	FALSE	462957
chr17	25800000	25800000	q	PBCA-DE::ICGC_MB154	PBCA-DE	PCAWG	1	1	1	1	1	0	3	1	1	1	22200000	25800000	TRUE	0
chr17	25800000	25800000	q	GACA-CN::CGP_donor_GC00050	GACA-CN	PCAWG	1	1	0.930662	0.969535	2	0	4	2	1	8	22200000	25800000	TRUE	0
chr17	20723598	20723598	q	PBCA-DE::ICGC_MB49	PBCA-DE	PCAWG	1	1	0.976861	0.994407	1	0	3	1	1	3	22200000	25800000	FALSE	1476402
chr17	21138003	21138003	q	LIRI-JP::RK022	LIRI-JP	PCAWG	1	1	1	1	1	0	3	1	1	1	22200000	25800000	FALSE	1061997
chr17	25800000	25800000	q	LIRI-JP::RK216	LIRI-JP	PCAWG	1	1	1	1	2	0	4	2	1	1	22200000	25800000	TRUE	0
chr17	25800000	25800000	q	LIRI-JP::RK306	LIRI-JP	PCAWG	1	1	0.995335	0.995335	1	0	3	1	1	3	22200000	25800000	TRUE	0
chr17	18953003	18953003	q	PACA-CA::PCSI_0294	PACA-CA	PCAWG	1	1	0.978725	1	2	0	4	2	1	2	22200000	25800000	FALSE	3246997
chr17	18974172	18974172	q	PBCA-DE::ICGC_MB226	PBCA-DE	PCAWG	1	1	1	1	1	0	3	1	1	1	22200000	25800000	FALSE	3225828
chr17	18533139	18533139	q	PBCA-DE::ICGC_MB83	PBCA-DE	PCAWG	1	1	0.996972	0.996972	3	0	7	3	1	2	22200000	25800000	FALSE	3666861
chr17	25800000	25800000	q	PBCA-DE::ICGC_MB237	PBCA-DE	PCAWG	1	1	1	1	1	0	3	1	1	1	22200000	25800000	TRUE	0
chr17	19161636	19161636	q	PBCA-DE::ICGC_MB86	PBCA-DE	PCAWG	0.988701	1	0.947926	0.947926	2	0	4	2	3	2	22200000	25800000	FALSE	3038364
chr17	25800000	25800000	q	PACA-CA::PCSI_0328	PACA-CA	PCAWG	1	1	0.966077	0.995817	1	0	3	1	1	5	22200000	25800000	TRUE	0
chr17	18928802	18928802	q	PBCA-DE::ICGC_MB94	PBCA-DE	PCAWG	1	1	0.958021	0.958021	2	0	6	2	1	4	22200000	25800000	FALSE	3271198
chr17	25800000	25800000	q	PACA-AU::ICGC_0199	PACA-AU	PCAWG	1	1	1	1	2	0	4	2	1	1	22200000	25800000	TRUE	0
chr17	25800000	25800000	q	PBCA-DE::MBRep_T54	PBCA-DE	PCAWG	1	1	1	1	1	0	3	1	1	1	22200000	25800000	TRUE	0
chr17	19034798	19034798	q	PBCA-DE::ICGC_MB36	PBCA-DE	PCAWG	1	1	1	1	1	0	3	1	1	1	22200000	25800000	FALSE	3165202
chr17	18923197	18923197	q	PBCA-DE::ICGC_MB58	PBCA-DE	PCAWG	1	1	1	1	2	0	6	2	1	1	22200000	25800000	FALSE	3276803
chr17	21539974	21539974	q	PBCA-DE::ICGC_MB6	PBCA-DE	PCAWG	1	1	0.993434	0.997706	2	0	6	2	1	11	22200000	25800000	FALSE	660026
chr17	25800000	25800000	q	PACA-AU::ICGC_0521	PACA-AU	PCAWG	1	1	1	1	2	0	4	2	1	1	22200000	25800000	TRUE	0
chr17	25800000	25800000	q	PACA-CA::PCSI_0072	PACA-CA	PCAWG	1	1	0.997173	0.997173	2	0	4	2	1	3	22200000	25800000	TRUE	0
chr17	19063732	19063732	q	PBCA-DE::ICGC_MB110	PBCA-DE	PCAWG	1	1	1	1	3	0	7	3	1	1	22200000	25800000	FALSE	3136268
chr17	19083601	19083601	q	PBCA-DE::ICGC_MB114	PBCA-DE	PCAWG	1	1	1	1	1	0	3	1	1	1	22200000	25800000	FALSE	3116399
chr17	25800000	25800000	q	BRCA-EU::CGP_donor_1163904	BRCA-EU	PCAWG	1	1	1	1	2	0	4	2	1	1	22200000	25800000	TRUE	0
chr17	18928073	18928073	q	PBCA-DE::ICGC_MB118	PBCA-DE	PCAWG	1	1	1	1	1	0	3	1	1	1	22200000	25800000	FALSE	3271927
chr17	25800000	25800000	q	PACA-CA::PCSI_0111	PACA-CA	PCAWG	1	1	1	1	2	0	4	2	1	1	22200000	25800000	TRUE	0
chr17	25800000	25800000	q	PACA-AU::ICGC_0230	PACA-AU	PCAWG	0.992744	1	1	1	2	0	4	2	3	1	22200000	25800000	TRUE	0
chr17	18904153	18904153	q	PBCA-DE::ICGC_MB139	PBCA-DE	PCAWG	1	1	1	1	1	0	3	1	1	1	22200000	25800000	FALSE	3295847
chr17	18924189	18924189	q	PBCA-DE::ICGC_MB144	PBCA-DE	PCAWG	1	1	1	1	2	0	6	2	1	1	22200000	25800000	FALSE	3275811
chr17	19109464	19109464	q	PBCA-DE::ICGC_MB177	PBCA-DE	PCAWG	1	1	0.986668	1	1	0	3	1	1	2	22200000	25800000	FALSE	3090536
chr17	19153019	19153019	q	PBCA-DE::MBRep_T71	PBCA-DE	PCAWG	1	1	1	1	1	0	3	1	1	1	22200000	25800000	FALSE	3046981
chr17	16684923	16684923	q	PACA-CA::PCSI_0292	PACA-CA	PCAWG	1	1	0.968722	0.968722	2	0	4	2	1	2	22200000	25800000	FALSE	5515077
chr17	13459086	13459086	q	PACA-CA::PCSI_0341	PACA-CA	PCAWG	1	1	0.961784	1	2	0	4	2	1	7	22200000	25800000	FALSE	8740914
chr17	18984850	18984850	q	PBCA-DE::ICGC_MB85	PBCA-DE	PCAWG	1	1	1	1	1	0	3	1	1	1	22200000	25800000	FALSE	3215150
chr17	25800000	25800000	q	ESAD-UK::OCCAMS-RS-008	ESAD-UK	PCAWG	1	1	1	1	2	0	4	2	1	1	22200000	25800000	TRUE	0
chr17	19076601	19076601	q	PBCA-DE::ICGC_MB236	PBCA-DE	PCAWG	1	1	1	1	2	0	4	2	1	1	22200000	25800000	FALSE	3123399
chr17	19035081	19035081	q	PBCA-DE::ICGC_MB108	PBCA-DE	PCAWG	1	1	1	1	1	0	3	1	1	1	22200000	25800000	FALSE	3164919
chr17	25800000	25800000	q	PACA-CA::PCSI_0112	PACA-CA	PCAWG	1	1	1	1	2	0	4	2	1	1	22200000	25800000	TRUE	0
chr17	18984798	18984798	q	PBCA-DE::ICGC_MB233	PBCA-DE	PCAWG	1	1	1	1	1	0	3	1	1	1	22200000	25800000	FALSE	3215202
chr17	18967405	18967405	q	PBCA-DE::ICGC_MB160	PBCA-DE	PCAWG	1	1	0.912216	1	2	0	6	2	1	3	22200000	25800000	FALSE	3232595
chr17	19034798	19034798	q	PBCA-DE::ICGC_MB24	PBCA-DE	PCAWG	1	1	1	1	1	0	3	1	1	1	22200000	25800000	FALSE	3165202
chr17	18911079	18911079	q	PBCA-DE::ICGC_MB64	PBCA-DE	PCAWG	0.996675	0.996675	1	1	1	0	3	1	3	1	22200000	25800000	FALSE	3288921
chr17	18924402	18924402	q	PBCA-DE::ICGC_MB2	PBCA-DE	PCAWG	1	1	1	1	1	0	3	1	1	1	22200000	25800000	FALSE	3275598
chr17	21950167	21950167	q	LIRI-JP::RK032	LIRI-JP	PCAWG	1	1	1	1	1	0	3	1	1	1	22200000	25800000	FALSE	249833
chr17	18997003	18997003	q	PBCA-DE::ICGC_MB8	PBCA-DE	PCAWG	1	1	1	1	1	0	3	1	1	1	22200000	25800000	FALSE	3202997
chr17	18985081	18985081	q	PBCA-DE::ICGC_MB119	PBCA-DE	PCAWG	1	1	1	1	1	0	3	1	1	1	22200000	25800000	FALSE	3214919
chr17	18985347	18985347	q	PBCA-DE::ICGC_MB115	PBCA-DE	PCAWG	1	1	1	1	1	0	3	1	1	1	22200000	25800000	FALSE	3214653
chr17	25800000	25800000	q	BOCA-UK::CGP_donor_1490908	BOCA-UK	PCAWG	1	1	1	1	2	0	4	2	1	1	22200000	25800000	TRUE	0
chr17	18985081	18985081	q	PBCA-DE::ICGC_MB89	PBCA-DE	PCAWG	1	1	1	1	1	0	3	1	1	1	22200000	25800000	FALSE	3214919
chr17	25800000	25800000	q	PACA-AU::ICGC_0053	PACA-AU	PCAWG	1	1	1	1	1	0	3	1	1	1	22200000	25800000	TRUE	0
chr17	21539974	21539974	q	PBCA-DE::MBRep_T40	PBCA-DE	PCAWG	1	1	1	1	1	0	3	1	1	1	22200000	25800000	FALSE	660026
chr17	25800000	25800000	q	LIRI-JP::RK030	LIRI-JP	PCAWG	0.99536	1	0.993512	1	2	0	4	2	2	5	22200000	25800000	TRUE	0
chr17	25800000	25800000	q	PACA-CA::PCSI_0235	PACA-CA	PCAWG	1	1	1	1	2	0	4	2	1	1	22200000	25800000	TRUE	0
chr17	25800000	25800000	q	BRCA-EU::CGP_donor_1397281	BRCA-EU	PCAWG	1	1	0.942234	1	1	0	3	1	1	2	22200000	25800000	TRUE	0
chr17	25800000	25800000	q	PBCA-DE::ICGC_MB7	PBCA-DE	PCAWG	1	1	1	1	3	0	7	3	1	1	22200000	25800000	TRUE	0
chr17	25800000	25800000	q	BRCA-EU::CGP_donor_1364028	BRCA-EU	PCAWG	1	1	0.961821	0.961821	1	0	3	1	1	3	22200000	25800000	TRUE	0
chr17	18965371	18965371	q	PBCA-DE::ICGC_MB106	PBCA-DE	PCAWG	1	1	1	1	2	0	6	2	1	1	22200000	25800000	FALSE	3234629
chr17	25800000	25800000	q	LINC-JP::HX37	LINC-JP	PCAWG	1	1	1	1	2	0	4	2	1	1	22200000	25800000	TRUE	0
chr17	25800000	25800000	q	BTCA-SG::BTCA_donor_A096	BTCA-SG	PCAWG	1	1	1	1	2	0	4	2	1	1	22200000	25800000	TRUE	0
chr17	21852501	21852501	q	PACA-CA::PCSI_0228	PACA-CA	PCAWG	1	1	1	1	3	0	5	2	1	1	22200000	25800000	FALSE	347499
chr17	19035081	19035081	q	PBCA-DE::ICGC_MB175	PBCA-DE	PCAWG	1	1	1	1	2	0	6	2	1	1	22200000	25800000	FALSE	3164919
chr18	27357228	27357228	p	PACA-AU::ICGC_0507	PACA-AU	PCAWG	0.979658	1	1	1	1	0	3	1	3	1	15400000	19000000	FALSE	8357228
chr18	27386354	27386354	p	LIRI-JP::RK126	LIRI-JP	PCAWG	1	1	0.992765	0.996377	2	0	4	2	1	4	15400000	19000000	FALSE	8386354
chr18	21066124	21066124	p	EOPC-DE::EOPC-033	EOPC-DE	PCAWG	1	1	1	1	1	0	3	1	1	1	15400000	19000000	FALSE	2066124
chr18	14154574	14154574	q	LIRI-JP::RK162	LIRI-JP	PCAWG	1	1	0.971755	0.968079	1	0	3	1	1	4	15400000	19000000	FALSE	1245426
chr18	19000000	19000000	q	BRCA-EU::CGP_donor_1451426	BRCA-EU	PCAWG	1	1	1	1	1	0	5	1	1	1	15400000	19000000	TRUE	0
chr18	22314824	22314824	p	BRCA-US::7861a5f2-8910-4bcb-9c34-f79c5acd6e21	BRCA-US	PCAWG	1	1	0.992939	0.992939	2	0	4	2	1	2	15400000	19000000	FALSE	3314824
chr18	21123813	21123813	p	PACA-CA::PCSI_0310	PACA-CA	PCAWG	1	1	0.926319	1	1	0	3	1	1	2	15400000	19000000	FALSE	2123813
chr18	20885372	20885372	p	BTCA-SG::BTCA_donor_A153	BTCA-SG	PCAWG	0.936004	0.937428	1	1	2	0	4	2	13	1	15400000	19000000	FALSE	1885372
chr18	30323239	30323239	p	PACA-CA::PCSI_0353	PACA-CA	PCAWG	1	1	1	1	2	0	4	2	1	1	15400000	19000000	FALSE	11323239
chr18	20697013	20697013	p	PACA-AU::ICGC_0326	PACA-AU	PCAWG	0.913913	0.913913	1	1	1	0	3	1	17	1	15400000	19000000	FALSE	1697013
chr18	20256621	20256621	p	ESAD-UK::OCCAMS-PS-002	ESAD-UK	PCAWG	0.999767	0.999767	1	1	1	0	3	1	3	1	15400000	19000000	FALSE	1256621
chr18	23780804	23780804	p	LUSC-US::220be009-8f1e-4a77-ab04-3220b5f87ea6	LUSC-US	PCAWG	0.982619	0.982619	0.998201	1	2	0	4	2	3	3	15400000	19000000	FALSE	4780804
chr18	21857605	21857605	p	PACA-AU::ICGC_0099	PACA-AU	PCAWG	0.998901	0.998901	0.929847	1	1	0	3	1	3	3	15400000	19000000	FALSE	2857605
chr18	27571570	27571570	p	ESAD-UK::OCCAMS-ZZ-019	ESAD-UK	PCAWG	1	1	0.996069	0.996069	2	0	4	2	1	2	15400000	19000000	FALSE	8571570
chr18	21024565	21024565	p	PACA-AU::ICGC_0354	PACA-AU	PCAWG	1	1	1	1	2	0	4	2	1	1	15400000	19000000	FALSE	2024565
chr18	22029966	22029966	p	PACA-CA::PCSI_0341	PACA-CA	PCAWG	0.943911	1	0.928036	1	2	0	4	2	5	2	15400000	19000000	FALSE	3029966
chr18	19000000	19000000	q	MELA-AU::MELA-0256	MELA-AU	PCAWG	1	1	1	1	2	0	4	2	1	1	15400000	19000000	TRUE	0
chr18	27009979	27009979	p	PACA-CA::PCSI_0217	PACA-CA	PCAWG	0.996688	1	1	1	2	0	4	2	3	1	15400000	19000000	FALSE	8009979
chr18	21522499	21522499	p	PACA-AU::ICGC_0201	PACA-AU	PCAWG	1	1	1	1	2	0	4	2	1	1	15400000	19000000	FALSE	2522499
chr18	20692499	20692499	p	PACA-AU::ICGC_0393	PACA-AU	PCAWG	0.943672	0.943672	0.915779	1	1	0	3	1	6	2	15400000	19000000	FALSE	1692499
chr18	20924324	20924324	p	PACA-AU::ICGC_0066	PACA-AU	PCAWG	1	1	1	1	2	0	4	2	1	1	15400000	19000000	FALSE	1924324
chr18	31133759	31133759	p	PACA-AU::ICGC_0114	PACA-AU	PCAWG	0.93936	1	1	1	1	0	3	1	5	1	15400000	19000000	FALSE	12133759
chr19	28600000	28600000	q	PACA-CA::PCSI_0351	PACA-CA	PCAWG	1	1	1	1	2	0	4	2	1	1	24400000	28600000	TRUE	0
chr19	22303901	22303901	q	BRCA-US::96457ebf-ae88-41f4-97e5-cdc3163418aa	BRCA-US	PCAWG	0.954272	0.954272	0.964498	0.964498	1	0	3	1	7	5	24400000	28600000	FALSE	2096099
chr19	28600000	28600000	q	PACA-CA::PCSI_0217	PACA-CA	PCAWG	0.997182	1	1	1	2	0	4	2	3	1	24400000	28600000	TRUE	0
chr19	14777291	14777291	q	PACA-AU::ICGC_0141	PACA-AU	PCAWG	0.943211	0.943211	0.991669	0.991669	1	0	3	1	8	3	24400000	28600000	FALSE	9622709
chr19	23201403	23201403	q	PACA-CA::PCSI_0111	PACA-CA	PCAWG	0.93556	0.93556	1	1	2	0	4	2	5	1	24400000	28600000	FALSE	1198597
chr19	28600000	28600000	q	PACA-CA::PCSI_0132	PACA-CA	PCAWG	1	1	1	1	2	0	4	2	1	1	24400000	28600000	TRUE	0
chr19	28600000	28600000	q	PACA-AU::ICGC_0301	PACA-AU	PCAWG	1	1	1	1	1	0	3	1	1	1	24400000	28600000	TRUE	0
chr19	28600000	28600000	q	PACA-CA::PCSI_0046	PACA-CA	PCAWG	1	1	1	1	2	0	4	2	1	1	24400000	28600000	TRUE	0
chr19	28600000	28600000	q	LUSC-US::43abe847-4ba7-466e-8283-5d7b80b999a7	LUSC-US	PCAWG	1	1	0.980494	0.992164	2	0	4	2	1	6	24400000	28600000	TRUE	0
chr19	28600000	28600000	q	PACA-CA::PCSI_0403	PACA-CA	PCAWG	1	1	1	1	1	0	3	1	1	1	24400000	28600000	TRUE	0
chr19	28600000	28600000	q	LUSC-US::9af6ed4e-8cdc-4f49-84e9-ba1053b5b3ca	LUSC-US	PCAWG	1	1	0.99874	1	2	0	4	2	1	4	24400000	28600000	TRUE	0
chr19	28600000	28600000	q	CESC-US::0809ba8b-4ab6-4f43-934c-c1ccbc014a7e	CESC-US	PCAWG	1	1	1	1	2	0	6	2	1	1	24400000	28600000	TRUE	0
chr19	28600000	28600000	q	BRCA-US::a8015490-9740-45c9-8bd2-eb6d1beefc2e	BRCA-US	PCAWG	1	1	1	1	2	0	4	2	1	1	24400000	28600000	TRUE	0
chr19	28600000	28600000	q	PACA-CA::PCSI_0240	PACA-CA	PCAWG	0.998867	1	0.951516	0.951516	2	0	4	2	3	2	24400000	28600000	TRUE	0
chr2	96800000	96800000	q	LIRI-JP::RK224	LIRI-JP	PCAWG	1	1	0.996694	0.996694	2	0	4	2	1	3	90500000	96800000	TRUE	0
chr2	53495632	53495632	q	LUSC-US::3edf933a-be1a-46e8-bfb0-acdff30e64a0	LUSC-US	PCAWG	1	1	1	1	2	0	4	2	1	1	90500000	96800000	FALSE	37004368
chr2	96800000	96800000	q	PACA-CA::PCSI_0112	PACA-CA	PCAWG	1	1	1	1	3	0	5	2	1	1	90500000	96800000	TRUE	0
chr20	19989928	19989928	q	PACA-AU::ICGC_0326	PACA-AU	PCAWG	0.92394	0.92394	0.950942	0.988393	2	0	4	2	3	4	25600000	29400000	FALSE	5610072
chr20	29400000	29400000	q	ESAD-UK::OCCAMS-ST-030	ESAD-UK	PCAWG	1	1	1	1	1	0	3	1	1	1	25600000	29400000	TRUE	0
chr20	29400000	29400000	q	MELA-AU::MELA-0173	MELA-AU	PCAWG	0.993253	1	0.999614	0.999614	2	0	4	2	3	3	25600000	29400000	TRUE	0
chr20	19650095	19650095	q	PACA-AU::ICGC_0391	PACA-AU	PCAWG	1	1	1	1	2	0	4	2	1	1	25600000	29400000	FALSE	5949905
chr20	14839993	14839993	q	MELA-AU::MELA-0060	MELA-AU	PCAWG	1	1	0.946876	0.951149	4	0	6	2	1	10	25600000	29400000	FALSE	10760007
chr20	18193858	18193858	q	PRAD-CA::CPCG0236	PRAD-CA	PCAWG	1	1	0.949632	0.955135	1	0	3	1	1	10	25600000	29400000	FALSE	7406142
chr20	29400000	29400000	q	PBCA-DE::ICGC_MB77	PBCA-DE	PCAWG	1	1	1	1	1	0	3	1	1	1	25600000	29400000	TRUE	0
chr20	29400000	29400000	q	PBCA-DE::ICGC_MB82	PBCA-DE	PCAWG	1	1	1	1	1	0	3	1	1	1	25600000	29400000	TRUE	0
chr20	29400000	29400000	q	PACA-AU::ICGC_0354	PACA-AU	PCAWG	1	1	1	1	2	0	6	2	1	1	25600000	29400000	TRUE	0
chr20	19151188	19151188	q	PACA-CA::PCSI_0334	PACA-CA	PCAWG	1	1	1	1	1	0	3	1	1	1	25600000	29400000	FALSE	6448812
chr20	29400000	29400000	q	MELA-AU::MELA-0229	MELA-AU	PCAWG	1	1	1	1	1	0	3	1	1	1	25600000	29400000	TRUE	0
chr20	29400000	29400000	q	PRAD-UK::A12-0020_CRUK_PC_0020	PRAD-UK	PCAWG	1	1	1	1	1	0	3	1	1	1	25600000	29400000	TRUE	0
chr20	24477237	24477237	q	PACA-CA::PCSI_0174	PACA-CA	PCAWG	0.994927	1	0.967128	1	2	0	4	2	3	2	25600000	29400000	FALSE	1122763
chr20	21768757	21768757	q	PACA-CA::PCSI_0099	PACA-CA	PCAWG	1	1	1	1	3	0	5	2	1	1	25600000	29400000	FALSE	3831243
chr20	22234758	22234758	q	PACA-AU::ICGC_0124	PACA-AU	PCAWG	1	1	0.906497	0.906497	2	0	4	2	1	2	25600000	29400000	FALSE	3365242
chr3	93900000	93900000	q	BRCA-US::8785012f-f73e-4d68-87cf-1d804af32782	BRCA-US	PCAWG	0.95267	1	0.967899	0.984251	2	0	4	2	23	17	87900000	93900000	TRUE	0
chr3	93900000	93900000	q	PACA-AU::ICGC_0417	PACA-AU	PCAWG	1	1	1	1	1	0	3	1	1	1	87900000	93900000	TRUE	0
chr3	79933692	79933692	q	RECA-EU::C0012	RECA-EU	PCAWG	1	1	1	1	3	0	5	2	1	1	87900000	93900000	FALSE	7966308
chr3	93900000	93900000	q	PACA-CA::PCSI_0527	PACA-CA	PCAWG	1	1	1	1	1	0	3	1	1	1	87900000	93900000	TRUE	0
chr3	93900000	93900000	q	PACA-AU::ICGC_0313	PACA-AU	PCAWG	1	1	1	1	1	0	5	1	1	1	87900000	93900000	TRUE	0
chr3	93900000	93900000	q	LUSC-US::422a46b2-a67c-4a7e-923f-9b651ced96f8	LUSC-US	PCAWG	1	1	0.990288	1	1	0	3	1	1	3	87900000	93900000	TRUE	0
chr3	87344464	87344464	q	MELA-AU::MELA-0066	MELA-AU	PCAWG	0.998016	0.998016	0.968012	0.989952	2	0	4	2	5	15	87900000	93900000	FALSE	555536
chr3	93900000	93900000	q	LUSC-US::9293e197-e38a-4e19-a7d0-1b45d1ad48bd	LUSC-US	PCAWG	1	1	0.999804	1	2	0	6	2	1	3	87900000	93900000	TRUE	0
chr3	82552203	82552203	q	PBCA-DE::ICGC_MB145	PBCA-DE	PCAWG	0.999342	0.999342	0.945586	0.994513	2	0	8	2	3	6	87900000	93900000	FALSE	5347797
chr3	93900000	93900000	q	RECA-EU::C0052	RECA-EU	PCAWG	1	1	1	1	2	0	4	2	1	1	87900000	93900000	TRUE	0
chr3	93900000	93900000	q	PACA-CA::PCSI_0226	PACA-CA	PCAWG	0.998763	1	0.96024	0.967723	2	0	4	2	4	11	87900000	93900000	TRUE	0
chr3	93900000	93900000	q	PACA-AU::ICGC_0391	PACA-AU	PCAWG	1	1	1	1	2	0	4	2	1	1	87900000	93900000	TRUE	0
chr3	93900000	93900000	q	RECA-EU::C0039	RECA-EU	PCAWG	1	1	1	1	2	0	6	2	1	1	87900000	93900000	TRUE	0
chr3	93900000	93900000	q	RECA-EU::C0023	RECA-EU	PCAWG	0.998978	1	1	1	2	0	4	2	2	1	87900000	93900000	TRUE	0
chr3	93900000	93900000	q	PACA-CA::PCSI_0450	PACA-CA	PCAWG	1	1	0.993819	0.993819	1	0	3	1	1	3	87900000	93900000	TRUE	0
chr3	93900000	93900000	q	BRCA-UK::CGP_donor_1472395	BRCA-UK	PCAWG	1	1	1	1	2	0	4	2	1	1	87900000	93900000	TRUE	0
chr3	93900000	93900000	q	BRCA-UK::CGP_donor_1347737	BRCA-UK	PCAWG	1	1	1	1	4	0	6	2	1	1	87900000	93900000	TRUE	0
chr3	93900000	93900000	q	GACA-CN::CGP_donor_GC00005	GACA-CN	PCAWG	1	1	0.968222	0.999762	1	0	3	1	1	5	87900000	93900000	TRUE	0
chr3	93900000	93900000	q	LUSC-US::3d1f4059-2220-45b4-a4d2-b14f76cec96a	LUSC-US	PCAWG	1	1	1	1	2	0	6	2	1	1	87900000	93900000	TRUE	0
chr3	93900000	93900000	q	RECA-EU::C0047	RECA-EU	PCAWG	0.99762	0.99762	0.975708	0.975708	2	0	4	2	3	3	87900000	93900000	TRUE	0
chr3	87398806	87398806	q	PACA-CA::PCSI_0047	PACA-CA	PCAWG	0.997427	1	0.998687	0.999892	2	0	4	2	5	4	87900000	93900000	FALSE	501194
chr3	74271802	74271802	q	PACA-AU::ICGC_0199	PACA-AU	PCAWG	0.975881	1	0.987048	0.987048	2	0	4	2	9	5	87900000	93900000	FALSE	13628198
chr3	79471509	79471509	q	PACA-CA::PCSI_0024	PACA-CA	PCAWG	0.989824	1	0.9394	1	1	0	3	1	3	3	87900000	93900000	FALSE	8428491
chr3	93900000	93900000	q	RECA-EU::C0022	RECA-EU	PCAWG	1	1	1	1	1	0	3	1	1	1	87900000	93900000	TRUE	0
chr3	93900000	93900000	q	BTCA-SG::BTCA_donor_A096	BTCA-SG	PCAWG	1	1	1	1	2	0	4	2	1	1	87900000	93900000	TRUE	0
chr3	93900000	93900000	q	ORCA-IN::OSCC-GB_011901	ORCA-IN	PCAWG	1	1	1	1	2	0	4	2	1	1	87900000	93900000	TRUE	0
chr3	76615235	76615235	q	PACA-AU::ICGC_0212	PACA-AU	PCAWG	1	1	0.90207	0.916698	2	0	6	2	1	4	87900000	93900000	FALSE	11284765
chr4	57507370	57507370	p	LIRI-JP::RK167	LIRI-JP	PCAWG	0.996904	1	0.994937	0.999583	2	0	6	2	2	3	48200000	52700000	FALSE	4807370
chr4	47674568	47674568	q	BRCA-UK::CGP_donor_1199131	BRCA-UK	PCAWG	1	1	0.996215	0.998817	2	0	4	2	1	22	48200000	52700000	FALSE	525432
chr4	59729284	59729284	p	LIHC-US::2854ffe8-1f77-497a-bf49-11e0189fee35	LIHC-US	PCAWG	0.983016	0.984999	1	1	2	0	4	2	7	1	48200000	52700000	FALSE	7029284
chr4	52700000	52700000	q	BRCA-UK::CGP_donor_1347737	BRCA-UK	PCAWG	1	1	1	1	3	0	5	2	1	1	48200000	52700000	TRUE	0
chr4	54452255	54452255	p	LIRI-JP::RK230	LIRI-JP	PCAWG	0.981412	0.981412	1	1	1	0	3	1	4	1	48200000	52700000	FALSE	1752255
chr4	57536479	57536479	p	LIRI-JP::RK019	LIRI-JP	PCAWG	1	0.999508	0.995157	1	2	0	4	2	3	5	48200000	52700000	FALSE	4836479
chr4	53128059	53128059	p	LIRI-JP::RK066	LIRI-JP	PCAWG	1	1	1	1	1	0	3	1	1	1	48200000	52700000	FALSE	428059
chr4	52700000	52700000	q	PACA-CA::PCSI_0301	PACA-CA	PCAWG	1	1	0.942627	0.942627	2	0	4	2	1	9	48200000	52700000	TRUE	0
chr4	52700000	52700000	q	BOCA-UK::CGP_donor_1691210	BOCA-UK	PCAWG	0.992191	0.992191	1	1	2	0	4	2	5	1	48200000	52700000	TRUE	0
chr4	52861364	52861364	p	LIRI-JP::RK234	LIRI-JP	PCAWG	1	1	0.992873	0.992873	1	0	3	1	1	3	48200000	52700000	FALSE	161364
chr4	53715515	53715515	p	PACA-AU::ICGC_0391	PACA-AU	PCAWG	1	1	1	1	2	0	4	2	1	1	48200000	52700000	FALSE	1015515
chr5	52710001	52710001	p	GACA-CN::CGP_donor_GC00050	GACA-CN	PCAWG	0.993211	1	0.988787	0.988787	2	0	4	2	5	5	46100000	50700000	FALSE	2010001
chr5	62134011	62134011	p	PACA-CA::PCSI_0301	PACA-CA	PCAWG	1	1	0.980409	1	2	0	4	2	1	2	46100000	50700000	FALSE	11434011
chr5	63785492	63785492	p	MELA-AU::MELA-0259	MELA-AU	PCAWG	1	1	0.962373	0.962959	4	0	6	2	1	10	46100000	50700000	FALSE	13085492
chr5	64052148	64052148	p	ESAD-UK::OCCAMS-ED-041	ESAD-UK	PCAWG	0.998474	0.998474	0.999454	0.999454	1	0	3	1	3	3	46100000	50700000	FALSE	13352148
chr6	56337003	56337003	q	LUSC-US::bd15f523-45c4-4d7c-a3cc-4fb56abb0e54	LUSC-US	PCAWG	0.996978	1	0.929739	0.933778	2	0	4	2	3	7	58700000	63300000	FALSE	2362997
chr6	57269998	57269998	q	OV-AU::AOCS-166	OV-AU	PCAWG	1	1	0.98827	0.98827	2	0	4	2	1	7	58700000	63300000	FALSE	1430002
chr6	56815802	56815802	q	SARC-US::e7a72f7e-77b1-4d95-8f37-39a6cffc35dc	SARC-US	PCAWG	0.912766	0.912766	1	1	2	0	4	2	23	1	58700000	63300000	FALSE	1884198
chr7	51540524	51540524	q	OV-AU::AOCS-075	OV-AU	PCAWG	0.996418	1	0.996577	1	2	0	4	2	3	4	58000000	61700000	FALSE	6459476
chr7	61700000	61700000	q	BOCA-UK::CGP_donor_1691206	BOCA-UK	PCAWG	1	1	1	1	2	0	4	2	1	1	58000000	61700000	TRUE	0
chr7	41864838	41864838	q	OV-AU::AOCS-150	OV-AU	PCAWG	0.983951	1	0.985141	0.997814	2	0	4	2	9	7	58000000	61700000	FALSE	16135162
chr8	40941318	40941318	q	OV-AU::AOCS-059	OV-AU	PCAWG	1	1	0.997392	0.997392	2	0	4	2	1	5	43100000	48100000	FALSE	2158682
chr8	42496301	42496301	q	PRAD-UK::A32-0019_CRUK_PC_0019	PRAD-UK	PCAWG	1	1	0.989396	0.989396	2	0	4	2	1	9	43100000	48100000	FALSE	603699
chr8	48100000	48100000	q	PACA-AU::ICGC_0502	PACA-AU	PCAWG	1	1	1	1	1	0	3	1	1	1	43100000	48100000	TRUE	0
chr8	48100000	48100000	q	LIRI-JP::RK109	LIRI-JP	PCAWG	0.977132	1	1	1	1	0	3	1	3	1	43100000	48100000	TRUE	0
chr8	48100000	48100000	q	LIRI-JP::RK084	LIRI-JP	PCAWG	1	1	1	1	1	0	3	1	1	1	43100000	48100000	TRUE	0
chr8	24423391	24423391	q	LUSC-US::9af6ed4e-8cdc-4f49-84e9-ba1053b5b3ca	LUSC-US	PCAWG	0.994651	1	0.983893	0.998191	2	0	4	2	3	5	43100000	48100000	FALSE	18676609
chr8	28642626	28642626	q	MELA-AU::MELA-0185	MELA-AU	PCAWG	0.952655	0.952655	0.985197	0.985197	2	0	4	2	7	7	43100000	48100000	FALSE	14457374
chr8	48100000	48100000	q	LIRI-JP::RK268	LIRI-JP	PCAWG	1	1	0.999189	0.99933	1	0	5	1	1	9	43100000	48100000	TRUE	0
chr8	42320032	42320032	q	LIRI-JP::RK144	LIRI-JP	PCAWG	1	1	1	1	1	0	3	1	1	1	43100000	48100000	FALSE	779968
chr8	48100000	48100000	q	LIRI-JP::RK026	LIRI-JP	PCAWG	1	1	1	1	1	0	3	1	1	1	43100000	48100000	TRUE	0
chr8	48100000	48100000	q	LIRI-JP::RK308	LIRI-JP	PCAWG	1	1	1	1	1	0	3	1	1	1	43100000	48100000	TRUE	0
chr8	38059204	38059204	q	LIRI-JP::RK007	LIRI-JP	PCAWG	1	1	0.916027	1	1	0	5	1	1	4	43100000	48100000	FALSE	5040796
chr8	48100000	48100000	q	BRCA-UK::CGP_donor_1114930	BRCA-UK	PCAWG	1	1	1	1	1	0	3	1	1	1	43100000	48100000	TRUE	0
chr8	48100000	48100000	q	LIRI-JP::RK207	LIRI-JP	PCAWG	1	1	0.980287	0.999789	2	0	6	2	1	11	43100000	48100000	TRUE	0
chr8	37706025	37706025	q	LIRI-JP::RK141	LIRI-JP	PCAWG	0.979087	0.979087	0.97895	0.999584	1	0	5	1	3	10	43100000	48100000	FALSE	5393975
chr8	48100000	48100000	q	PACA-CA::PCSI_0341	PACA-CA	PCAWG	1	1	0.990861	0.991094	2	0	4	2	1	5	43100000	48100000	TRUE	0
chr8	36724965	36724965	q	PACA-AU::ICGC_0066	PACA-AU	PCAWG	0.952583	0.959315	0.98531	0.98531	2	0	8	2	5	5	43100000	48100000	FALSE	6375035
chr8	29187793	29187793	q	PRAD-UK::A31-0018_CRUK_PC_0018	PRAD-UK	PCAWG	1	1	0.99908	1	1	0	3	1	1	2	43100000	48100000	FALSE	13912207
chr8	48100000	48100000	q	PACA-CA::PCSI_0301	PACA-CA	PCAWG	1	1	1	1	1	0	5	1	1	1	43100000	48100000	TRUE	0
chr8	32293442	32293442	q	PACA-CA::PCSI_0105	PACA-CA	PCAWG	1	1	0.901837	0.901837	2	0	4	2	1	6	43100000	48100000	FALSE	10806558
chr8	48100000	48100000	q	BRCA-EU::CGP_donor_1337217	BRCA-EU	PCAWG	0.992582	0.992582	1	1	2	0	4	2	3	1	43100000	48100000	TRUE	0
chr8	42205631	42205631	q	LIRI-JP::RK232	LIRI-JP	PCAWG	0.959874	0.959874	0.926267	0.968249	1	0	3	1	4	10	43100000	48100000	FALSE	894369
chr8	48100000	48100000	q	LIRI-JP::RK071	LIRI-JP	PCAWG	0.993257	0.993257	0.999766	1	1	0	3	1	5	3	43100000	48100000	TRUE	0
chr8	48100000	48100000	q	PRAD-CA::CPCG0379	PRAD-CA	PCAWG	1	1	1	1	1	0	3	1	1	1	43100000	48100000	TRUE	0
chr8	48100000	48100000	q	MELA-AU::MELA-0075	MELA-AU	PCAWG	1	1	0.996026	0.996026	1	0	3	1	1	3	43100000	48100000	TRUE	0
chr8	42455992	42455992	q	LIRI-JP::RK137	LIRI-JP	PCAWG	1	1	0.973741	1	1	0	5	1	1	3	43100000	48100000	FALSE	644008
chr8	48100000	48100000	q	LIRI-JP::RK214	LIRI-JP	PCAWG	1	1	0.997154	0.997154	1	0	3	1	1	4	43100000	48100000	TRUE	0
chr8	48100000	48100000	q	RECA-EU::C0005	RECA-EU	PCAWG	1	1	1	1	1	0	3	1	1	1	43100000	48100000	TRUE	0
chr8	48100000	48100000	q	LIHC-US::65e430e1-0c9a-4045-83a9-653b7cff811d	LIHC-US	PCAWG	1	1	0.941252	1	1	0	5	1	1	6	43100000	48100000	TRUE	0
chr8	48100000	48100000	q	PACA-CA::PCSI_0072	PACA-CA	PCAWG	1	1	1	1	1	0	3	1	1	1	43100000	48100000	TRUE	0
chr8	48100000	48100000	q	LUSC-US::305f72a8-069b-410b-bbe4-4ecb761c748d	LUSC-US	PCAWG	1	1	0.999703	0.999703	1	0	3	1	1	3	43100000	48100000	TRUE	0
chr8	48100000	48100000	q	LIRI-JP::RK058	LIRI-JP	PCAWG	1	1	1	1	1	0	5	1	1	1	43100000	48100000	TRUE	0
chr8	48100000	48100000	q	ORCA-IN::OSCC-GB_012401	ORCA-IN	PCAWG	0.999533	1	0.999768	1	2	0	6	2	3	3	43100000	48100000	TRUE	0
chr8	48100000	48100000	q	BTCA-SG::BTCA_donor_Z2403	BTCA-SG	PCAWG	1	1	1	1	1	0	3	1	1	1	43100000	48100000	TRUE	0
chr8	35114086	35114086	q	LICA-FR::CHC197	LICA-FR	PCAWG	1	1	1	1	2	0	6	2	1	1	43100000	48100000	FALSE	7985914
chr8	48100000	48100000	q	LIHC-US::06ac44e9-1226-4202-828b-6f224766d7ac	LIHC-US	PCAWG	1	1	1	1	1	0	3	1	1	1	43100000	48100000	TRUE	0
chr8	41746092	41746092	q	LUSC-US::585e6487-b0a3-4828-8a06-46bee01dff74	LUSC-US	PCAWG	1	1	1	1	2	0	6	2	1	1	43100000	48100000	FALSE	1353908
chr8	40393690	40393690	q	CLLE-ES::128	CLLE-ES	PCAWG	1	1	0.918597	1	1	0	3	1	1	2	43100000	48100000	FALSE	2706310
chr8	42650152	42650152	q	LIRI-JP::RK235	LIRI-JP	PCAWG	0.992829	1	0.999469	0.999614	1	0	3	1	2	5	43100000	48100000	FALSE	449848
chr8	48100000	48100000	q	PRAD-UK::0089_CRUK_PC_0089	PRAD-UK	PCAWG	1	1	1	1	1	0	3	1	1	1	43100000	48100000	TRUE	0
chr8	42070026	42070026	q	MELA-AU::MELA-0192	MELA-AU	PCAWG	1	1	0.986579	0.989612	2	0	4	2	1	5	43100000	48100000	FALSE	1029974
chr8	40703610	40703610	q	ESAD-UK::OCCAMS-AH-155	ESAD-UK	PCAWG	1	1	1	1	2	0	4	2	1	1	43100000	48100000	FALSE	2396390
chr8	48100000	48100000	q	LIHC-US::17833039-0d7e-47f0-90e6-8cabae94c124	LIHC-US	PCAWG	1	1	0.977988	1	1	0	3	1	1	4	43100000	48100000	TRUE	0
chr8	48100000	48100000	q	LIRI-JP::RK171	LIRI-JP	PCAWG	0.983609	0.983609	0.996769	0.996956	1	0	5	1	5	8	43100000	48100000	TRUE	0
chr8	48100000	48100000	q	PACA-CA::PCSI_0353	PACA-CA	PCAWG	1	1	1	1	2	0	6	2	1	1	43100000	48100000	TRUE	0
chr8	48100000	48100000	q	LIRI-JP::RK052	LIRI-JP	PCAWG	1	1	1	1	1	0	5	1	1	1	43100000	48100000	TRUE	0
chr8	40890046	40890046	q	PACA-AU::ICGC_0124	PACA-AU	PCAWG	1	1	0.993829	1	2	0	4	2	1	3	43100000	48100000	FALSE	2209954
chr8	48100000	48100000	q	PACA-CA::PCSI_0303	PACA-CA	PCAWG	1	1	0.999554	0.999709	1	0	3	1	1	5	43100000	48100000	TRUE	0
chr8	48100000	48100000	q	LIRI-JP::RK122	LIRI-JP	PCAWG	1	1	1	1	1	0	3	1	1	1	43100000	48100000	TRUE	0
chr8	32829264	32829264	q	BRCA-EU::CGP_donor_1503017	BRCA-EU	PCAWG	1	1	1	1	1	0	3	1	1	1	43100000	48100000	FALSE	10270736
chr8	36595396	36595396	q	PRAD-CA::CPCG0236	PRAD-CA	PCAWG	0.999025	1	0.94496	0.958314	1	0	3	1	3	17	43100000	48100000	FALSE	6504604
chr8	48100000	48100000	q	PACA-CA::PCSI_0357	PACA-CA	PCAWG	1	1	1	1	1	0	3	1	1	1	43100000	48100000	TRUE	0
chr8	48100000	48100000	q	MELA-AU::MELA-0179	MELA-AU	PCAWG	1	1	1	1	1	0	5	1	1	1	43100000	48100000	TRUE	0
chr8	48100000	48100000	q	PACA-CA::PCSI_0454	PACA-CA	PCAWG	1	1	1	1	2	0	4	2	1	1	43100000	48100000	TRUE	0
chr8	36950367	36950367	q	PACA-CA::PCSI_0337	PACA-CA	PCAWG	0.96928	0.96928	0.941103	1	1	0	5	1	3	4	43100000	48100000	FALSE	6149633
chr8	48100000	48100000	q	LIRI-JP::RK143	LIRI-JP	PCAWG	0.995107	0.995107	0.998714	1	1	0	3	1	3	3	43100000	48100000	TRUE	0
chr8	48100000	48100000	q	PACA-AU::ICGC_0150	PACA-AU	PCAWG	1	1	1	1	2	0	4	2	1	1	43100000	48100000	TRUE	0
chr8	40898167	40898167	q	LIHC-US::f15279dd-5d12-460b-9bd1-b4f95681ca65	LIHC-US	PCAWG	0.992178	0.992178	0.978084	1	1	0	3	1	3	2	43100000	48100000	FALSE	2201833
chr8	35706154	35706154	q	LIRI-JP::RK146	LIRI-JP	PCAWG	1	1	1	1	1	0	5	1	1	1	43100000	48100000	FALSE	7393846
chr8	48100000	48100000	q	LIRI-JP::RK077	LIRI-JP	PCAWG	1	1	0.997738	1	1	0	3	1	1	3	43100000	48100000	TRUE	0
chr8	41825773	41825773	q	LIRI-JP::RK169	LIRI-JP	PCAWG	0.996276	1	0.987199	0.991045	2	0	8	2	2	3	43100000	48100000	FALSE	1274227
chr8	40512128	40512128	q	BOCA-UK::CGP_donor_1490908	BOCA-UK	PCAWG	1	1	0.959943	0.97434	2	0	4	2	1	4	43100000	48100000	FALSE	2587872
chr8	39420023	39420023	q	LIRI-JP::RK010	LIRI-JP	PCAWG	0.983852	1	1	1	1	0	3	1	5	1	43100000	48100000	FALSE	3679977
chr8	40751495	40751495	q	PACA-CA::PCSI_0082	PACA-CA	PCAWG	0.92831	0.92831	0.997911	0.999668	1	0	3	1	15	3	43100000	48100000	FALSE	2348505
chr8	40954999	40954999	q	PACA-AU::ICGC_0326	PACA-AU	PCAWG	1	1	1	1	1	0	3	1	1	1	43100000	48100000	FALSE	2145001
chr8	48100000	48100000	q	LIRI-JP::RK198	LIRI-JP	PCAWG	1	1	1	1	1	0	3	1	1	1	43100000	48100000	TRUE	0
chr8	41553603	41553603	q	LIRI-JP::RK216	LIRI-JP	PCAWG	1	1	1	1	2	0	4	2	1	1	43100000	48100000	FALSE	1546397
chr8	48100000	48100000	q	LIRI-JP::RK048	LIRI-JP	PCAWG	1	1	1	1	1	0	3	1	1	1	43100000	48100000	TRUE	0
chr8	40105566	40105566	q	LIRI-JP::RK133	LIRI-JP	PCAWG	0.997947	1	0.998233	1	1	0	3	1	3	3	43100000	48100000	FALSE	2994434
chr8	48100000	48100000	q	KICH-US::b08dfba8-6afb-4217-9259-72be6f1f3363	KICH-US	PCAWG	1	1	0.97364	1	2	0	8	2	1	3	43100000	48100000	TRUE	0
chr8	48100000	48100000	q	LINC-JP::HX15	LINC-JP	PCAWG	1	1	0.906562	1	1	0	5	1	1	4	43100000	48100000	TRUE	0
chr8	48100000	48100000	q	LIRI-JP::RK225	LIRI-JP	PCAWG	0.96884	0.96884	1	1	1	0	3	1	3	1	43100000	48100000	TRUE	0
chr8	37397943	37397943	q	LIRI-JP::RK154	LIRI-JP	PCAWG	1	1	0.979379	1	1	0	5	1	1	2	43100000	48100000	FALSE	5702057
chr8	41604478	41604478	q	LINC-JP::HX18	LINC-JP	PCAWG	1	1	0.985009	1	1	0	3	1	1	2	43100000	48100000	FALSE	1495522
chr8	28274493	28274493	q	LUSC-US::da61857a-b00e-4a19-ab02-8fbb2ee56bea	LUSC-US	PCAWG	1	1	0.949138	0.99836	1	0	3	1	1	8	43100000	48100000	FALSE	14825507
chr8	28494111	28494111	q	LIRI-JP::RK140	LIRI-JP	PCAWG	1	1	1	1	1	0	3	1	1	1	43100000	48100000	FALSE	14605889
chr8	48100000	48100000	q	PRAD-CA::CPCG0083	PRAD-CA	PCAWG	1	1	1	1	1	0	3	1	1	1	43100000	48100000	TRUE	0
chr8	42833766	42833766	q	LIRI-JP::RK197	LIRI-JP	PCAWG	1	1	0.997597	1	1	0	3	1	1	3	43100000	48100000	FALSE	266234
chr8	41966572	41966572	q	PACA-CA::PCSI_0001	PACA-CA	PCAWG	1	1	0.955656	0.998512	1	0	3	1	1	3	43100000	48100000	FALSE	1133428
chr8	41714834	41714834	q	PACA-AU::ICGC_0417	PACA-AU	PCAWG	1	1	0.993777	1	1	0	3	1	1	3	43100000	48100000	FALSE	1385166
chr8	48100000	48100000	q	LINC-JP::HX31	LINC-JP	PCAWG	1	1	0.997051	0.997051	2	0	6	2	1	4	43100000	48100000	TRUE	0
chr8	48100000	48100000	q	LIRI-JP::RK036	LIRI-JP	PCAWG	0.99487	1	1	1	1	0	5	1	3	1	43100000	48100000	TRUE	0
chr9	39861942	39861942	q	LIRI-JP::RK280	LIRI-JP	PCAWG	0.997506	1	0.987474	0.997413	2	0	4	2	3	13	47300000	50700000	FALSE	7438058
chr9	26664881	26664881	q	LIHC-US::2854ffe8-1f77-497a-bf49-11e0189fee35	LIHC-US	PCAWG	0.989312	1	1	1	2	0	4	2	2	1	47300000	50700000	FALSE	20635119
chr9	31431680	31431680	q	PACA-CA::PCSI_0356	PACA-CA	PCAWG	0.93995	1	0.94063	1	2	0	4	2	3	2	47300000	50700000	FALSE	15868320
chr9	50700000	50700000	q	MELA-AU::MELA-0050	MELA-AU	PCAWG	0.98526	1	1	1	1	0	3	1	5	1	47300000	50700000	TRUE	0
chr9	50700000	50700000	q	BRCA-US::a8015490-9740-45c9-8bd2-eb6d1beefc2e	BRCA-US	PCAWG	0.975411	0.975411	1	1	2	0	4	2	5	1	47300000	50700000	TRUE	0
chr9	28057807	28057807	q	PACA-AU::ICGC_0066	PACA-AU	PCAWG	1	1	1	1	2	0	4	2	1	1	47300000	50700000	FALSE	19242193
chr9	38582388	38582388	q	LIRI-JP::RK207	LIRI-JP	PCAWG	1	1	0.947079	0.947079	3	0	5	2	1	5	47300000	50700000	FALSE	8717612
chr9	33150011	33150011	q	MELA-AU::MELA-0009	MELA-AU	PCAWG	0.935809	1	0.995519	0.995519	2	0	4	2	4	3	47300000	50700000	FALSE	14149989
chr9	34373897	34373897	q	PACA-AU::ICGC_0185	PACA-AU	PCAWG	0.980678	0.988831	0.901634	0.909333	1	0	3	1	7	4	47300000	50700000	FALSE	12926103
chr9	40626438	40626438	q	PACA-CA::PCSI_0132	PACA-CA	PCAWG	0.989711	1	0.991268	0.991268	2	0	4	2	3	3	47300000	50700000	FALSE	6673562
chr9	36865593	36865593	q	PACA-CA::PCSI_0468	PACA-CA	PCAWG	0.976761	0.976761	1	1	2	0	4	2	7	1	47300000	50700000	FALSE	10434407
chr9	33043864	33043864	q	ESAD-UK::OCCAMS-AH-088	ESAD-UK	PCAWG	1	1	1	1	2	0	4	2	1	1	47300000	50700000	FALSE	14256136
chr9	34382807	34382807	q	BRCA-UK::CGP_donor_1654385	BRCA-UK	PCAWG	1	1	0.99658	1	2	0	4	2	1	3	47300000	50700000	FALSE	12917193
chr1	124422956	124422956	q	TCGA-ACC_TCGA-OR-A5JS	TCGA-ACC	TCGA	1	1	1	1	2	0	4	2	1	1	121700000	125100000	TRUE	0
chr1	124861975	124861975	q	TCGA-PCPG_TCGA-SR-A6MZ	TCGA-PCPG	TCGA	0.957879	0.95955	1	1	1	0	3	1	5	1	121700000	125100000	TRUE	0
chr1	115749892	115749892	q	TCGA-OV_TCGA-13-1477	TCGA-OV	TCGA	0.999757	0.999757	0.967188	0.989805	1	0	3	1	3	6	121700000	125100000	FALSE	5950108
chr1	112585001	112585001	q	TCGA-COAD_TCGA-AA-3509	TCGA-COAD	TCGA	1	1	1	1	1	0	3	1	1	1	121700000	125100000	FALSE	9114999
chr1	118061839	118061839	q	TCGA-PAAD_TCGA-S4-A8RM	TCGA-PAAD	TCGA	1	1	0.98472	0.985497	1	0	3	1	1	4	121700000	125100000	FALSE	3638161
chr1	124539190	124539190	q	TCGA-OV_TCGA-29-1690	TCGA-OV	TCGA	1	1	0.999877	1	1	0	3	1	1	3	121700000	125100000	TRUE	0
chr1	123605523	123605523	q	TCGA-LIHC_TCGA-DD-A4NG	TCGA-LIHC	TCGA	1	1	0.999621	1	1	0	3	1	1	3	121700000	125100000	TRUE	0
chr1	123605523	123605523	q	TCGA-LGG_TCGA-DB-5279	TCGA-LGG	TCGA	1	1	1	0.997715	1	0	3	1	1	2	121700000	125100000	TRUE	0
chr1	124095619	124095619	q	TCGA-PCPG_TCGA-QR-A6GT	TCGA-PCPG	TCGA	1	1	1	1	1	0	3	1	1	1	121700000	125100000	TRUE	0
chr1	124738124	124738124	q	TCGA-PCPG_TCGA-QR-A70D	TCGA-PCPG	TCGA	1	1	0.999758	1	1	0	3	1	1	3	121700000	125100000	TRUE	0
chr1	124134904	124134904	q	TCGA-PCPG_TCGA-QR-A70R	TCGA-PCPG	TCGA	1	1	0.993265	1	1	0	3	1	1	2	121700000	125100000	TRUE	0
chr1	124862101	124862101	q	TCGA-LGG_TCGA-VM-A8CA	TCGA-LGG	TCGA	1	1	1	1	2	0	4	2	1	1	121700000	125100000	TRUE	0
chr1	79380574	79380574	q	TCGA-LIHC_TCGA-BC-A10Q	TCGA-LIHC	TCGA	1	1	0.997164	1	3	0	5	2	1	4	121700000	125100000	FALSE	42319426
chr1	118886092	118886092	q	TCGA-PAAD_TCGA-FZ-5924	TCGA-PAAD	TCGA	0.988426	0.988606	0.990965	1	1	0	3	1	17	8	121700000	125100000	FALSE	2813908
chr1	124713783	124713783	q	TCGA-LGG_TCGA-E1-A7YS	TCGA-LGG	TCGA	1	1	0.99939	1	2	0	4	2	1	3	121700000	125100000	TRUE	0
chr1	124621313	124621313	q	TCGA-LGG_TCGA-HT-7471	TCGA-LGG	TCGA	1	1	1	1	2	0	4	2	1	1	121700000	125100000	TRUE	0
chr1	124402414	124402414	q	TCGA-LGG_TCGA-HT-7692	TCGA-LGG	TCGA	1	1	1	1	2	0	4	2	1	1	121700000	125100000	TRUE	0
chr1	124173471	124173471	q	TCGA-OV_TCGA-25-2408	TCGA-OV	TCGA	1	1	0.991839	1	1	0	3	1	1	3	121700000	125100000	TRUE	0
chr1	120180001	120180001	q	TCGA-STAD_TCGA-CD-8533	TCGA-STAD	TCGA	0.984475	1	0.999717	1	2	0	4	2	4	3	121700000	125100000	FALSE	1519999
chr1	123605523	123605523	q	TCGA-ESCA_TCGA-LN-A49V	TCGA-ESCA	TCGA	1	1	1	1	2	0	4	2	1	1	121700000	125100000	TRUE	0
chr1	123605523	123605523	q	TCGA-MESO_TCGA-3U-A98F	TCGA-MESO	TCGA	1	1	0.981986	1	2	0	6	2	1	4	121700000	125100000	TRUE	0
chr1	124474757	124474757	q	TCGA-LGG_TCGA-DB-A4XH	TCGA-LGG	TCGA	1	1	0.958923	1	2	0	4	2	1	4	121700000	125100000	TRUE	0
chr1	123605523	123605523	q	TCGA-COAD_TCGA-A6-2680	TCGA-COAD	TCGA	1	1	0.995897	0.994358	2	0	4	2	1	7	121700000	125100000	TRUE	0
chr1	124726144	124726144	q	TCGA-READ_TCGA-AG-A032	TCGA-READ	TCGA	1	1	0.995169	0.990832	2	0	4	2	1	11	121700000	125100000	TRUE	0
chr1	123605523	123605523	q	TCGA-LUAD_TCGA-67-6215	TCGA-LUAD	TCGA	1	1	1	0.9344	1	0	3	1	1	11	121700000	125100000	TRUE	0
chr1	123605523	123605523	q	TCGA-LUAD_TCGA-73-4677	TCGA-LUAD	TCGA	1	1	0.973323	0.980519	1	0	3	1	1	13	121700000	125100000	TRUE	0
chr1	124172997	124172997	q	TCGA-PAAD_TCGA-IB-7646	TCGA-PAAD	TCGA	0.981653	0.995279	0.97183	0.971431	2	0	4	2	10	15	121700000	125100000	TRUE	0
chr1	124069928	124069928	q	TCGA-LUSC_TCGA-85-A4CL	TCGA-LUSC	TCGA	1	1	0.991688	1	1	0	3	1	1	4	121700000	125100000	TRUE	0
chr1	125067001	125067001	q	TCGA-HNSC_TCGA-CR-7370	TCGA-HNSC	TCGA	0.999401	1	0.983471	0.994229	2	0	4	2	3	13	121700000	125100000	TRUE	0
chr1	124314275	124314275	q	TCGA-THYM_TCGA-4V-A9QN	TCGA-THYM	TCGA	1	1	0.999157	1	1	0	3	1	1	3	121700000	125100000	TRUE	0
chr1	124173495	124173495	q	TCGA-STAD_TCGA-BR-A4J9	TCGA-STAD	TCGA	1	1	0.998069	1	1	0	3	1	1	3	121700000	125100000	TRUE	0
chr10	40640102	40640102	q	TCGA-LUAD_TCGA-50-6593	TCGA-LUAD	TCGA	0.950025	0.951723	1	1	1	0	3	1	7	1	38000000	41600000	TRUE	0
chr10	44163811	44163811	p	TCGA-SARC_TCGA-WK-A8Y0	TCGA-SARC	TCGA	1	1	0.916277	0.997968	1	0	3	1	1	7	38000000	41600000	FALSE	2563811
chr10	41859389	41859389	p	TCGA-BLCA_TCGA-UY-A78L	TCGA-BLCA	TCGA	0.99763	1	0.991646	0.955808	3	0	5	2	2	8	38000000	41600000	FALSE	259389
chr10	40640101	40640101	p	TCGA-COAD_TCGA-AA-3548	TCGA-COAD	TCGA	1	1	1	1	1	0	3	1	1	1	38000000	41600000	TRUE	0
chr10	41850438	41850438	p	TCGA-BLCA_TCGA-4Z-AA7R	TCGA-BLCA	TCGA	1	1	0.90146	0.999691	2	0	6	2	1	12	38000000	41600000	FALSE	250438
chr10	40640101	40640101	p	TCGA-STAD_TCGA-BR-4367	TCGA-STAD	TCGA	1	1	0.90957	1	2	0	4	2	1	2	38000000	41600000	TRUE	0
chr10	40640102	40640102	q	TCGA-HNSC_TCGA-F7-A50I	TCGA-HNSC	TCGA	0.981766	0.999211	0.989427	0.994734	2	0	4	2	6	11	38000000	41600000	TRUE	0
chr10	46044000	46044000	p	TCGA-COAD_TCGA-A6-2671	TCGA-COAD	TCGA	1	1	1	1	3	0	5	2	1	1	38000000	41600000	FALSE	4444000
chr10	38494934	38494934	p	TCGA-PAAD_TCGA-HZ-A9TJ	TCGA-PAAD	TCGA	0.922974	0.922974	0.950763	0.951033	2	0	4	2	12	6	38000000	41600000	TRUE	0
chr10	38018000	38018000	p	TCGA-LUAD_TCGA-05-4410	TCGA-LUAD	TCGA	0.923606	0.961621	1	1	1	0	3	1	4	1	38000000	41600000	TRUE	0
chr10	42243628	42243628	p	TCGA-HNSC_TCGA-QK-A6VB	TCGA-HNSC	TCGA	0.968885	1	0.953801	0.96204	2	0	6	2	5	4	38000000	41600000	FALSE	643628
chr10	40640101	40640101	p	TCGA-BLCA_TCGA-DK-AA6S	TCGA-BLCA	TCGA	0.997529	1	0.980725	0.993233	2	0	4	2	5	11	38000000	41600000	TRUE	0
chr10	45734765	45734765	p	TCGA-SARC_TCGA-JV-A5VF	TCGA-SARC	TCGA	0.991655	1	1	1	2	0	4	2	5	1	38000000	41600000	FALSE	4134765
chr10	22766840	22766840	q	TCGA-LUAD_TCGA-MP-A5C7	TCGA-LUAD	TCGA	1	1	0.956352	0.999168	1	0	3	1	1	8	38000000	41600000	FALSE	15233160
chr10	40640101	40640101	p	TCGA-OV_TCGA-13-1492	TCGA-OV	TCGA	1	1	0.924566	0.924566	1	0	3	1	1	2	38000000	41600000	TRUE	0
chr10	39577518	39577518	p	TCGA-SARC_TCGA-SG-A6Z4	TCGA-SARC	TCGA	0.997784	1	0.98961	0.997571	2	0	4	2	5	6	38000000	41600000	TRUE	0
chr10	42074806	42074806	p	TCGA-PRAD_TCGA-G9-7521	TCGA-PRAD	TCGA	1	1	0.99399	1	2	0	4	2	1	2	38000000	41600000	FALSE	474806
chr10	40640101	40640101	p	TCGA-SKCM_TCGA-EB-A3Y6	TCGA-SKCM	TCGA	0.999649	1	0.997885	0.997885	3	0	5	2	3	3	38000000	41600000	TRUE	0
chr10	42301494	42301494	p	TCGA-OV_TCGA-24-1436	TCGA-OV	TCGA	0.993804	0.997631	0.95276	0.981042	2	0	4	2	7	7	38000000	41600000	FALSE	701494
chr10	40640102	40640102	q	TCGA-PRAD_TCGA-CH-5788	TCGA-PRAD	TCGA	0.999543	1	0.997806	1	1	0	3	1	3	8	38000000	41600000	TRUE	0
chr10	40640101	40640101	p	TCGA-BRCA_TCGA-S3-AA0Z	TCGA-BRCA	TCGA	1	1	0.989471	1	2	0	4	2	1	3	38000000	41600000	TRUE	0
chr10	42083604	42083604	p	TCGA-UCEC_TCGA-KJ-A3U4	TCGA-UCEC	TCGA	0.998724	1	0.958552	1	2	0	4	2	3	4	38000000	41600000	FALSE	483604
chr10	43438000	43438000	p	TCGA-HNSC_TCGA-CV-7406	TCGA-HNSC	TCGA	1	1	1	1	1	0	3	1	1	1	38000000	41600000	FALSE	1838000
chr10	40640101	40640101	p	TCGA-BLCA_TCGA-DK-A6B1	TCGA-BLCA	TCGA	1	1	0.992693	1	2	0	4	2	1	5	38000000	41600000	TRUE	0
chr10	38501465	38501465	q	TCGA-HNSC_TCGA-CV-5444	TCGA-HNSC	TCGA	1	1	0.99301	0.996482	1	0	3	1	1	3	38000000	41600000	TRUE	0
chr10	41876813	41876813	p	TCGA-LIHC_TCGA-CC-A1HT	TCGA-LIHC	TCGA	0.999059	0.997637	0.923361	0.997754	2	0	4	2	4	8	38000000	41600000	FALSE	276813
chr10	40640101	40640101	p	TCGA-OV_TCGA-13-0751	TCGA-OV	TCGA	0.976222	1	0.992613	0.994104	2	0	4	2	7	5	38000000	41600000	TRUE	0
chr10	39576954	39576954	p	TCGA-BLCA_TCGA-LT-A5Z6	TCGA-BLCA	TCGA	1	1	0.993987	0.994313	1	0	3	1	1	4	38000000	41600000	TRUE	0
chr10	41845968	41845968	p	TCGA-LIHC_TCGA-BC-A5W4	TCGA-LIHC	TCGA	0.970398	0.970398	0.993931	1	2	0	4	2	33	5	38000000	41600000	FALSE	245968
chr10	41861830	41861830	p	TCGA-UCS_TCGA-N5-A4RT	TCGA-UCS	TCGA	0.919898	0.935074	0.998882	0.999266	2	0	4	2	7	5	38000000	41600000	FALSE	261830
chr10	39268000	39268000	p	TCGA-OV_TCGA-25-1628	TCGA-OV	TCGA	0.953666	0.94167	0.952347	0.952347	2	0	4	2	24	13	38000000	41600000	TRUE	0
chr10	40640101	40640101	p	TCGA-BLCA_TCGA-GV-A3JW	TCGA-BLCA	TCGA	1	1	0.959791	1	2	0	4	2	1	2	38000000	41600000	TRUE	0
chr10	40640101	40640101	p	TCGA-SKCM_TCGA-D3-A1Q9	TCGA-SKCM	TCGA	1	1	1	1	3	0	5	2	1	1	38000000	41600000	TRUE	0
chr10	42921033	42921033	p	TCGA-BLCA_TCGA-GD-A3OP	TCGA-BLCA	TCGA	0.999639	0.997854	0.999238	0.983343	2	0	4	2	5	12	38000000	41600000	FALSE	1321033
chr10	40640101	40640101	p	TCGA-BLCA_TCGA-GV-A3QF	TCGA-BLCA	TCGA	0.996227	1	0.962902	1	2	0	6	2	5	14	38000000	41600000	TRUE	0
chr10	40640102	40640102	q	TCGA-HNSC_TCGA-P3-A6T2	TCGA-HNSC	TCGA	1	1	0.998434	1	1	0	3	1	1	3	38000000	41600000	TRUE	0
chr11	54541444	54541444	q	TCGA-HNSC_TCGA-CN-A63U	TCGA-HNSC	TCGA	0.99921	1	0.998896	0.999733	2	0	4	2	7	6	51000000	55800000	TRUE	0
chr11	43283650	43283650	q	TCGA-LUAD_TCGA-78-7535	TCGA-LUAD	TCGA	1	1	1	1	2	0	4	2	1	1	51000000	55800000	FALSE	7716350
chr11	47753443	47753443	q	TCGA-BLCA_TCGA-CU-A5W6	TCGA-BLCA	TCGA	1	1	0.979433	0.979433	2	0	4	2	1	6	51000000	55800000	FALSE	3246557
chr11	52751711	52751711	q	TCGA-LGG_TCGA-HT-8106	TCGA-LGG	TCGA	1	1	0.948913	1	2	0	4	2	1	3	51000000	55800000	TRUE	0
chr11	52751711	52751711	q	TCGA-BRCA_TCGA-E2-A1LK	TCGA-BRCA	TCGA	1	1	0.911408	0.993848	1	0	3	1	1	5	51000000	55800000	TRUE	0
chr11	48911558	48911558	q	TCGA-LGG_TCGA-HW-8319	TCGA-LGG	TCGA	1	1	0.984987	1	1	0	3	1	1	2	51000000	55800000	FALSE	2088442
chr11	50225155	50225155	q	TCGA-UCEC_TCGA-AX-A1CA	TCGA-UCEC	TCGA	1	1	0.950253	1	2	0	4	2	1	6	51000000	55800000	FALSE	774845
chr11	52751711	52751711	q	TCGA-BLCA_TCGA-ZF-A9RL	TCGA-BLCA	TCGA	0.998706	1	1	1	2	0	4	2	3	1	51000000	55800000	TRUE	0
chr11	44810131	44810131	q	TCGA-LGG_TCGA-E1-A7YK	TCGA-LGG	TCGA	1	1	0.957013	0.959271	2	0	4	2	1	6	51000000	55800000	FALSE	6189869
chr11	45756460	45756460	q	TCGA-LGG_TCGA-HT-A618	TCGA-LGG	TCGA	1	1	0.997319	0.997319	2	0	4	2	1	5	51000000	55800000	FALSE	5243540
chr11	52751711	52751711	q	TCGA-LGG_TCGA-DU-7007	TCGA-LGG	TCGA	1	1	1	1	1	0	3	1	1	1	51000000	55800000	TRUE	0
chr11	44937535	44937535	q	TCGA-UCEC_TCGA-K6-A3WQ	TCGA-UCEC	TCGA	0.922337	0.922337	0.952176	0.960379	2	0	4	2	18	7	51000000	55800000	FALSE	6062465
chr11	33076868	33076868	q	TCGA-OV_TCGA-24-1435	TCGA-OV	TCGA	1	1	0.918739	0.999339	2	0	4	2	1	19	51000000	55800000	FALSE	17923132
chr11	52751711	52751711	q	TCGA-BLCA_TCGA-GV-A3QF	TCGA-BLCA	TCGA	0.960474	1	0.980223	0.987008	2	0	4	2	9	15	51000000	55800000	TRUE	0
chr11	48963001	48963001	q	TCGA-STAD_TCGA-F1-6875	TCGA-STAD	TCGA	0.968403	1	0.976094	0.992458	2	0	4	2	7	6	51000000	55800000	FALSE	2036999
chr11	55615868	55615868	q	TCGA-STAD_TCGA-VQ-AA68	TCGA-STAD	TCGA	0.995689	1	0.989184	0.983674	4	0	8	4	5	17	51000000	55800000	TRUE	0
chr11	49394770	49394770	q	TCGA-BLCA_TCGA-S5-A6DX	TCGA-BLCA	TCGA	1	1	0.980852	0.982706	2	0	4	2	1	7	51000000	55800000	FALSE	1605230
chr11	52751711	52751711	q	TCGA-LGG_TCGA-E1-5304	TCGA-LGG	TCGA	1	1	0.99256	1	2	0	4	2	1	3	51000000	55800000	TRUE	0
chr11	54593935	54593935	q	TCGA-BLCA_TCGA-5N-A9KM	TCGA-BLCA	TCGA	1	1	0.978952	0.978952	2	0	4	2	1	5	51000000	55800000	TRUE	0
chr12	32333933	32333933	q	TCGA-PRAD_TCGA-EJ-8472	TCGA-PRAD	TCGA	1	1	1	1	2	0	4	2	1	1	33200000	37800000	FALSE	866067
chr12	35977329	35977329	p	TCGA-PAAD_TCGA-YH-A8SY	TCGA-PAAD	TCGA	0.958988	1	0.977615	0.977615	3	0	7	3	12	4	33200000	37800000	TRUE	0
chr12	37845394	37845394	p	TCGA-HNSC_TCGA-CV-A45U	TCGA-HNSC	TCGA	0.972184	0.973931	0.949048	0.949048	4	0	6	2	11	2	33200000	37800000	FALSE	45394
chr12	35977330	35977330	q	TCGA-PRAD_TCGA-2A-A8VT	TCGA-PRAD	TCGA	1	1	0.985906	1	2	0	4	2	1	2	33200000	37800000	TRUE	0
chr12	37026408	37026408	q	TCGA-SARC_TCGA-UE-A6QU	TCGA-SARC	TCGA	1	1	0.923787	0.961499	2	0	4	2	1	9	33200000	37800000	TRUE	0
chr12	35977329	35977329	p	TCGA-PAAD_TCGA-FZ-5924	TCGA-PAAD	TCGA	1	1	1	1	1	0	3	1	1	1	33200000	37800000	TRUE	0
chr12	21869621	21869621	q	TCGA-LUAD_TCGA-73-7499	TCGA-LUAD	TCGA	1	1	0.905737	0.908843	1	0	3	1	1	6	33200000	37800000	FALSE	11330379
chr12	41096559	41096559	p	TCGA-SARC_TCGA-Z4-AAPG	TCGA-SARC	TCGA	1	1	1	1	3	0	5	2	1	1	33200000	37800000	FALSE	3296559
chr12	35977329	35977329	p	TCGA-BRCA_TCGA-EW-A1P8	TCGA-BRCA	TCGA	0.998907	1	0.905312	1	1	0	3	1	3	10	33200000	37800000	TRUE	0
chr12	35977329	35977329	p	TCGA-SARC_TCGA-IF-A4AJ	TCGA-SARC	TCGA	1	1	1	1	2	0	4	2	1	1	33200000	37800000	TRUE	0
chr12	30184298	30184298	q	TCGA-LIHC_TCGA-DD-A4NA	TCGA-LIHC	TCGA	0.993379	1	0.966982	0.986682	2	0	4	2	7	13	33200000	37800000	FALSE	3015702
chr12	35977330	35977330	q	TCGA-STAD_TCGA-HF-7131	TCGA-STAD	TCGA	0.993953	1	0.99489	0.997458	2	0	4	2	9	28	33200000	37800000	TRUE	0
chr12	40130007	40130007	p	TCGA-LGG_TCGA-HT-7478	TCGA-LGG	TCGA	1	1	0.987424	1	1	0	3	1	1	2	33200000	37800000	FALSE	2330007
chr12	35977330	35977330	q	TCGA-STAD_TCGA-VQ-A8PJ	TCGA-STAD	TCGA	0.999031	1	0.989655	0.99732	3	0	5	2	3	12	33200000	37800000	TRUE	0
chr12	37851415	37851415	p	TCGA-COAD_TCGA-AA-3685	TCGA-COAD	TCGA	1	1	1	1	2	0	4	2	1	1	33200000	37800000	FALSE	51415
chr12	35977329	35977329	p	TCGA-PAAD_TCGA-HZ-A9TJ	TCGA-PAAD	TCGA	0.973081	1	1	1	3	0	5	2	3	1	33200000	37800000	TRUE	0
chr12	33083788	33083788	q	TCGA-COAD_TCGA-A6-2681	TCGA-COAD	TCGA	0.986513	1	0.982472	0.998676	2	0	4	2	3	5	33200000	37800000	FALSE	116212
chr12	28952010	28952010	q	TCGA-PRAD_TCGA-J9-A52B	TCGA-PRAD	TCGA	1	1	0.972593	0.999835	1	0	3	1	1	4	33200000	37800000	FALSE	4247990
chr12	34802511	34802511	p	TCGA-HNSC_TCGA-CR-7397	TCGA-HNSC	TCGA	0.999012	1	0.923207	0.909186	2	0	4	2	5	4	33200000	37800000	TRUE	0
chr12	34472663	34472663	q	TCGA-OV_TCGA-24-1435	TCGA-OV	TCGA	0.996157	1	0.942579	0.992983	2	0	4	2	3	11	33200000	37800000	TRUE	0
chr12	40127791	40127791	p	TCGA-LGG_TCGA-TQ-A7RR	TCGA-LGG	TCGA	1	1	1	1	1	0	3	1	1	1	33200000	37800000	FALSE	2327791
chr12	38752497	38752497	p	TCGA-HNSC_TCGA-CX-7219	TCGA-HNSC	TCGA	1	1	0.997983	0.997983	2	0	4	2	1	3	33200000	37800000	FALSE	952497
chr12	35977330	35977330	q	TCGA-LUAD_TCGA-NJ-A4YQ	TCGA-LUAD	TCGA	1	1	0.980801	1	2	0	4	2	1	2	33200000	37800000	TRUE	0
chr12	35977330	35977330	q	TCGA-STAD_TCGA-VQ-A8PH	TCGA-STAD	TCGA	0.987959	1	0.97221	0.927091	2	0	4	2	5	17	33200000	37800000	TRUE	0
chr12	35977330	35977330	q	TCGA-LUAD_TCGA-50-6594	TCGA-LUAD	TCGA	0.964283	0.964283	1	1	3	0	5	2	3	1	33200000	37800000	TRUE	0
chr12	37929523	37929523	p	TCGA-BLCA_TCGA-GV-A40G	TCGA-BLCA	TCGA	1	1	0.991701	0.991701	3	0	5	2	1	2	33200000	37800000	FALSE	129523
chr12	35977329	35977329	p	TCGA-CHOL_TCGA-3X-AAVB	TCGA-CHOL	TCGA	0.998479	0.998479	1	1	2	0	4	2	3	1	33200000	37800000	TRUE	0
chr12	34780333	34780333	p	TCGA-STAD_TCGA-VQ-AA6K	TCGA-STAD	TCGA	0.935877	0.935877	0.960709	0.960709	2	0	4	2	28	5	33200000	37800000	TRUE	0
chr16	22419001	22419001	q	TCGA-BLCA_TCGA-BT-A3PH	TCGA-BLCA	TCGA	0.993488	0.993488	0.999559	1	2	0	4	2	3	3	35300000	38400000	FALSE	12880999
chr16	33774998	33774998	q	TCGA-BLCA_TCGA-GC-A6I1	TCGA-BLCA	TCGA	1	1	0.946448	0.997943	2	0	4	2	1	11	35300000	38400000	FALSE	1525002
chr16	34953576	34953576	q	TCGA-LIHC_TCGA-BC-A5W4	TCGA-LIHC	TCGA	0.966883	1	1	1	2	0	4	2	6	1	35300000	38400000	FALSE	346424
chr16	26667518	26667518	q	TCGA-PAAD_TCGA-FB-A545	TCGA-PAAD	TCGA	1	1	0.992197	0.992197	2	0	4	2	1	6	35300000	38400000	FALSE	8632482
chr17	24849830	24849830	q	TCGA-SKCM_TCGA-D9-A148	TCGA-SKCM	TCGA	1	1	1	1	3	0	7	3	1	1	22700000	27400000	TRUE	0
chr17	24849830	24849830	q	TCGA-CESC_TCGA-EK-A2RD	TCGA-CESC	TCGA	1	1	0.973061	0.976948	1	0	3	1	1	4	22700000	27400000	TRUE	0
chr17	24849830	24849830	q	TCGA-COAD_TCGA-AA-A01G	TCGA-COAD	TCGA	1	1	1	0.90003	1	0	3	1	1	5	22700000	27400000	TRUE	0
chr17	24849830	24849830	q	TCGA-COAD_TCGA-AA-A00Z	TCGA-COAD	TCGA	1	1	0.997021	0.997021	1	0	3	1	1	3	22700000	27400000	TRUE	0
chr17	20588820	20588820	q	TCGA-COAD_TCGA-SS-A7HO	TCGA-COAD	TCGA	1	1	0.955775	0.95892	2	0	4	2	1	12	22700000	27400000	FALSE	2111180
chr17	24849830	24849830	q	TCGA-COAD_TCGA-CA-5256	TCGA-COAD	TCGA	1	1	1	1	3	0	5	2	1	1	22700000	27400000	TRUE	0
chr17	24849830	24849830	q	TCGA-ESCA_TCGA-L5-A43I	TCGA-ESCA	TCGA	1	1	0.92489	1	1	0	3	1	1	5	22700000	27400000	TRUE	0
chr17	19024001	19024001	q	TCGA-BLCA_TCGA-CU-A3YL	TCGA-BLCA	TCGA	1	1	1	0.958093	2	0	4	2	1	3	22700000	27400000	FALSE	3675999
chr17	26299824	26299824	q	TCGA-STAD_TCGA-IN-A6RL	TCGA-STAD	TCGA	0.989568	1	0.931498	0.984033	3	0	5	2	4	14	22700000	27400000	TRUE	0
chr17	26595121	26595121	q	TCGA-PAAD_TCGA-FB-AAPY	TCGA-PAAD	TCGA	1	0.993165	0.997657	0.988921	2	0	4	2	3	8	22700000	27400000	TRUE	0
chr17	21976195	21976195	q	TCGA-HNSC_TCGA-CV-7423	TCGA-HNSC	TCGA	0.940158	0.945114	0.951602	0.989364	2	0	4	2	9	6	22700000	27400000	FALSE	723805
chr17	26590574	26590574	q	TCGA-BLCA_TCGA-R3-A69X	TCGA-BLCA	TCGA	1	1	0.995207	1	2	0	4	2	1	5	22700000	27400000	TRUE	0
chr17	24849830	24849830	q	TCGA-HNSC_TCGA-CV-5970	TCGA-HNSC	TCGA	1	1	1	1	1	0	3	1	1	1	22700000	27400000	TRUE	0
chr17	25759470	25759470	q	TCGA-BLCA_TCGA-FD-A6TA	TCGA-BLCA	TCGA	1	1	0.97447	1	1	0	3	1	1	7	22700000	27400000	TRUE	0
chr17	26620431	26620431	q	TCGA-BLCA_TCGA-XF-A9SG	TCGA-BLCA	TCGA	1	1	1	1	2	0	4	2	1	1	22700000	27400000	TRUE	0
chr17	21851368	21851368	q	TCGA-THCA_TCGA-EL-A3ZM	TCGA-THCA	TCGA	0.995588	0.995588	0.967156	0.997653	1	0	3	1	3	7	22700000	27400000	FALSE	848632
chr17	25697600	25697600	q	TCGA-LUAD_TCGA-78-8640	TCGA-LUAD	TCGA	1	1	0.992302	0.992963	1	0	3	1	1	16	22700000	27400000	TRUE	0
chr17	26033503	26033503	q	TCGA-BLCA_TCGA-ZF-A9R0	TCGA-BLCA	TCGA	1	1	0.994564	0.995826	2	0	4	2	1	6	22700000	27400000	TRUE	0
chr17	25920386	25920386	q	TCGA-LUAD_TCGA-55-8510	TCGA-LUAD	TCGA	0.992678	1	0.993205	1	2	0	4	2	3	6	22700000	27400000	TRUE	0
chr17	22151001	22151001	q	TCGA-CESC_TCGA-EX-A3L1	TCGA-CESC	TCGA	1	0.930477	0.955834	1	3	0	5	2	3	2	22700000	27400000	FALSE	548999
chr17	26256340	26256340	q	TCGA-PAAD_TCGA-2L-AAQI	TCGA-PAAD	TCGA	0.998446	1	0.998941	0.982894	2	0	4	2	3	10	22700000	27400000	TRUE	0
chr17	20733437	20733437	q	TCGA-COAD_TCGA-AA-3956	TCGA-COAD	TCGA	1	1	0.914739	1	1	0	3	1	1	6	22700000	27400000	FALSE	1966563
chr17	21883871	21883871	q	TCGA-THYM_TCGA-XU-A933	TCGA-THYM	TCGA	1	1	0.993249	1	1	0	3	1	1	5	22700000	27400000	FALSE	816129
chr17	25845666	25845666	q	TCGA-PAAD_TCGA-IB-7646	TCGA-PAAD	TCGA	0.957342	1	0.957716	0.95847	2	0	4	2	2	9	22700000	27400000	TRUE	0
chr17	21981001	21981001	q	TCGA-HNSC_TCGA-QK-AA3K	TCGA-HNSC	TCGA	0.987327	1	0.976833	1	4	0	6	2	3	5	22700000	27400000	FALSE	718999
chr17	26595121	26595121	q	TCGA-COAD_TCGA-AA-A01S	TCGA-COAD	TCGA	0.995538	1	0.9948	1	1	0	3	1	3	6	22700000	27400000	TRUE	0
chr17	24849830	24849830	q	TCGA-HNSC_TCGA-CX-A4AQ	TCGA-HNSC	TCGA	0.995258	1	0.9983	0.9983	1	0	3	1	4	6	22700000	27400000	TRUE	0
chr17	26595121	26595121	q	TCGA-PAAD_TCGA-HV-A5A6	TCGA-PAAD	TCGA	0.997096	1	0.997078	1	2	0	4	2	3	5	22700000	27400000	TRUE	0
chr17	21989986	21989986	q	TCGA-PAAD_TCGA-M8-A5N4	TCGA-PAAD	TCGA	1	1	0.995136	1	2	0	4	2	1	2	22700000	27400000	FALSE	710014
chr17	26607372	26607372	q	TCGA-COAD_TCGA-AD-A5EK	TCGA-COAD	TCGA	1	1	0.997682	1	1	0	3	1	1	5	22700000	27400000	TRUE	0
chr17	21274419	21274419	q	TCGA-BLCA_TCGA-ZF-AA53	TCGA-BLCA	TCGA	1	1	0.989053	0.980663	2	0	4	2	1	13	22700000	27400000	FALSE	1425581
chr17	22143097	22143097	q	TCGA-LUAD_TCGA-86-6851	TCGA-LUAD	TCGA	0.988538	1	0.999053	0.999053	2	0	4	2	3	3	22700000	27400000	FALSE	556903
chr17	26936054	26936054	q	TCGA-PRAD_TCGA-ZG-A9L0	TCGA-PRAD	TCGA	1	1	0.991536	0.991536	3	0	5	2	1	8	22700000	27400000	TRUE	0
chr17	24849830	24849830	q	TCGA-COAD_TCGA-CM-4750	TCGA-COAD	TCGA	1	1	1	1	1	0	3	1	1	1	22700000	27400000	TRUE	0
chr17	21024001	21024001	q	TCGA-STAD_TCGA-B7-5818	TCGA-STAD	TCGA	1	1	0.950885	0.956746	1	0	3	1	1	6	22700000	27400000	FALSE	1675999
chr17	24849830	24849830	q	TCGA-COAD_TCGA-CM-4752	TCGA-COAD	TCGA	1	1	1	1	1	0	3	1	1	1	22700000	27400000	TRUE	0
chr17	24849830	24849830	q	TCGA-ESCA_TCGA-L5-A4OE	TCGA-ESCA	TCGA	0.997545	1	1	1	3	0	5	2	3	1	22700000	27400000	TRUE	0
chr17	24849830	24849830	q	TCGA-STAD_TCGA-D7-6527	TCGA-STAD	TCGA	0.952336	1	0.971024	0.97104	4	0	6	2	14	28	22700000	27400000	TRUE	0
chr17	25965692	25965692	q	TCGA-HNSC_TCGA-CV-5439	TCGA-HNSC	TCGA	1	1	1	1	2	0	4	2	1	1	22700000	27400000	TRUE	0
chr17	25389764	25389764	q	TCGA-BLCA_TCGA-XF-A8HD	TCGA-BLCA	TCGA	1	1	0.998328	1	2	0	4	2	1	3	22700000	27400000	TRUE	0
chr17	26603668	26603668	q	TCGA-LIHC_TCGA-CC-A1HT	TCGA-LIHC	TCGA	1	1	0.960946	0.980178	2	0	4	2	1	10	22700000	27400000	TRUE	0
chr17	24981065	24981065	q	TCGA-KIRP_TCGA-A4-A57E	TCGA-KIRP	TCGA	1	1	0.999347	1	1	0	3	1	1	4	22700000	27400000	TRUE	0
chr17	25752343	25752343	q	TCGA-BLCA_TCGA-XF-AAMW	TCGA-BLCA	TCGA	1	1	0.994401	0.995879	2	0	6	2	1	8	22700000	27400000	TRUE	0
chr17	15349680	15349680	q	TCGA-ACC_TCGA-OR-A5KX	TCGA-ACC	TCGA	1	1	0.967468	1	2	0	4	2	1	21	22700000	27400000	FALSE	7350320
chr17	17328585	17328585	q	TCGA-BLCA_TCGA-GU-A762	TCGA-BLCA	TCGA	0.99006	1	0.994715	0.999158	2	0	4	2	3	9	22700000	27400000	FALSE	5371415
chr17	26604767	26604767	q	TCGA-BLCA_TCGA-CF-A3MG	TCGA-BLCA	TCGA	0.988226	1	0.980285	0.980285	3	0	7	3	4	5	22700000	27400000	TRUE	0
chr17	24849830	24849830	q	TCGA-READ_TCGA-AG-A01N	TCGA-READ	TCGA	1	1	1	1	1	0	3	1	1	1	22700000	27400000	TRUE	0
chr17	22204001	22204001	q	TCGA-STAD_TCGA-BR-8297	TCGA-STAD	TCGA	0.982397	1	0.998541	0.965073	4	0	6	2	4	8	22700000	27400000	FALSE	495999
chr17	26299768	26299768	q	TCGA-HNSC_TCGA-MT-A67D	TCGA-HNSC	TCGA	0.990567	1	0.991314	0.998752	2	0	4	2	4	9	22700000	27400000	TRUE	0
chr17	19024001	19024001	q	TCGA-BLCA_TCGA-S5-A6DX	TCGA-BLCA	TCGA	1	1	0.994554	1	2	0	4	2	1	11	22700000	27400000	FALSE	3675999
chr17	21986001	21986001	q	TCGA-COAD_TCGA-A6-2683	TCGA-COAD	TCGA	1	1	1	1	1	0	3	1	1	1	22700000	27400000	FALSE	713999
chr17	22279093	22279093	q	TCGA-STAD_TCGA-VQ-AA6J	TCGA-STAD	TCGA	0.99606	1	0.965038	1	2	0	4	2	3	9	22700000	27400000	FALSE	420907
chr17	24849830	24849830	q	TCGA-BLCA_TCGA-DK-A3WX	TCGA-BLCA	TCGA	1	1	0.959286	0.959286	1	0	3	1	1	3	22700000	27400000	TRUE	0
chr17	26548823	26548823	q	TCGA-COAD_TCGA-QG-A5YX	TCGA-COAD	TCGA	0.997182	1	0.996269	1	1	0	3	1	3	3	22700000	27400000	TRUE	0
chr17	21317872	21317872	q	TCGA-BLCA_TCGA-K4-A5RJ	TCGA-BLCA	TCGA	1	1	0.99441	0.99981	2	0	4	2	1	8	22700000	27400000	FALSE	1382128
chr17	24849830	24849830	q	TCGA-HNSC_TCGA-CV-7102	TCGA-HNSC	TCGA	0.967684	1	1	1	2	0	4	2	4	1	22700000	27400000	TRUE	0
chr17	21979087	21979087	q	TCGA-BLCA_TCGA-XF-A8HG	TCGA-BLCA	TCGA	1	1	0.948602	0.951848	2	0	6	2	1	9	22700000	27400000	FALSE	720913
chr17	25389764	25389764	q	TCGA-LUAD_TCGA-95-7039	TCGA-LUAD	TCGA	0.938163	1	0.911472	1	4	0	8	4	5	5	22700000	27400000	TRUE	0
chr17	26620130	26620130	q	TCGA-LUAD_TCGA-55-8208	TCGA-LUAD	TCGA	0.992902	1	0.995588	0.999036	2	0	4	2	3	8	22700000	27400000	TRUE	0
chr17	19024001	19024001	q	TCGA-THCA_TCGA-FE-A238	TCGA-THCA	TCGA	1	1	1	1	1	0	3	1	1	1	22700000	27400000	FALSE	3675999
chr17	24849830	24849830	q	TCGA-PAAD_TCGA-HZ-A77Q	TCGA-PAAD	TCGA	1	1	0.939224	0.940808	2	0	4	2	1	10	22700000	27400000	TRUE	0
chr17	26606981	26606981	q	TCGA-BLCA_TCGA-FD-A43X	TCGA-BLCA	TCGA	1	1	0.997205	1	1	0	3	1	1	5	22700000	27400000	TRUE	0
chr17	26098328	26098328	q	TCGA-LIHC_TCGA-CC-5261	TCGA-LIHC	TCGA	1	1	0.980916	1	2	0	4	2	1	7	22700000	27400000	TRUE	0
chr17	18376001	18376001	q	TCGA-BRCA_TCGA-EW-A1J5	TCGA-BRCA	TCGA	1	1	0.96054	0.961049	1	0	3	1	1	6	22700000	27400000	FALSE	4323999
chr17	20195001	20195001	q	TCGA-COAD_TCGA-AA-3970	TCGA-COAD	TCGA	1	1	1	1	1	0	3	1	1	1	22700000	27400000	FALSE	2504999
chr17	25314377	25314377	q	TCGA-BLCA_TCGA-UY-A8OC	TCGA-BLCA	TCGA	1	1	0.99598	0.997593	2	0	4	2	1	7	22700000	27400000	TRUE	0
chr17	26603700	26603700	q	TCGA-BLCA_TCGA-BT-A20P	TCGA-BLCA	TCGA	1	1	0.999616	1	1	0	3	1	1	3	22700000	27400000	TRUE	0
chr17	24849830	24849830	q	TCGA-LUAD_TCGA-75-6205	TCGA-LUAD	TCGA	1	1	1	0.906194	1	0	3	1	1	15	22700000	27400000	TRUE	0
chr17	22469033	22469033	q	TCGA-HNSC_TCGA-P3-A6T7	TCGA-HNSC	TCGA	1	1	0.996751	0.996751	1	0	3	1	1	5	22700000	27400000	FALSE	230967
chr17	22361963	22361963	q	TCGA-BLCA_TCGA-XF-AAMR	TCGA-BLCA	TCGA	1	1	0.998886	0.998886	1	0	3	1	1	6	22700000	27400000	FALSE	338037
chr17	24849830	24849830	q	TCGA-LUAD_TCGA-55-A493	TCGA-LUAD	TCGA	0.990763	0.995775	0.995531	1	2	0	4	2	5	3	22700000	27400000	TRUE	0
chr17	26595121	26595121	q	TCGA-BLCA_TCGA-XF-AAN0	TCGA-BLCA	TCGA	1	1	0.998978	0.996586	2	0	6	2	1	5	22700000	27400000	TRUE	0
chr17	26590593	26590593	q	TCGA-STAD_TCGA-BR-8296	TCGA-STAD	TCGA	0.905367	0.909965	0.993739	1	1	0	3	1	7	5	22700000	27400000	TRUE	0
chr17	26110187	26110187	q	TCGA-LIHC_TCGA-ED-A459	TCGA-LIHC	TCGA	0.996062	1	0.9508	0.952859	4	0	8	4	3	13	22700000	27400000	TRUE	0
chr17	26299401	26299401	q	TCGA-COAD_TCGA-NH-A8F7	TCGA-COAD	TCGA	1	1	0.9974	1	2	0	4	2	1	4	22700000	27400000	TRUE	0
chr17	22101241	22101241	q	TCGA-STAD_TCGA-RD-A7BS	TCGA-STAD	TCGA	0.985391	1	0.975466	0.978958	2	0	4	2	4	10	22700000	27400000	FALSE	598759
chr17	18775001	18775001	q	TCGA-LUAD_TCGA-91-6836	TCGA-LUAD	TCGA	0.976938	1	0.984802	0.984802	2	0	4	2	4	8	22700000	27400000	FALSE	3924999
chr17	26250750	26250750	q	TCGA-BLCA_TCGA-XF-AAMH	TCGA-BLCA	TCGA	0.988209	1	0.975055	0.975277	2	0	4	2	4	5	22700000	27400000	TRUE	0
chr17	24849830	24849830	q	TCGA-READ_TCGA-AG-3898	TCGA-READ	TCGA	1	1	0.983381	0.995929	1	0	3	1	1	5	22700000	27400000	TRUE	0
chr17	25631631	25631631	q	TCGA-HNSC_TCGA-CV-7424	TCGA-HNSC	TCGA	1	1	0.95325	0.953685	2	0	4	2	1	7	22700000	27400000	TRUE	0
chr17	24849830	24849830	q	TCGA-BLCA_TCGA-GC-A3BM	TCGA-BLCA	TCGA	0.993722	1	0.995531	0.995531	2	0	4	2	3	3	22700000	27400000	TRUE	0
chr17	24067050	24067050	p	TCGA-PCPG_TCGA-RT-A6YA	TCGA-PCPG	TCGA	1	1	0.993043	1	2	0	4	2	1	5	22700000	27400000	TRUE	0
chr17	21600001	21600001	q	TCGA-BLCA_TCGA-CF-A47X	TCGA-BLCA	TCGA	1	1	0.9995	1	2	0	4	2	1	3	22700000	27400000	FALSE	1099999
chr17	26590718	26590718	q	TCGA-KIRP_TCGA-Q2-A5QZ	TCGA-KIRP	TCGA	1	1	0.999653	1	1	0	3	1	1	3	22700000	27400000	TRUE	0
chr17	25389764	25389764	q	TCGA-STAD_TCGA-BR-A4IU	TCGA-STAD	TCGA	1	1	0.972887	0.997455	1	0	3	1	1	5	22700000	27400000	TRUE	0
chr17	26250750	26250750	q	TCGA-STAD_TCGA-IN-A7NU	TCGA-STAD	TCGA	1	1	0.998594	1	2	0	4	2	1	4	22700000	27400000	TRUE	0
chr17	20558213	20558213	q	TCGA-PRAD_TCGA-EJ-5514	TCGA-PRAD	TCGA	1	1	0.981766	1	2	0	4	2	1	18	22700000	27400000	FALSE	2141787
chr17	24849830	24849830	q	TCGA-COAD_TCGA-AA-3494	TCGA-COAD	TCGA	1	1	1	0.991388	3	0	5	2	1	3	22700000	27400000	TRUE	0
chr17	19745923	19745923	q	TCGA-THYM_TCGA-ZB-A96L	TCGA-THYM	TCGA	0.992752	1	0.935175	0.989313	1	0	3	1	3	21	22700000	27400000	FALSE	2954077
chr17	24849830	24849830	q	TCGA-COAD_TCGA-AA-3495	TCGA-COAD	TCGA	1	1	1	1	1	0	3	1	1	1	22700000	27400000	TRUE	0
chr17	17749608	17749608	q	TCGA-LUAD_TCGA-05-4395	TCGA-LUAD	TCGA	1	1	0.923257	0.923257	2	0	4	2	1	3	22700000	27400000	FALSE	4950392
chr17	24849830	24849830	q	TCGA-BLCA_TCGA-DK-A3WY	TCGA-BLCA	TCGA	1	1	1	1	1	0	3	1	1	1	22700000	27400000	TRUE	0
chr17	22192176	22192176	q	TCGA-LUAD_TCGA-86-A456	TCGA-LUAD	TCGA	1	1	0.955899	0.977758	2	0	4	2	1	13	22700000	27400000	FALSE	507824
chr17	24849830	24849830	q	TCGA-STAD_TCGA-D7-6521	TCGA-STAD	TCGA	1	1	1	1	1	0	3	1	1	1	22700000	27400000	TRUE	0
chr17	22315811	22315811	q	TCGA-STAD_TCGA-BR-6457	TCGA-STAD	TCGA	0.994595	1	0.965631	1	2	0	4	2	4	4	22700000	27400000	FALSE	384189
chr17	25697578	25697578	q	TCGA-UCS_TCGA-N6-A4VE	TCGA-UCS	TCGA	0.988786	0.990495	0.973523	0.994948	2	0	4	2	4	14	22700000	27400000	TRUE	0
chr17	26250750	26250750	q	TCGA-PAAD_TCGA-FB-AAQ1	TCGA-PAAD	TCGA	0.995519	1	0.985976	0.999573	2	0	4	2	3	10	22700000	27400000	TRUE	0
chr17	26019658	26019658	q	TCGA-COAD_TCGA-NH-A6GB	TCGA-COAD	TCGA	1	1	0.997386	1	1	0	3	1	1	3	22700000	27400000	TRUE	0
chr17	24849830	24849830	q	TCGA-LUAD_TCGA-50-6593	TCGA-LUAD	TCGA	1	1	0.984095	0.984095	1	0	3	1	1	3	22700000	27400000	TRUE	0
chr18	22890178	22890178	p	TCGA-SARC_TCGA-3B-A9HS	TCGA-SARC	TCGA	0.93857	0.939113	0.980351	0.980351	2	0	4	2	23	2	15400000	21500000	FALSE	1390178
chr18	22664952	22664952	p	TCGA-STAD_TCGA-IN-A6RO	TCGA-STAD	TCGA	1	1	1	1	2	0	4	2	1	1	15400000	21500000	FALSE	1164952
chr18	22003502	22003502	p	TCGA-BLCA_TCGA-FD-A3SP	TCGA-BLCA	TCGA	1	1	0.994958	0.994958	2	0	4	2	1	2	15400000	21500000	FALSE	503502
chr18	26866265	26866265	p	TCGA-LIHC_TCGA-FV-A3I0	TCGA-LIHC	TCGA	0.976619	0.976619	1	1	3	0	5	2	7	1	15400000	21500000	FALSE	5366265
chr18	28917736	28917736	p	TCGA-PRAD_TCGA-HC-7742	TCGA-PRAD	TCGA	1	1	1	1	1	0	3	1	1	1	15400000	21500000	FALSE	7417736
chr18	23053986	23053986	p	TCGA-PAAD_TCGA-HZ-7925	TCGA-PAAD	TCGA	1	1	1	1	1	0	3	1	1	1	15400000	21500000	FALSE	1553986
chr18	22812958	22812958	p	TCGA-CHOL_TCGA-W5-AA31	TCGA-CHOL	TCGA	1	1	0.99576	0.99576	2	0	4	2	1	3	15400000	21500000	FALSE	1312958
chr18	18161052	18161052	p	TCGA-CESC_TCGA-EK-A2RM	TCGA-CESC	TCGA	0.999325	1	0.990553	0.992476	2	0	4	2	3	5	15400000	21500000	TRUE	0
chr18	18161052	18161052	p	TCGA-BRCA_TCGA-AO-A0J2	TCGA-BRCA	TCGA	0.950518	1	0.999294	1	2	0	4	2	10	3	15400000	21500000	TRUE	0
chr18	22461602	22461602	p	TCGA-STAD_TCGA-IN-A6RJ	TCGA-STAD	TCGA	1	1	0.998703	0.999288	2	0	4	2	1	5	15400000	21500000	FALSE	961602
chr18	20832701	20832701	q	TCGA-PCPG_TCGA-P8-A5KD	TCGA-PCPG	TCGA	1	1	1	1	1	0	3	1	1	1	15400000	21500000	TRUE	0
chr18	15805167	15805167	p	TCGA-ESCA_TCGA-IG-A97I	TCGA-ESCA	TCGA	0.920404	1	1	1	1	0	3	1	6	1	15400000	21500000	TRUE	0
chr18	18161052	18161052	p	TCGA-UCEC_TCGA-FI-A2CY	TCGA-UCEC	TCGA	0.995793	1	1	1	1	0	3	1	3	1	15400000	21500000	TRUE	0
chr18	18161052	18161052	p	TCGA-ESCA_TCGA-LN-A49S	TCGA-ESCA	TCGA	0.990838	1	1	1	3	0	7	3	3	1	15400000	21500000	TRUE	0
chr18	23743512	23743512	p	TCGA-BLCA_TCGA-2F-A9KQ	TCGA-BLCA	TCGA	0.993647	0.993647	1	1	1	0	3	1	3	1	15400000	21500000	FALSE	2243512
chr18	18161053	18161053	q	TCGA-STAD_TCGA-F1-6875	TCGA-STAD	TCGA	0.94176	1	1	1	1	0	3	1	3	1	15400000	21500000	TRUE	0
chr18	18161053	18161053	q	TCGA-LUSC_TCGA-34-8456	TCGA-LUSC	TCGA	1	1	0.99969	1	2	0	4	2	1	3	15400000	21500000	TRUE	0
chr18	28748000	28748000	p	TCGA-READ_TCGA-AG-3909	TCGA-READ	TCGA	1	1	1	1	3	0	5	2	1	1	15400000	21500000	FALSE	7248000
chr18	31086329	31086329	p	TCGA-LGG_TCGA-DU-5849	TCGA-LGG	TCGA	1	1	1	1	1	0	3	1	1	1	15400000	21500000	FALSE	9586329
chr18	15754708	15754708	p	TCGA-BLCA_TCGA-GU-AATP	TCGA-BLCA	TCGA	1	1	0.989436	0.989436	2	0	4	2	1	3	15400000	21500000	TRUE	0
chr18	18161052	18161052	p	TCGA-BLCA_TCGA-GU-A762	TCGA-BLCA	TCGA	0.986618	0.995703	0.978712	1	2	0	8	2	14	3	15400000	21500000	TRUE	0
chr18	29237734	29237734	p	TCGA-STAD_TCGA-D7-8576	TCGA-STAD	TCGA	0.999466	0.999466	0.961711	1	2	0	4	2	3	2	15400000	21500000	FALSE	7737734
chr18	18161052	18161052	p	TCGA-HNSC_TCGA-CV-6945	TCGA-HNSC	TCGA	1	1	1	1	1	0	3	1	1	1	15400000	21500000	TRUE	0
chr18	18161052	18161052	p	TCGA-HNSC_TCGA-CN-A63W	TCGA-HNSC	TCGA	0.90026	0.97277	0.988309	1	1	0	3	1	3	3	15400000	21500000	TRUE	0
chr18	15405911	15405911	p	TCGA-BLCA_TCGA-5N-A9KM	TCGA-BLCA	TCGA	0.998202	1	1	1	2	0	4	2	5	1	15400000	21500000	TRUE	0
chr18	26089304	26089304	p	TCGA-PAAD_TCGA-HZ-A77O	TCGA-PAAD	TCGA	0.961694	0.961694	1	1	1	0	3	1	3	1	15400000	21500000	FALSE	4589304
chr18	18161052	18161052	p	TCGA-LUAD_TCGA-50-6594	TCGA-LUAD	TCGA	0.913308	1	1	1	3	0	5	2	2	1	15400000	21500000	TRUE	0
chr18	15684831	15684831	p	TCGA-PRAD_TCGA-ZG-A9N3	TCGA-PRAD	TCGA	0.999234	1	0.956226	0.956226	2	0	4	2	3	2	15400000	21500000	TRUE	0
chr18	18161053	18161053	q	TCGA-SARC_TCGA-PC-A5DL	TCGA-SARC	TCGA	1	1	0.96281	0.96281	2	0	4	2	1	2	15400000	21500000	TRUE	0
chr18	24258503	24258503	p	TCGA-STAD_TCGA-VQ-A8PU	TCGA-STAD	TCGA	1	1	1	1	2	0	4	2	1	1	15400000	21500000	FALSE	2758503
chr18	22836572	22836572	p	TCGA-HNSC_TCGA-BB-A6UO	TCGA-HNSC	TCGA	1	1	0.97963	0.97963	1	0	3	1	1	3	15400000	21500000	FALSE	1336572
chr18	22139046	22139046	p	TCGA-UCEC_TCGA-A5-A3LP	TCGA-UCEC	TCGA	1	1	0.93318	1	2	0	4	2	1	4	15400000	21500000	FALSE	639046
chr18	26405121	26405121	p	TCGA-STAD_TCGA-VQ-A8DV	TCGA-STAD	TCGA	0.999572	1	1	1	2	0	4	2	3	1	15400000	21500000	FALSE	4905121
chr18	23764448	23764448	p	TCGA-UCEC_TCGA-A5-A1OG	TCGA-UCEC	TCGA	1	1	0.900146	0.900146	2	0	4	2	1	2	15400000	21500000	FALSE	2264448
chr18	24288488	24288488	p	TCGA-HNSC_TCGA-CV-5439	TCGA-HNSC	TCGA	1	1	1	1	2	0	6	2	1	1	15400000	21500000	FALSE	2788488
chr18	18161052	18161052	p	TCGA-ESCA_TCGA-L5-A4OT	TCGA-ESCA	TCGA	0.991577	1	1	1	1	0	3	1	3	1	15400000	21500000	TRUE	0
chr18	18161052	18161052	p	TCGA-BLCA_TCGA-CF-A1HS	TCGA-BLCA	TCGA	0.983701	0.983701	1	1	2	0	4	2	3	1	15400000	21500000	TRUE	0
chr18	24246000	24246000	p	TCGA-UCEC_TCGA-D1-A169	TCGA-UCEC	TCGA	1	1	0.991793	1	1	0	3	1	1	2	15400000	21500000	FALSE	2746000
chr18	32325698	32325698	p	TCGA-LUAD_TCGA-97-8179	TCGA-LUAD	TCGA	1	1	0.975681	0.975681	2	0	4	2	1	2	15400000	21500000	FALSE	10825698
chr18	24500279	24500279	p	TCGA-PAAD_TCGA-IB-8127	TCGA-PAAD	TCGA	0.947567	0.947567	0.974762	1	1	0	5	1	11	2	15400000	21500000	FALSE	3000279
chr18	21312726	21312726	p	TCGA-HNSC_TCGA-CV-7101	TCGA-HNSC	TCGA	0.958766	0.96331	0.975232	1	1	0	3	1	20	4	15400000	21500000	TRUE	0
chr18	18161052	18161052	p	TCGA-HNSC_TCGA-CR-7365	TCGA-HNSC	TCGA	0.955166	0.955719	1	1	2	0	6	2	10	1	15400000	21500000	TRUE	0
chr18	25821000	25821000	p	TCGA-HNSC_TCGA-BA-A6DL	TCGA-HNSC	TCGA	0.998908	1	1	1	2	0	4	2	3	1	15400000	21500000	FALSE	4321000
chr18	30602011	30602011	p	TCGA-STAD_TCGA-BR-A44U	TCGA-STAD	TCGA	0.999409	1	1	1	1	0	3	1	3	1	15400000	21500000	FALSE	9102011
chr18	18161052	18161052	p	TCGA-BLCA_TCGA-GV-A3QK	TCGA-BLCA	TCGA	1	1	1	1	2	0	4	2	1	1	15400000	21500000	TRUE	0
chr18	29674000	29674000	p	TCGA-READ_TCGA-AG-3881	TCGA-READ	TCGA	1	1	1	1	1	0	3	1	1	1	15400000	21500000	FALSE	8174000
chr18	17115142	17115142	p	TCGA-SARC_TCGA-DX-A6BA	TCGA-SARC	TCGA	0.995083	1	0.958778	0.958778	2	0	4	2	2	3	15400000	21500000	TRUE	0
chr18	22550500	22550500	p	TCGA-SARC_TCGA-Z4-AAPG	TCGA-SARC	TCGA	1	1	1	1	2	0	4	2	1	1	15400000	21500000	FALSE	1050500
chr19	14052001	14052001	q	TCGA-STAD_TCGA-CG-4460	TCGA-STAD	TCGA	0.986479	1	1	1	3	0	5	2	2	1	24200000	28100000	FALSE	10147999
chr19	25844927	25844927	q	TCGA-HNSC_TCGA-BA-5153	TCGA-HNSC	TCGA	1	1	1	1	1	0	3	1	1	1	24200000	28100000	TRUE	0
chr19	25844927	25844927	q	TCGA-LUSC_TCGA-63-A5MR	TCGA-LUSC	TCGA	1	1	0.933385	0.932734	2	0	4	2	1	4	24200000	28100000	TRUE	0
chr19	25844927	25844927	q	TCGA-HNSC_TCGA-D6-6825	TCGA-HNSC	TCGA	1	1	1	1	1	0	3	1	1	1	24200000	28100000	TRUE	0
chr19	22470382	22470382	q	TCGA-THCA_TCGA-FE-A239	TCGA-THCA	TCGA	1	1	1	1	2	0	4	2	1	1	24200000	28100000	FALSE	1729618
chr19	23345626	23345626	q	TCGA-LUAD_TCGA-69-7763	TCGA-LUAD	TCGA	0.946289	0.946289	0.957414	1	2	0	4	2	9	3	24200000	28100000	FALSE	854374
chr19	22243036	22243036	q	TCGA-STAD_TCGA-CD-A48C	TCGA-STAD	TCGA	1	1	0.932064	0.988651	3	0	5	2	1	8	24200000	28100000	FALSE	1956964
chr19	25844927	25844927	q	TCGA-BLCA_TCGA-E5-A2PC	TCGA-BLCA	TCGA	1	1	1	1	2	0	4	2	1	1	24200000	28100000	TRUE	0
chr19	25844927	25844927	q	TCGA-UCEC_TCGA-BG-A0M6	TCGA-UCEC	TCGA	0.989824	1	0.992372	1	3	0	5	2	3	3	24200000	28100000	TRUE	0
chr19	25844927	25844927	q	TCGA-BLCA_TCGA-FD-A5BY	TCGA-BLCA	TCGA	0.914798	1	0.999339	1	2	0	6	2	2	3	24200000	28100000	TRUE	0
chr19	25844927	25844927	q	TCGA-STAD_TCGA-BR-6458	TCGA-STAD	TCGA	1	1	1	1	2	0	4	2	1	1	24200000	28100000	TRUE	0
chr19	25844927	25844927	q	TCGA-STAD_TCGA-BR-8690	TCGA-STAD	TCGA	0.989598	1	0.988714	0.999586	2	0	4	2	5	14	24200000	28100000	TRUE	0
chr19	25844927	25844927	q	TCGA-COAD_TCGA-AA-3502	TCGA-COAD	TCGA	1	1	1	0.959662	2	0	4	2	1	5	24200000	28100000	TRUE	0
chr19	25844927	25844927	q	TCGA-BLCA_TCGA-FD-A6TB	TCGA-BLCA	TCGA	0.996005	0.996005	0.952334	1	2	0	6	2	3	4	24200000	28100000	TRUE	0
chr19	25844927	25844927	q	TCGA-BLCA_TCGA-R3-A69X	TCGA-BLCA	TCGA	1	1	0.996267	0.998143	2	0	4	2	1	6	24200000	28100000	TRUE	0
chr19	21757153	21757153	q	TCGA-LUAD_TCGA-44-7669	TCGA-LUAD	TCGA	0.957134	0.971	0.987256	0.987256	2	0	4	2	7	4	24200000	28100000	FALSE	2442847
chr19	25844927	25844927	q	TCGA-STAD_TCGA-CG-4438	TCGA-STAD	TCGA	0.999028	1	0.99652	0.9973	2	0	4	2	3	7	24200000	28100000	TRUE	0
chr19	22417450	22417450	q	TCGA-THCA_TCGA-FY-A3WA	TCGA-THCA	TCGA	1	1	1	1	1	0	3	1	1	1	24200000	28100000	FALSE	1782550
chr19	25844927	25844927	q	TCGA-HNSC_TCGA-CN-6995	TCGA-HNSC	TCGA	1	1	1	1	2	0	4	2	1	1	24200000	28100000	TRUE	0
chr19	24330414	24330414	q	TCGA-STAD_TCGA-VQ-A91Y	TCGA-STAD	TCGA	0.999425	1	0.901876	0.955779	2	0	4	2	3	8	24200000	28100000	TRUE	0
chr19	23251084	23251084	q	TCGA-LUAD_TCGA-86-8585	TCGA-LUAD	TCGA	0.99948	1	0.946845	0.928055	2	0	4	2	3	7	24200000	28100000	FALSE	948916
chr19	25844927	25844927	q	TCGA-STAD_TCGA-IN-A7NR	TCGA-STAD	TCGA	0.998505	1	0.998265	0.97816	2	0	4	2	3	8	24200000	28100000	TRUE	0
chr19	25844927	25844927	q	TCGA-BLCA_TCGA-DK-A3IL	TCGA-BLCA	TCGA	1	1	0.942389	0.942389	1	0	3	1	1	2	24200000	28100000	TRUE	0
chr19	17834184	17834184	q	TCGA-LUAD_TCGA-44-A47F	TCGA-LUAD	TCGA	1	1	1	1	3	0	5	2	1	1	24200000	28100000	FALSE	6365816
chr19	25844927	25844927	q	TCGA-PAAD_TCGA-H6-8124	TCGA-PAAD	TCGA	1	1	1	1	1	0	3	1	1	1	24200000	28100000	TRUE	0
chr19	25844927	25844927	q	TCGA-LUAD_TCGA-MP-A4T7	TCGA-LUAD	TCGA	1	1	0.999656	1	2	0	4	2	1	3	24200000	28100000	TRUE	0
chr19	19378172	19378172	q	TCGA-OV_TCGA-13-1492	TCGA-OV	TCGA	1	1	0.975815	0.975815	1	0	3	1	1	3	24200000	28100000	FALSE	4821828
chr19	25844927	25844927	q	TCGA-LUAD_TCGA-MP-A4TH	TCGA-LUAD	TCGA	1	1	1	1	1	0	3	1	1	1	24200000	28100000	TRUE	0
chr19	25844927	25844927	q	TCGA-HNSC_TCGA-QK-AA3K	TCGA-HNSC	TCGA	1	1	0.995527	0.986689	3	0	5	2	1	5	24200000	28100000	TRUE	0
chr19	25844927	25844927	q	TCGA-STAD_TCGA-R5-A7ZR	TCGA-STAD	TCGA	1	1	1	1	2	0	6	2	1	1	24200000	28100000	TRUE	0
chr20	28884545	28884545	q	TCGA-STAD_TCGA-VQ-A91X	TCGA-STAD	TCGA	0.977541	1	0.959286	1	4	0	8	4	2	14	25700000	30400000	TRUE	0
chr20	25248005	25248005	q	TCGA-SARC_TCGA-WK-A8XS	TCGA-SARC	TCGA	1	1	0.922335	0.922681	2	0	4	2	1	8	25700000	30400000	FALSE	451995
chr20	25675977	25675977	q	TCGA-LUAD_TCGA-MP-A4TA	TCGA-LUAD	TCGA	0.900569	0.900654	0.945714	0.982279	2	0	4	2	8	9	25700000	30400000	FALSE	24023
chr20	19672001	19672001	q	TCGA-PRAD_TCGA-EJ-5532	TCGA-PRAD	TCGA	1	1	1	1	1	0	3	1	1	1	25700000	30400000	FALSE	6027999
chr20	29891001	29891001	q	TCGA-COAD_TCGA-NH-A50V	TCGA-COAD	TCGA	0.995169	0.995169	0.964777	1	1	0	3	1	3	2	25700000	30400000	TRUE	0
chr20	20566236	20566236	q	TCGA-LUAD_TCGA-86-6851	TCGA-LUAD	TCGA	0.986226	0.986226	0.951656	0.957671	2	0	4	2	3	11	25700000	30400000	FALSE	5133764
chr20	24560730	24560730	q	TCGA-READ_TCGA-AF-2689	TCGA-READ	TCGA	0.974256	1	0.988441	0.997609	2	0	6	2	6	10	25700000	30400000	FALSE	1139270
chr20	28237290	28237290	q	TCGA-SKCM_TCGA-EE-A29E	TCGA-SKCM	TCGA	1	1	1	1	1	0	3	1	1	1	25700000	30400000	TRUE	0
chr20	28237290	28237290	q	TCGA-BLCA_TCGA-GU-A42R	TCGA-BLCA	TCGA	0.993543	1	0.914862	1	1	0	3	1	3	4	25700000	30400000	TRUE	0
chr20	28696067	28696067	q	TCGA-HNSC_TCGA-CR-7383	TCGA-HNSC	TCGA	1	1	0.986325	0.998012	2	0	4	2	1	5	25700000	30400000	TRUE	0
chr20	28237290	28237290	q	TCGA-PRAD_TCGA-G9-6494	TCGA-PRAD	TCGA	1	1	1	1	1	0	3	1	1	1	25700000	30400000	TRUE	0
chr20	20219001	20219001	q	TCGA-PAAD_TCGA-IB-AAUU	TCGA-PAAD	TCGA	1	1	0.963724	1	2	0	4	2	1	6	25700000	30400000	FALSE	5480999
chr20	28237290	28237290	q	TCGA-BLCA_TCGA-BT-A20P	TCGA-BLCA	TCGA	1	1	0.99241	0.994412	1	0	3	1	1	5	25700000	30400000	TRUE	0
chr20	28237290	28237290	q	TCGA-STAD_TCGA-BR-6564	TCGA-STAD	TCGA	1	1	0.973152	0.963311	1	0	3	1	1	5	25700000	30400000	TRUE	0
chr20	25868001	25868001	q	TCGA-STAD_TCGA-BR-8682	TCGA-STAD	TCGA	0.979216	1	0.976513	1	2	0	4	2	5	9	25700000	30400000	TRUE	0
chr20	29885843	29885843	q	TCGA-ESCA_TCGA-L5-A43M	TCGA-ESCA	TCGA	0.939452	1	0.958158	0.967273	1	0	3	1	4	5	25700000	30400000	TRUE	0
chr20	28746940	28746940	q	TCGA-OV_TCGA-24-0975	TCGA-OV	TCGA	1	1	1	1	1	0	3	1	1	1	25700000	30400000	TRUE	0
chr20	28237290	28237290	q	TCGA-COAD_TCGA-AA-A00Q	TCGA-COAD	TCGA	1	1	1	1	1	0	3	1	1	1	25700000	30400000	TRUE	0
chr20	28237290	28237290	q	TCGA-PCPG_TCGA-QR-A7IN	TCGA-PCPG	TCGA	1	1	0.980448	1	2	0	4	2	1	6	25700000	30400000	TRUE	0
chr20	24344001	24344001	q	TCGA-BLCA_TCGA-4Z-AA7M	TCGA-BLCA	TCGA	0.996546	1	0.905886	0.933523	4	0	6	2	3	13	25700000	30400000	FALSE	1355999
chr20	28695326	28695326	q	TCGA-COAD_TCGA-NH-A8F8	TCGA-COAD	TCGA	0.987707	1	0.975781	1	1	0	5	1	3	9	25700000	30400000	TRUE	0
chr20	28237290	28237290	q	TCGA-BLCA_TCGA-CF-A8HY	TCGA-BLCA	TCGA	0.99901	1	0.979808	0.992312	2	0	4	2	3	8	25700000	30400000	TRUE	0
chr20	23949001	23949001	q	TCGA-READ_TCGA-AG-3902	TCGA-READ	TCGA	1	1	1	1	1	0	3	1	1	1	25700000	30400000	FALSE	1750999
chr20	28514893	28514893	q	TCGA-BLCA_TCGA-ZF-A9RD	TCGA-BLCA	TCGA	0.999083	1	0.952195	0.999487	2	0	4	2	3	16	25700000	30400000	TRUE	0
chr20	24243001	24243001	q	TCGA-COAD_TCGA-AA-3509	TCGA-COAD	TCGA	1	1	1	1	1	0	3	1	1	1	25700000	30400000	FALSE	1456999
chr20	28747925	28747925	q	TCGA-HNSC_TCGA-CN-6995	TCGA-HNSC	TCGA	1	1	0.966298	1	2	0	4	2	1	4	25700000	30400000	TRUE	0
chr20	28237290	28237290	q	TCGA-BLCA_TCGA-5N-A9KM	TCGA-BLCA	TCGA	1	1	0.950304	1	4	0	6	2	1	8	25700000	30400000	TRUE	0
chr20	28732066	28732066	q	TCGA-HNSC_TCGA-BB-7864	TCGA-HNSC	TCGA	1	1	0.996178	1	2	0	4	2	1	5	25700000	30400000	TRUE	0
chr20	28746347	28746347	q	TCGA-STAD_TCGA-D7-8576	TCGA-STAD	TCGA	1	1	0.960317	0.972071	2	0	10	2	1	8	25700000	30400000	TRUE	0
chr20	28237290	28237290	q	TCGA-STAD_TCGA-BR-A4J7	TCGA-STAD	TCGA	1	1	0.92802	0.927979	2	0	4	2	1	10	25700000	30400000	TRUE	0
chr20	28237290	28237290	q	TCGA-BLCA_TCGA-FD-A5C0	TCGA-BLCA	TCGA	1	1	1	1	2	0	4	2	1	1	25700000	30400000	TRUE	0
chr3	93470362	93470362	q	TCGA-CESC_TCGA-EA-A3QD	TCGA-CESC	TCGA	1	1	1	1	1	0	3	1	1	1	87800000	94000000	TRUE	0
chr3	84892296	84892296	q	TCGA-HNSC_TCGA-CN-A640	TCGA-HNSC	TCGA	1	1	1	0.978385	2	0	4	2	1	5	87800000	94000000	FALSE	2907704
chr3	92214016	92214016	q	TCGA-HNSC_TCGA-CQ-5330	TCGA-HNSC	TCGA	0.999271	1	1	1	2	0	4	2	3	1	87800000	94000000	TRUE	0
chr3	92214016	92214016	q	TCGA-HNSC_TCGA-CQ-6228	TCGA-HNSC	TCGA	1	1	0.986866	1	1	0	3	1	1	5	87800000	94000000	TRUE	0
chr3	92214016	92214016	q	TCGA-ESCA_TCGA-LN-A4A5	TCGA-ESCA	TCGA	0.997663	1	0.996187	1	1	0	3	1	5	6	87800000	94000000	TRUE	0
chr3	91439121	91439121	q	TCGA-KIRC_TCGA-DV-A4VX	TCGA-KIRC	TCGA	0.996572	0.996572	0.998114	1	1	0	3	1	3	5	87800000	94000000	TRUE	0
chr3	92214016	92214016	q	TCGA-ESCA_TCGA-LN-A49X	TCGA-ESCA	TCGA	1	1	1	1	1	0	3	1	1	1	87800000	94000000	TRUE	0
chr3	92214016	92214016	q	TCGA-HNSC_TCGA-CQ-6222	TCGA-HNSC	TCGA	1	1	1	1	1	0	3	1	1	1	87800000	94000000	TRUE	0
chr3	93321241	93321241	q	TCGA-HNSC_TCGA-UF-A719	TCGA-HNSC	TCGA	0.999753	0.941936	0.974567	0.981826	2	0	4	2	5	12	87800000	94000000	TRUE	0
chr3	92214016	92214016	q	TCGA-ACC_TCGA-OR-A5JU	TCGA-ACC	TCGA	1	1	0.992732	0.992732	1	0	3	1	1	14	87800000	94000000	TRUE	0
chr3	93321241	93321241	q	TCGA-HNSC_TCGA-CR-6484	TCGA-HNSC	TCGA	0.992465	0.996574	1	1	2	0	4	2	9	1	87800000	94000000	TRUE	0
chr3	92214016	92214016	q	TCGA-HNSC_TCGA-CN-A497	TCGA-HNSC	TCGA	1	1	0.999647	1	1	0	3	1	1	4	87800000	94000000	TRUE	0
chr3	81906038	81906038	q	TCGA-KIRC_TCGA-A3-3387	TCGA-KIRC	TCGA	0.96287	0.96287	0.911436	1	1	0	3	1	7	2	87800000	94000000	FALSE	5893962
chr3	92214016	92214016	q	TCGA-CESC_TCGA-EK-A2R7	TCGA-CESC	TCGA	1	1	1	1	1	0	3	1	1	1	87800000	94000000	TRUE	0
chr3	90260001	90260001	q	TCGA-HNSC_TCGA-BA-5149	TCGA-HNSC	TCGA	1	1	0.981913	0.981913	2	0	4	2	1	2	87800000	94000000	TRUE	0
chr3	88850931	88850931	q	TCGA-HNSC_TCGA-UF-A71E	TCGA-HNSC	TCGA	0.986125	0.99848	0.965964	0.999631	2	0	6	2	9	9	87800000	94000000	TRUE	0
chr3	92214016	92214016	q	TCGA-HNSC_TCGA-CV-5977	TCGA-HNSC	TCGA	1	1	1	1	2	0	6	2	1	1	87800000	94000000	TRUE	0
chr3	92214016	92214016	q	TCGA-BLCA_TCGA-4Z-AA82	TCGA-BLCA	TCGA	0.979426	1	0.985946	0.991032	2	0	4	2	9	9	87800000	94000000	TRUE	0
chr3	93470684	93470684	q	TCGA-ESCA_TCGA-IG-A625	TCGA-ESCA	TCGA	1	1	0.996981	0.996981	2	0	4	2	1	3	87800000	94000000	TRUE	0
chr3	93470362	93470362	q	TCGA-CESC_TCGA-HG-A2PA	TCGA-CESC	TCGA	1	1	0.990756	0.990756	1	0	3	1	1	3	87800000	94000000	TRUE	0
chr3	92214016	92214016	q	TCGA-BLCA_TCGA-ZF-A9RE	TCGA-BLCA	TCGA	0.987594	1	1	1	2	0	4	2	2	1	87800000	94000000	TRUE	0
chr3	92214016	92214016	q	TCGA-BLCA_TCGA-G2-A2EJ	TCGA-BLCA	TCGA	0.991342	1	0.994939	0.98745	1	0	3	1	6	13	87800000	94000000	TRUE	0
chr3	93321241	93321241	q	TCGA-HNSC_TCGA-QK-A8Z8	TCGA-HNSC	TCGA	0.999695	1	0.999428	0.999428	1	0	3	1	3	7	87800000	94000000	TRUE	0
chr3	88055475	88055475	q	TCGA-CHOL_TCGA-W5-AA2X	TCGA-CHOL	TCGA	1	1	0.962912	0.992163	2	0	4	2	1	4	87800000	94000000	TRUE	0
chr3	92214016	92214016	q	TCGA-HNSC_TCGA-BB-7872	TCGA-HNSC	TCGA	1	1	0.999886	1	1	0	3	1	1	3	87800000	94000000	TRUE	0
chr3	93797474	93797474	q	TCGA-HNSC_TCGA-BB-A5HU	TCGA-HNSC	TCGA	0.987509	1	0.914489	0.996774	2	0	4	2	4	4	87800000	94000000	TRUE	0
chr3	90099466	90099466	q	TCGA-HNSC_TCGA-CV-7102	TCGA-HNSC	TCGA	0.999469	1	0.981338	0.981338	2	0	4	2	3	3	87800000	94000000	TRUE	0
chr3	92214016	92214016	q	TCGA-HNSC_TCGA-HD-7832	TCGA-HNSC	TCGA	0.998437	1	0.998478	0.998478	1	0	3	1	3	3	87800000	94000000	TRUE	0
chr3	92214016	92214016	q	TCGA-CHOL_TCGA-W5-AA39	TCGA-CHOL	TCGA	0.997176	1	0.99968	0.99968	1	0	3	1	3	3	87800000	94000000	TRUE	0
chr3	92214016	92214016	q	TCGA-HNSC_TCGA-CV-7255	TCGA-HNSC	TCGA	0.998737	1	0.998742	0.998742	2	0	4	2	3	5	87800000	94000000	TRUE	0
chr3	93470362	93470362	q	TCGA-HNSC_TCGA-CN-4730	TCGA-HNSC	TCGA	1	1	0.997701	0.997701	2	0	4	2	1	3	87800000	94000000	TRUE	0
chr3	92214016	92214016	q	TCGA-HNSC_TCGA-BA-A6DI	TCGA-HNSC	TCGA	0.998962	0.995645	0.999671	0.992036	2	0	6	2	7	7	87800000	94000000	TRUE	0
chr3	92214016	92214016	q	TCGA-LUAD_TCGA-50-5931	TCGA-LUAD	TCGA	0.923517	0.929856	0.970472	1	1	0	3	1	25	4	87800000	94000000	TRUE	0
chr3	89936678	89936678	q	TCGA-READ_TCGA-AF-3913	TCGA-READ	TCGA	0.98019	0.982236	0.932013	0.932013	2	0	4	2	7	8	87800000	94000000	TRUE	0
chr3	92214016	92214016	q	TCGA-HNSC_TCGA-CV-6948	TCGA-HNSC	TCGA	0.989503	1	0.995456	1	1	0	3	1	6	5	87800000	94000000	TRUE	0
chr3	92214016	92214016	q	TCGA-HNSC_TCGA-CV-7089	TCGA-HNSC	TCGA	0.997847	1	0.999687	0.999687	1	0	3	1	5	3	87800000	94000000	TRUE	0
chr3	87126728	87126728	q	TCGA-HNSC_TCGA-CN-5367	TCGA-HNSC	TCGA	1	1	0.953778	1	1	0	3	1	1	2	87800000	94000000	FALSE	673272
chr3	92214016	92214016	q	TCGA-ESCA_TCGA-LN-A49N	TCGA-ESCA	TCGA	0.997224	1	0.997521	1	1	0	3	1	3	3	87800000	94000000	TRUE	0
chr3	92214016	92214016	q	TCGA-HNSC_TCGA-CX-7219	TCGA-HNSC	TCGA	0.99102	1	0.996565	0.998352	2	0	4	2	2	7	87800000	94000000	TRUE	0
chr3	93470364	93470364	q	TCGA-ESCA_TCGA-LN-A49O	TCGA-ESCA	TCGA	0.994968	1	0.99585	0.99585	2	0	4	2	3	3	87800000	94000000	TRUE	0
chr3	90271030	90271030	q	TCGA-HNSC_TCGA-BA-5558	TCGA-HNSC	TCGA	0.980051	0.980051	0.981532	0.993482	1	0	3	1	3	10	87800000	94000000	TRUE	0
chr3	93321241	93321241	q	TCGA-HNSC_TCGA-CR-7377	TCGA-HNSC	TCGA	0.997362	1	0.999332	1	1	0	3	1	5	3	87800000	94000000	TRUE	0
chr3	92214016	92214016	q	TCGA-HNSC_TCGA-CN-6016	TCGA-HNSC	TCGA	1	1	0.999863	1	1	0	3	1	1	3	87800000	94000000	TRUE	0
chr3	92214016	92214016	q	TCGA-HNSC_TCGA-QK-A652	TCGA-HNSC	TCGA	1	1	0.902391	1	1	0	3	1	1	9	87800000	94000000	TRUE	0
chr3	92214016	92214016	q	TCGA-PAAD_TCGA-2L-AAQL	TCGA-PAAD	TCGA	0.999649	1	0.997184	0.998701	2	0	4	2	3	5	87800000	94000000	TRUE	0
chr3	92214016	92214016	q	TCGA-HNSC_TCGA-CV-A468	TCGA-HNSC	TCGA	1	1	1	1	1	0	3	1	1	1	87800000	94000000	TRUE	0
chr3	80338856	80338856	q	TCGA-HNSC_TCGA-CN-4742	TCGA-HNSC	TCGA	1	1	0.998635	0.998756	2	0	4	2	1	7	87800000	94000000	FALSE	7461144
chr3	92214016	92214016	q	TCGA-HNSC_TCGA-CN-6994	TCGA-HNSC	TCGA	0.99584	1	0.931769	1	2	0	6	2	7	3	87800000	94000000	TRUE	0
chr3	85425301	85425301	q	TCGA-HNSC_TCGA-CN-5358	TCGA-HNSC	TCGA	0.995423	1	0.938081	0.995451	1	0	3	1	3	6	87800000	94000000	FALSE	2374699
chr3	93470362	93470362	q	TCGA-HNSC_TCGA-BA-4076	TCGA-HNSC	TCGA	0.991162	0.99345	1	0.967889	3	0	7	3	5	3	87800000	94000000	TRUE	0
chr3	92214016	92214016	q	TCGA-LUAD_TCGA-91-6830	TCGA-LUAD	TCGA	1	1	0.998827	1	1	0	3	1	1	3	87800000	94000000	TRUE	0
chr3	93470628	93470628	q	TCGA-HNSC_TCGA-CQ-6225	TCGA-HNSC	TCGA	0.978843	1	0.996085	1	1	0	3	1	2	4	87800000	94000000	TRUE	0
chr3	66353213	66353213	q	TCGA-KIRC_TCGA-BP-4968	TCGA-KIRC	TCGA	0.985534	0.985534	0.984083	1	2	0	4	2	9	5	87800000	94000000	FALSE	21446787
chr3	91519823	91519823	q	TCGA-HNSC_TCGA-P3-A6T7	TCGA-HNSC	TCGA	0.980318	0.984549	0.999743	1	1	0	3	1	5	3	87800000	94000000	TRUE	0
chr3	92214016	92214016	q	TCGA-HNSC_TCGA-CQ-7065	TCGA-HNSC	TCGA	1	1	1	1	1	0	3	1	1	1	87800000	94000000	TRUE	0
chr3	87287580	87287580	q	TCGA-HNSC_TCGA-BA-6872	TCGA-HNSC	TCGA	0.975658	0.981609	0.936359	0.936359	2	0	4	2	20	17	87800000	94000000	FALSE	512420
chr3	85809858	85809858	q	TCGA-LIHC_TCGA-FV-A3I0	TCGA-LIHC	TCGA	0.99193	1	0.987648	0.987648	3	0	5	2	7	3	87800000	94000000	FALSE	1990142
chr3	86684645	86684645	q	TCGA-LUAD_TCGA-86-6851	TCGA-LUAD	TCGA	0.998396	0.998396	0.997393	1	2	0	4	2	3	5	87800000	94000000	FALSE	1115355
chr3	92214016	92214016	q	TCGA-HNSC_TCGA-UF-A7JF	TCGA-HNSC	TCGA	0.99878	1	1	1	3	0	7	3	3	1	87800000	94000000	TRUE	0
chr3	92214016	92214016	q	TCGA-BLCA_TCGA-XF-A9T5	TCGA-BLCA	TCGA	0.973216	1	0.982025	0.983343	2	0	4	2	24	21	87800000	94000000	TRUE	0
chr3	92214016	92214016	q	TCGA-HNSC_TCGA-CN-5373	TCGA-HNSC	TCGA	0.96262	0.96262	0.966366	1	1	0	3	1	4	2	87800000	94000000	TRUE	0
chr3	92214016	92214016	q	TCGA-HNSC_TCGA-F7-A50I	TCGA-HNSC	TCGA	1	1	0.945667	0.998375	2	0	6	2	1	4	87800000	94000000	TRUE	0
chr3	92214016	92214016	q	TCGA-LUAD_TCGA-86-A4JF	TCGA-LUAD	TCGA	0.994827	1	1	1	2	0	4	2	3	1	87800000	94000000	TRUE	0
chr3	92214016	92214016	q	TCGA-UCS_TCGA-NF-A4WX	TCGA-UCS	TCGA	0.971352	0.973303	0.962143	0.983478	5	0	7	2	13	14	87800000	94000000	TRUE	0
chr3	92214016	92214016	q	TCGA-LUSC_TCGA-56-8304	TCGA-LUSC	TCGA	0.988551	1	1	1	1	0	3	1	2	1	87800000	94000000	TRUE	0
chr3	92836033	92836033	q	TCGA-HNSC_TCGA-CV-7432	TCGA-HNSC	TCGA	1	1	1	1	2	0	4	2	1	1	87800000	94000000	TRUE	0
chr3	92214016	92214016	q	TCGA-BLCA_TCGA-ZF-AA4W	TCGA-BLCA	TCGA	0.998389	1	0.983569	1	1	0	3	1	5	8	87800000	94000000	TRUE	0
chr3	92214016	92214016	q	TCGA-HNSC_TCGA-CN-A49B	TCGA-HNSC	TCGA	1	1	0.999322	1	1	0	3	1	1	3	87800000	94000000	TRUE	0
chr3	92214016	92214016	q	TCGA-ESCA_TCGA-LN-A4A8	TCGA-ESCA	TCGA	1	1	0.997351	0.997351	2	0	4	2	1	3	87800000	94000000	TRUE	0
chr3	93316384	93316384	q	TCGA-UCEC_TCGA-D1-A0ZZ	TCGA-UCEC	TCGA	0.977142	1	0.976446	0.998657	2	0	4	2	8	13	87800000	94000000	TRUE	0
chr3	92214016	92214016	q	TCGA-HNSC_TCGA-CV-A461	TCGA-HNSC	TCGA	1	1	1	1	1	0	3	1	1	1	87800000	94000000	TRUE	0
chr3	92214016	92214016	q	TCGA-HNSC_TCGA-CR-7383	TCGA-HNSC	TCGA	0.999497	1	0.996559	0.996559	2	0	4	2	5	5	87800000	94000000	TRUE	0
chr3	90144907	90144907	q	TCGA-HNSC_TCGA-WA-A7H4	TCGA-HNSC	TCGA	0.996748	1	0.999595	0.978234	2	0	4	2	4	6	87800000	94000000	TRUE	0
chr3	86290027	86290027	q	TCGA-HNSC_TCGA-CV-A45X	TCGA-HNSC	TCGA	0.988507	1	0.95664	0.958056	2	0	4	2	11	4	87800000	94000000	FALSE	1509973
chr3	92214016	92214016	q	TCGA-HNSC_TCGA-CV-7097	TCGA-HNSC	TCGA	0.974369	0.999848	0.99917	0.99917	3	0	5	2	8	5	87800000	94000000	TRUE	0
chr3	92214016	92214016	q	TCGA-HNSC_TCGA-P3-A6SX	TCGA-HNSC	TCGA	0.985839	1	0.997912	0.998289	1	0	3	1	3	7	87800000	94000000	TRUE	0
chr3	92214016	92214016	q	TCGA-STAD_TCGA-VQ-AA6K	TCGA-STAD	TCGA	0.990362	0.990362	1	1	2	0	4	2	5	1	87800000	94000000	TRUE	0
chr3	84423001	84423001	q	TCGA-LUAD_TCGA-NJ-A4YQ	TCGA-LUAD	TCGA	0.996658	1	0.939548	0.94289	2	0	4	2	3	12	87800000	94000000	FALSE	3376999
chr3	83515001	83515001	q	TCGA-UCEC_TCGA-BG-A0M6	TCGA-UCEC	TCGA	0.991798	0.995091	0.998798	0.971145	3	0	5	2	5	6	87800000	94000000	FALSE	4284999
chr3	92214016	92214016	q	TCGA-LUSC_TCGA-21-5783	TCGA-LUSC	TCGA	0.982916	0.99251	0.998169	0.998445	2	0	4	2	15	7	87800000	94000000	TRUE	0
chr3	93470462	93470462	q	TCGA-HNSC_TCGA-CV-6954	TCGA-HNSC	TCGA	1	1	1	1	3	0	5	2	1	1	87800000	94000000	TRUE	0
chr4	50726026	50726026	q	TCGA-HNSC_TCGA-HD-7917	TCGA-HNSC	TCGA	1	1	0.995235	0.998024	3	0	5	2	1	11	48200000	51800000	TRUE	0
chr4	53156798	53156798	p	TCGA-OV_TCGA-36-1576	TCGA-OV	TCGA	0.935931	0.935931	0.909745	0.95288	2	0	4	2	31	5	48200000	51800000	FALSE	1356798
chr4	50726025	50726025	p	TCGA-HNSC_TCGA-CR-6484	TCGA-HNSC	TCGA	0.997598	1	0.998246	1	1	0	3	1	5	5	48200000	51800000	TRUE	0
chr4	56116176	56116176	p	TCGA-STAD_TCGA-BR-8484	TCGA-STAD	TCGA	1	1	0.949042	0.955772	2	0	4	2	1	8	48200000	51800000	FALSE	4316176
chr4	49166370	49166370	p	TCGA-HNSC_TCGA-CV-7410	TCGA-HNSC	TCGA	1	1	1	1	1	0	3	1	1	1	48200000	51800000	TRUE	0
chr4	50726025	50726025	p	TCGA-CHOL_TCGA-W5-AA39	TCGA-CHOL	TCGA	1	1	1	1	1	0	3	1	1	1	48200000	51800000	TRUE	0
chr4	50726025	50726025	p	TCGA-SARC_TCGA-IF-A4AJ	TCGA-SARC	TCGA	0.992117	1	0.992418	0.992418	2	0	4	2	2	2	48200000	51800000	TRUE	0
chr4	60121863	60121863	p	TCGA-GBM_TCGA-06-A5U0	TCGA-GBM	TCGA	1	1	0.99892	1	2	0	4	2	1	3	48200000	51800000	FALSE	8321863
chr4	51573700	51573700	q	TCGA-LUSC_TCGA-34-8456	TCGA-LUSC	TCGA	1	1	1	1	2	0	4	2	1	1	48200000	51800000	TRUE	0
chr4	53061400	53061400	p	TCGA-BLCA_TCGA-UY-A78N	TCGA-BLCA	TCGA	0.999194	1	1	1	2	0	4	2	3	1	48200000	51800000	FALSE	1261400
chr4	50726026	50726026	q	TCGA-READ_TCGA-AG-3902	TCGA-READ	TCGA	1	1	0.989325	0.995971	1	0	3	1	1	7	48200000	51800000	TRUE	0
chr4	49654019	49654019	p	TCGA-LUAD_TCGA-05-4395	TCGA-LUAD	TCGA	0.980074	0.980934	1	1	2	0	4	2	7	1	48200000	51800000	TRUE	0
chr4	50726026	50726026	q	TCGA-READ_TCGA-AG-3893	TCGA-READ	TCGA	1	1	0.997613	0.997613	1	0	3	1	1	3	48200000	51800000	TRUE	0
chr4	47386861	47386861	q	TCGA-UCEC_TCGA-KP-A3W1	TCGA-UCEC	TCGA	0.998558	1	0.922596	0.997027	2	0	4	2	3	26	48200000	51800000	FALSE	813139
chr4	48923119	48923119	q	TCGA-BRCA_TCGA-AO-A0JM	TCGA-BRCA	TCGA	0.963565	0.963565	0.999561	0.999561	2	0	4	2	10	3	48200000	51800000	TRUE	0
chr4	55903065	55903065	p	TCGA-LUAD_TCGA-97-8179	TCGA-LUAD	TCGA	1	1	0.930367	0.949959	2	0	4	2	1	11	48200000	51800000	FALSE	4103065
chr4	50971062	50971062	q	TCGA-HNSC_TCGA-CV-7415	TCGA-HNSC	TCGA	0.979508	0.979508	0.999812	1	2	0	4	2	6	3	48200000	51800000	TRUE	0
chr4	48493279	48493279	q	TCGA-HNSC_TCGA-HD-7753	TCGA-HNSC	TCGA	0.949264	0.981858	0.991556	0.991686	2	0	4	2	7	17	48200000	51800000	TRUE	0
chr4	37356001	37356001	q	TCGA-ESCA_TCGA-L5-A4OE	TCGA-ESCA	TCGA	1	1	0.952636	0.952636	2	0	4	2	1	4	48200000	51800000	FALSE	10843999
chr4	50726026	50726026	q	TCGA-STAD_TCGA-VQ-A94T	TCGA-STAD	TCGA	1	1	0.961145	0.961145	2	0	4	2	1	4	48200000	51800000	TRUE	0
chr4	49218364	49218364	p	TCGA-HNSC_TCGA-CQ-6222	TCGA-HNSC	TCGA	1	1	1	1	1	0	3	1	1	1	48200000	51800000	TRUE	0
chr4	49656069	49656069	p	TCGA-HNSC_TCGA-CV-5439	TCGA-HNSC	TCGA	1	1	1	0.993699	2	0	4	2	1	3	48200000	51800000	TRUE	0
chr4	50726026	50726026	q	TCGA-COAD_TCGA-AA-3693	TCGA-COAD	TCGA	1	1	0.996014	0.99734	1	0	3	1	1	5	48200000	51800000	TRUE	0
chr4	50726025	50726025	p	TCGA-ACC_TCGA-OR-A5K3	TCGA-ACC	TCGA	1	1	1	1	1	0	3	1	1	1	48200000	51800000	TRUE	0
chr5	46491190	46491190	p	TCGA-LUSC_TCGA-68-8250	TCGA-LUSC	TCGA	0.992493	1	0.977516	0.989007	2	0	6	2	3	9	46100000	51400000	TRUE	0
chr5	48272853	48272853	p	TCGA-STAD_TCGA-HU-8245	TCGA-STAD	TCGA	0.998683	1	0.998319	1	1	0	3	1	3	3	46100000	51400000	TRUE	0
chr5	48272853	48272853	p	TCGA-BLCA_TCGA-4Z-AA7W	TCGA-BLCA	TCGA	0.902783	1	0.996267	0.996267	2	0	4	2	4	3	46100000	51400000	TRUE	0
chr5	48272853	48272853	p	TCGA-BLCA_TCGA-FD-A43Y	TCGA-BLCA	TCGA	0.944355	1	1	1	2	0	4	2	4	1	46100000	51400000	TRUE	0
chr5	47107027	47107027	p	TCGA-BLCA_TCGA-5N-A9KI	TCGA-BLCA	TCGA	1	1	0.991325	0.991325	2	0	6	2	1	5	46100000	51400000	TRUE	0
chr5	48272853	48272853	p	TCGA-CESC_TCGA-HG-A2PA	TCGA-CESC	TCGA	1	1	1	1	1	0	3	1	1	1	46100000	51400000	TRUE	0
chr5	48272853	48272853	p	TCGA-BLCA_TCGA-XF-A9SK	TCGA-BLCA	TCGA	0.998922	1	0.986826	1	2	0	6	2	7	9	46100000	51400000	TRUE	0
chr5	46834301	46834301	p	TCGA-HNSC_TCGA-CV-7446	TCGA-HNSC	TCGA	0.998804	1	0.992698	0.992369	2	0	4	2	7	9	46100000	51400000	TRUE	0
chr5	47129502	47129502	p	TCGA-HNSC_TCGA-CV-7245	TCGA-HNSC	TCGA	1	1	0.998065	0.999723	2	0	6	2	1	5	46100000	51400000	TRUE	0
chr5	47059921	47059921	p	TCGA-LUAD_TCGA-86-7955	TCGA-LUAD	TCGA	0.998988	1	0.999626	0.999626	2	0	4	2	5	3	46100000	51400000	TRUE	0
chr5	46621654	46621654	p	TCGA-HNSC_TCGA-BA-A6DI	TCGA-HNSC	TCGA	0.998304	0.996735	1	0.994549	2	0	6	2	11	3	46100000	51400000	TRUE	0
chr5	46927720	46927720	p	TCGA-CESC_TCGA-EK-A2RM	TCGA-CESC	TCGA	0.937003	0.949045	1	0.96197	2	0	4	2	21	2	46100000	51400000	TRUE	0
chr5	48272853	48272853	p	TCGA-ESCA_TCGA-LN-A8HZ	TCGA-ESCA	TCGA	1	1	1	1	1	0	3	1	1	1	46100000	51400000	TRUE	0
chr5	48272853	48272853	p	TCGA-HNSC_TCGA-CR-7379	TCGA-HNSC	TCGA	0.998425	1	0.910513	0.995318	2	0	4	2	5	7	46100000	51400000	TRUE	0
chr5	47287052	47287052	p	TCGA-LUSC_TCGA-43-8116	TCGA-LUSC	TCGA	1	1	0.982964	1	1	0	3	1	1	6	46100000	51400000	TRUE	0
chr5	46692517	46692517	p	TCGA-HNSC_TCGA-BA-6869	TCGA-HNSC	TCGA	0.983446	1	1	1	2	0	4	2	5	1	46100000	51400000	TRUE	0
chr5	48272853	48272853	p	TCGA-BLCA_TCGA-FD-A62S	TCGA-BLCA	TCGA	1	1	1	1	2	0	4	2	1	1	46100000	51400000	TRUE	0
chr5	46552176	46552176	p	TCGA-LUAD_TCGA-62-A470	TCGA-LUAD	TCGA	0.979672	0.98791	1	1	2	0	4	2	11	1	46100000	51400000	TRUE	0
chr5	46489502	46489502	p	TCGA-HNSC_TCGA-D6-6823	TCGA-HNSC	TCGA	1	1	1	1	2	0	4	2	1	1	46100000	51400000	TRUE	0
chr5	48272853	48272853	p	TCGA-BLCA_TCGA-E7-A3X6	TCGA-BLCA	TCGA	1	1	0.988169	0.988169	1	0	3	1	1	3	46100000	51400000	TRUE	0
chr5	46489494	46489494	p	TCGA-HNSC_TCGA-CN-6988	TCGA-HNSC	TCGA	0.986542	1	0.987363	0.997182	2	0	4	2	4	4	46100000	51400000	TRUE	0
chr5	48272853	48272853	p	TCGA-HNSC_TCGA-CN-6010	TCGA-HNSC	TCGA	0.996341	1	1	1	2	0	4	2	8	1	46100000	51400000	TRUE	0
chr5	48272853	48272853	p	TCGA-BLCA_TCGA-CU-A3QU	TCGA-BLCA	TCGA	1	1	0.950886	1	1	0	3	1	1	2	46100000	51400000	TRUE	0
chr5	48272853	48272853	p	TCGA-BLCA_TCGA-ZF-A9R9	TCGA-BLCA	TCGA	1	1	0.998844	0.998844	2	0	4	2	1	3	46100000	51400000	TRUE	0
chr5	48272853	48272853	p	TCGA-HNSC_TCGA-BA-4078	TCGA-HNSC	TCGA	1	1	1	1	1	0	3	1	1	1	46100000	51400000	TRUE	0
chr5	48272853	48272853	p	TCGA-BLCA_TCGA-FD-A6TB	TCGA-BLCA	TCGA	0.985884	0.989774	1	0.959006	2	0	6	2	5	2	46100000	51400000	TRUE	0
chr5	46491402	46491402	p	TCGA-BLCA_TCGA-DK-AA6R	TCGA-BLCA	TCGA	0.962824	0.962824	1	1	2	0	4	2	15	1	46100000	51400000	TRUE	0
chr5	48272853	48272853	p	TCGA-HNSC_TCGA-CN-6012	TCGA-HNSC	TCGA	1	1	0.993662	0.999702	3	0	5	2	1	4	46100000	51400000	TRUE	0
chr5	59692806	59692806	p	TCGA-LUAD_TCGA-55-7281	TCGA-LUAD	TCGA	0.955392	0.955392	0.973678	1	2	0	4	2	7	3	46100000	51400000	FALSE	8292806
chr5	48272853	48272853	p	TCGA-PAAD_TCGA-HV-A5A6	TCGA-PAAD	TCGA	0.999822	1	1	1	2	0	6	2	3	1	46100000	51400000	TRUE	0
chr5	48272853	48272853	p	TCGA-UCEC_TCGA-AP-A0L8	TCGA-UCEC	TCGA	0.998526	1	1	1	2	0	4	2	3	1	46100000	51400000	TRUE	0
chr5	48272853	48272853	p	TCGA-UCEC_TCGA-EY-A3QX	TCGA-UCEC	TCGA	0.973238	1	0.997798	1	1	0	3	1	13	3	46100000	51400000	TRUE	0
chr5	48272853	48272853	p	TCGA-CESC_TCGA-EK-A2R7	TCGA-CESC	TCGA	1	1	1	1	2	0	4	2	1	1	46100000	51400000	TRUE	0
chr5	48272853	48272853	p	TCGA-HNSC_TCGA-CN-A63W	TCGA-HNSC	TCGA	1	1	0.999581	1	1	0	3	1	1	3	46100000	51400000	TRUE	0
chr5	48272853	48272853	p	TCGA-HNSC_TCGA-CN-4730	TCGA-HNSC	TCGA	0.979387	0.979387	1	1	2	0	4	2	3	1	46100000	51400000	TRUE	0
chr5	46953003	46953003	p	TCGA-HNSC_TCGA-QK-A6IG	TCGA-HNSC	TCGA	1	1	0.912849	1	2	0	4	2	1	5	46100000	51400000	TRUE	0
chr5	48272853	48272853	p	TCGA-HNSC_TCGA-CQ-A4CH	TCGA-HNSC	TCGA	0.996087	0.996087	0.967287	1	1	0	3	1	3	2	46100000	51400000	TRUE	0
chr5	51329158	51329158	p	TCGA-OV_TCGA-24-1424	TCGA-OV	TCGA	0.969653	0.969653	0.962708	1	2	0	6	2	11	6	46100000	51400000	TRUE	0
chr5	47210380	47210380	p	TCGA-BLCA_TCGA-FD-A5BV	TCGA-BLCA	TCGA	0.991457	1	1	1	1	0	3	1	5	1	46100000	51400000	TRUE	0
chr5	46835281	46835281	p	TCGA-UCEC_TCGA-AP-A05H	TCGA-UCEC	TCGA	0.979092	1	0.954652	0.983912	2	0	4	2	9	4	46100000	51400000	TRUE	0
chr5	48272853	48272853	p	TCGA-BLCA_TCGA-XF-A8HF	TCGA-BLCA	TCGA	0.994014	1	0.993501	0.993501	2	0	4	2	3	5	46100000	51400000	TRUE	0
chr5	48272853	48272853	p	TCGA-HNSC_TCGA-BA-5555	TCGA-HNSC	TCGA	0.9902	0.9902	1	1	1	0	3	1	3	1	46100000	51400000	TRUE	0
chr5	58263717	58263717	p	TCGA-LUAD_TCGA-78-7535	TCGA-LUAD	TCGA	0.96759	0.978253	0.999335	0.999335	2	0	4	2	9	3	46100000	51400000	FALSE	6863717
chr5	48272853	48272853	p	TCGA-STAD_TCGA-BR-8286	TCGA-STAD	TCGA	1	1	0.920929	1	2	0	4	2	1	6	46100000	51400000	TRUE	0
chr5	48272853	48272853	p	TCGA-OV_TCGA-13-1484	TCGA-OV	TCGA	0.988567	1	1	1	2	0	4	2	11	1	46100000	51400000	TRUE	0
chr5	46893021	46893021	p	TCGA-LUAD_TCGA-55-7570	TCGA-LUAD	TCGA	0.98297	1	0.982291	0.982291	1	0	3	1	5	3	46100000	51400000	TRUE	0
chr5	48272853	48272853	p	TCGA-STAD_TCGA-CD-A4MH	TCGA-STAD	TCGA	0.956975	1	0.952907	0.995262	2	0	6	2	31	15	46100000	51400000	TRUE	0
chr5	46691966	46691966	p	TCGA-HNSC_TCGA-QK-A652	TCGA-HNSC	TCGA	1	1	1	0.984974	1	0	5	1	1	3	46100000	51400000	TRUE	0
chr5	46435280	46435280	p	TCGA-STAD_TCGA-HU-A4HD	TCGA-STAD	TCGA	0.955558	0.998746	0.998196	0.998196	2	0	4	2	28	5	46100000	51400000	TRUE	0
chr5	51211275	51211275	p	TCGA-BLCA_TCGA-R3-A69X	TCGA-BLCA	TCGA	1	1	0.997884	0.99978	2	0	4	2	1	5	46100000	51400000	TRUE	0
chr5	48272853	48272853	p	TCGA-OV_TCGA-24-1419	TCGA-OV	TCGA	1	1	1	1	1	0	3	1	1	1	46100000	51400000	TRUE	0
chr5	46621740	46621740	p	TCGA-HNSC_TCGA-QK-A6VB	TCGA-HNSC	TCGA	0.996563	1	1	1	2	0	4	2	3	1	46100000	51400000	TRUE	0
chr5	46491402	46491402	p	TCGA-HNSC_TCGA-P3-A6T3	TCGA-HNSC	TCGA	1	1	0.999317	0.999317	2	0	6	2	1	3	46100000	51400000	TRUE	0
chr5	47114989	47114989	p	TCGA-LUSC_TCGA-34-5928	TCGA-LUSC	TCGA	0.991656	1	0.988627	0.988627	3	0	7	3	9	5	46100000	51400000	TRUE	0
chr5	48272853	48272853	p	TCGA-LUAD_TCGA-53-7626	TCGA-LUAD	TCGA	0.995541	1	1	1	2	0	6	2	2	1	46100000	51400000	TRUE	0
chr5	46533346	46533346	p	TCGA-COAD_TCGA-QG-A5Z1	TCGA-COAD	TCGA	1	1	1	1	1	0	3	1	1	1	46100000	51400000	TRUE	0
chr5	50196524	50196524	p	TCGA-SARC_TCGA-IF-A4AJ	TCGA-SARC	TCGA	1	1	0.930261	0.930261	2	0	4	2	1	2	46100000	51400000	TRUE	0
chr5	46659085	46659085	p	TCGA-HNSC_TCGA-HD-7753	TCGA-HNSC	TCGA	0.99991	1	0.95771	0.976756	2	0	6	2	3	18	46100000	51400000	TRUE	0
chr5	46692478	46692478	p	TCGA-STAD_TCGA-F1-6875	TCGA-STAD	TCGA	0.999179	1	1	1	1	0	3	1	3	1	46100000	51400000	TRUE	0
chr5	46692517	46692517	p	TCGA-STAD_TCGA-VQ-A8PH	TCGA-STAD	TCGA	0.98104	1	0.971022	1	2	0	4	2	13	7	46100000	51400000	TRUE	0
chr5	46494973	46494973	p	TCGA-HNSC_TCGA-UF-A71B	TCGA-HNSC	TCGA	0.999909	1	1	1	1	0	3	1	3	1	46100000	51400000	TRUE	0
chr5	46540087	46540087	p	TCGA-HNSC_TCGA-CQ-7067	TCGA-HNSC	TCGA	1	1	0.978906	0.99955	2	0	8	2	1	5	46100000	51400000	TRUE	0
chr5	48272853	48272853	p	TCGA-HNSC_TCGA-CN-6997	TCGA-HNSC	TCGA	1	1	0.998664	1	1	0	3	1	1	5	46100000	51400000	TRUE	0
chr5	48272853	48272853	p	TCGA-STAD_TCGA-BR-8678	TCGA-STAD	TCGA	0.997929	1	0.995719	0.999429	2	0	8	2	5	9	46100000	51400000	TRUE	0
chr5	47059757	47059757	p	TCGA-LUAD_TCGA-86-8585	TCGA-LUAD	TCGA	1	1	1	1	2	0	6	2	1	1	46100000	51400000	TRUE	0
chr5	46708332	46708332	p	TCGA-HNSC_TCGA-CV-A6JE	TCGA-HNSC	TCGA	1	1	0.988893	1	2	0	8	2	1	3	46100000	51400000	TRUE	0
chr5	48272853	48272853	p	TCGA-BLCA_TCGA-DK-AA6Q	TCGA-BLCA	TCGA	0.999924	1	1	1	1	0	3	1	3	1	46100000	51400000	TRUE	0
chr5	47107027	47107027	p	TCGA-HNSC_TCGA-CN-A498	TCGA-HNSC	TCGA	0.996653	1	0.996693	0.996693	2	0	4	2	9	3	46100000	51400000	TRUE	0
chr5	46954209	46954209	p	TCGA-STAD_TCGA-CD-8528	TCGA-STAD	TCGA	0.97955	1	1	1	2	0	4	2	5	1	46100000	51400000	TRUE	0
chr5	48272853	48272853	p	TCGA-BLCA_TCGA-FD-A62O	TCGA-BLCA	TCGA	0.999697	1	1	1	4	0	12	4	3	1	46100000	51400000	TRUE	0
chr5	48272853	48272853	p	TCGA-LUAD_TCGA-J2-A4AD	TCGA-LUAD	TCGA	1	1	0.959529	1	1	0	3	1	1	2	46100000	51400000	TRUE	0
chr5	53079883	53079883	p	TCGA-HNSC_TCGA-CV-5440	TCGA-HNSC	TCGA	0.998683	1	1	1	2	0	4	2	3	1	46100000	51400000	FALSE	1679883
chr5	46783965	46783965	p	TCGA-HNSC_TCGA-IQ-A61O	TCGA-HNSC	TCGA	1	1	0.965784	0.975922	2	0	4	2	1	5	46100000	51400000	TRUE	0
chr5	48272853	48272853	p	TCGA-BLCA_TCGA-ZF-A9R7	TCGA-BLCA	TCGA	1	1	0.971455	0.971455	3	0	5	2	1	2	46100000	51400000	TRUE	0
chr5	46783640	46783640	p	TCGA-BLCA_TCGA-FD-A6TC	TCGA-BLCA	TCGA	0.99521	1	0.993884	0.993884	2	0	4	2	7	7	46100000	51400000	TRUE	0
chr5	51630333	51630333	p	TCGA-UCS_TCGA-NG-A4VU	TCGA-UCS	TCGA	0.998802	0.999506	0.999235	1	2	0	4	2	7	5	46100000	51400000	FALSE	230333
chr5	46270552	46270552	p	TCGA-BLCA_TCGA-DK-A3IN	TCGA-BLCA	TCGA	0.997381	1	0.963223	0.992783	2	0	6	2	3	13	46100000	51400000	TRUE	0
chr5	48272853	48272853	p	TCGA-BLCA_TCGA-GV-A3JX	TCGA-BLCA	TCGA	1	1	1	1	1	0	3	1	1	1	46100000	51400000	TRUE	0
chr5	51267142	51267142	p	TCGA-STAD_TCGA-BR-7704	TCGA-STAD	TCGA	0.98438	0.994391	0.999596	1	2	0	4	2	15	3	46100000	51400000	TRUE	0
chr5	48272853	48272853	p	TCGA-HNSC_TCGA-CQ-6227	TCGA-HNSC	TCGA	1	0.99842	0.99822	0.983585	2	0	4	2	3	9	46100000	51400000	TRUE	0
chr5	48272853	48272853	p	TCGA-BLCA_TCGA-G2-A3IB	TCGA-BLCA	TCGA	1	1	0.952337	0.952337	1	0	3	1	1	2	46100000	51400000	TRUE	0
chr5	52424991	52424991	p	TCGA-OV_TCGA-13-0891	TCGA-OV	TCGA	0.969707	1	0.913615	1	2	0	4	2	9	11	46100000	51400000	FALSE	1024991
chr5	46942592	46942592	p	TCGA-HNSC_TCGA-CR-7368	TCGA-HNSC	TCGA	1	1	0.965929	1	1	0	3	1	1	2	46100000	51400000	TRUE	0
chr5	48272853	48272853	p	TCGA-HNSC_TCGA-CN-4731	TCGA-HNSC	TCGA	1	1	1	1	1	0	5	1	1	1	46100000	51400000	TRUE	0
chr5	46783965	46783965	p	TCGA-BLCA_TCGA-XF-AAMJ	TCGA-BLCA	TCGA	1	1	0.987768	1	2	0	6	2	1	3	46100000	51400000	TRUE	0
chr5	48272853	48272853	p	TCGA-HNSC_TCGA-F7-A50J	TCGA-HNSC	TCGA	0.999462	1	1	1	4	0	6	2	3	1	46100000	51400000	TRUE	0
chr5	46783414	46783414	p	TCGA-ESCA_TCGA-L5-A4OR	TCGA-ESCA	TCGA	1	1	0.989843	0.976462	2	0	8	2	1	18	46100000	51400000	TRUE	0
chr5	48272853	48272853	p	TCGA-PRAD_TCGA-FC-A4JI	TCGA-PRAD	TCGA	1	1	1	1	2	0	4	2	1	1	46100000	51400000	TRUE	0
chr5	47027366	47027366	p	TCGA-CHOL_TCGA-W5-AA2X	TCGA-CHOL	TCGA	1	1	1	1	2	0	4	2	1	1	46100000	51400000	TRUE	0
chr5	46695193	46695193	p	TCGA-HNSC_TCGA-CR-7365	TCGA-HNSC	TCGA	0.99885	1	0.989475	0.989713	2	0	4	2	7	10	46100000	51400000	TRUE	0
chr5	55403194	55403194	p	TCGA-OV_TCGA-13-0801	TCGA-OV	TCGA	0.995673	1	0.99742	0.998182	1	0	3	1	7	7	46100000	51400000	FALSE	4003194
chr5	48272853	48272853	p	TCGA-CESC_TCGA-C5-A0TN	TCGA-CESC	TCGA	1	1	1	1	1	0	3	1	1	1	46100000	51400000	TRUE	0
chr6	59191911	59191911	q	TCGA-SARC_TCGA-DX-A6BF	TCGA-SARC	TCGA	1	1	1	1	2	0	4	2	1	1	58500000	62600000	TRUE	0
chr6	59191911	59191911	q	TCGA-HNSC_TCGA-CN-A640	TCGA-HNSC	TCGA	0.995974	0.999462	0.99888	0.997206	3	0	5	2	4	7	58500000	62600000	TRUE	0
chr6	54204908	54204908	q	TCGA-SARC_TCGA-PC-A5DL	TCGA-SARC	TCGA	1	1	1	1	2	0	4	2	1	1	58500000	62600000	FALSE	4295092
chr7	56774001	56774001	q	TCGA-UCEC_TCGA-AX-A2HJ	TCGA-UCEC	TCGA	1	1	0.9312	1	1	0	3	1	1	2	58100000	62100000	FALSE	1325999
chr7	61009060	61009060	q	TCGA-UCEC_TCGA-AP-A0L8	TCGA-UCEC	TCGA	0.999743	1	0.970095	0.995283	2	0	4	2	3	24	58100000	62100000	TRUE	0
chr7	48338228	48338228	q	TCGA-OV_TCGA-04-1349	TCGA-OV	TCGA	1	1	0.970225	1	2	0	4	2	1	6	58100000	62100000	FALSE	9761772
chr7	59498944	59498944	q	TCGA-SKCM_TCGA-EE-A2M6	TCGA-SKCM	TCGA	1	1	0.965947	0.965947	1	0	3	1	1	2	58100000	62100000	TRUE	0
chr7	59498944	59498944	q	TCGA-UCEC_TCGA-EC-A1NJ	TCGA-UCEC	TCGA	1	1	0.999254	1	1	0	3	1	1	3	58100000	62100000	TRUE	0
chr7	59498944	59498944	q	TCGA-OV_TCGA-13-2060	TCGA-OV	TCGA	0.985519	1	0.949997	0.957107	3	0	5	2	7	26	58100000	62100000	TRUE	0
chr8	44955505	44955505	q	TCGA-HNSC_TCGA-D6-A6ES	TCGA-HNSC	TCGA	1	1	0.997019	0.997506	1	0	3	1	1	5	43200000	47200000	TRUE	0
chr8	44955505	44955505	q	TCGA-PRAD_TCGA-G9-7510	TCGA-PRAD	TCGA	0.984798	1	0.934492	0.982501	1	0	3	1	3	11	43200000	47200000	TRUE	0
chr8	44955505	44955505	q	TCGA-HNSC_TCGA-CR-7388	TCGA-HNSC	TCGA	1	1	0.995813	0.995813	1	0	3	1	1	4	43200000	47200000	TRUE	0
chr8	45706069	45706069	q	TCGA-HNSC_TCGA-QK-A6IH	TCGA-HNSC	TCGA	0.988207	1	0.998871	1	1	0	3	1	3	3	43200000	47200000	TRUE	0
chr8	44955505	44955505	q	TCGA-OV_TCGA-24-1416	TCGA-OV	TCGA	0.989934	1	0.997986	0.997986	1	0	3	1	3	3	43200000	47200000	TRUE	0
chr8	44955505	44955505	q	TCGA-HNSC_TCGA-CV-A6JD	TCGA-HNSC	TCGA	1	1	1	1	1	0	3	1	1	1	43200000	47200000	TRUE	0
chr8	44955505	44955505	q	TCGA-HNSC_TCGA-CN-6016	TCGA-HNSC	TCGA	1	1	1	1	1	0	3	1	1	1	43200000	47200000	TRUE	0
chr8	44955505	44955505	q	TCGA-HNSC_TCGA-BA-A6DI	TCGA-HNSC	TCGA	1	1	0.995355	0.968063	2	0	6	2	1	8	43200000	47200000	TRUE	0
chr8	44955505	44955505	q	TCGA-BLCA_TCGA-FD-A5BX	TCGA-BLCA	TCGA	1	1	1	1	1	0	5	1	1	1	43200000	47200000	TRUE	0
chr8	44955505	44955505	q	TCGA-HNSC_TCGA-C9-A480	TCGA-HNSC	TCGA	1	1	1	1	1	0	3	1	1	1	43200000	47200000	TRUE	0
chr8	36504835	36504835	q	TCGA-MESO_TCGA-SC-A6LQ	TCGA-MESO	TCGA	1	1	1	0.997677	2	0	4	2	1	3	43200000	47200000	FALSE	6695165
chr8	38281001	38281001	q	TCGA-COAD_TCGA-AZ-4681	TCGA-COAD	TCGA	1	1	0.98308	1	1	0	3	1	1	4	43200000	47200000	FALSE	4918999
chr8	39554001	39554001	q	TCGA-COAD_TCGA-AA-3681	TCGA-COAD	TCGA	0.936896	0.936896	0.902708	0.902708	1	0	3	1	5	5	43200000	47200000	FALSE	3645999
chr8	44955505	44955505	q	TCGA-HNSC_TCGA-CN-A640	TCGA-HNSC	TCGA	1	1	0.996492	1	2	0	8	2	1	6	43200000	47200000	TRUE	0
chr8	44955505	44955505	q	TCGA-HNSC_TCGA-BA-6872	TCGA-HNSC	TCGA	1	1	0.962542	0.99704	2	0	4	2	1	19	43200000	47200000	TRUE	0
chr8	44955505	44955505	q	TCGA-BLCA_TCGA-FD-A6TE	TCGA-BLCA	TCGA	1	1	0.99524	0.99524	2	0	6	2	1	5	43200000	47200000	TRUE	0
chr8	36349345	36349345	q	TCGA-BLCA_TCGA-UY-A8OD	TCGA-BLCA	TCGA	1	1	0.920891	1	2	0	6	2	1	2	43200000	47200000	FALSE	6850655
chr8	44955505	44955505	q	TCGA-LIHC_TCGA-LG-A9QD	TCGA-LIHC	TCGA	1	1	1	1	1	0	5	1	1	1	43200000	47200000	TRUE	0
chr8	44955505	44955505	q	TCGA-HNSC_TCGA-CR-7386	TCGA-HNSC	TCGA	1	1	0.998563	0.998563	1	0	3	1	1	3	43200000	47200000	TRUE	0
chr8	43098536	43098536	q	TCGA-STAD_TCGA-VQ-A8PH	TCGA-STAD	TCGA	1	1	0.957729	0.971481	2	0	6	2	1	23	43200000	47200000	FALSE	101464
chr8	44955505	44955505	q	TCGA-HNSC_TCGA-IQ-7630	TCGA-HNSC	TCGA	1	1	0.987732	1	1	0	3	1	1	2	43200000	47200000	TRUE	0
chr8	44955505	44955505	q	TCGA-COAD_TCGA-AA-3529	TCGA-COAD	TCGA	0.948826	0.948826	0.929356	0.99843	1	0	5	1	5	8	43200000	47200000	TRUE	0
chr8	44955505	44955505	q	TCGA-HNSC_TCGA-CN-6013	TCGA-HNSC	TCGA	1	1	1	0.960343	1	0	3	1	1	9	43200000	47200000	TRUE	0
chr8	44955505	44955505	q	TCGA-BLCA_TCGA-XF-A9T3	TCGA-BLCA	TCGA	1	1	1	1	2	0	4	2	1	1	43200000	47200000	TRUE	0
chr8	40922001	40922001	q	TCGA-ESCA_TCGA-L5-A4OE	TCGA-ESCA	TCGA	1	1	1	1	3	0	5	2	1	1	43200000	47200000	FALSE	2277999
chr8	39726606	39726606	q	TCGA-BLCA_TCGA-4Z-AA86	TCGA-BLCA	TCGA	1	1	0.921368	0.927101	2	0	4	2	1	18	43200000	47200000	FALSE	3473394
chr8	28773595	28773595	q	TCGA-HNSC_TCGA-CR-6478	TCGA-HNSC	TCGA	0.965285	1	0.970522	0.997193	2	0	4	2	3	8	43200000	47200000	FALSE	14426405
chr8	32931146	32931146	q	TCGA-HNSC_TCGA-CV-A6K0	TCGA-HNSC	TCGA	1	1	0.987712	0.983308	1	0	3	1	1	13	43200000	47200000	FALSE	10268854
chr8	46671519	46671519	q	TCGA-HNSC_TCGA-CV-7423	TCGA-HNSC	TCGA	1	1	0.993372	0.993796	2	0	6	2	1	5	43200000	47200000	TRUE	0
chr8	43139641	43139641	q	TCGA-CHOL_TCGA-3X-AAV9	TCGA-CHOL	TCGA	1	1	0.999507	0.982197	2	0	4	2	1	4	43200000	47200000	FALSE	60359
chr8	43122001	43122001	q	TCGA-PRAD_TCGA-EJ-5532	TCGA-PRAD	TCGA	1	1	1	1	1	0	3	1	1	1	43200000	47200000	FALSE	77999
chr8	44955505	44955505	q	TCGA-PRAD_TCGA-2A-A8W1	TCGA-PRAD	TCGA	0.990395	1	0.997536	0.997536	1	0	3	1	3	7	43200000	47200000	TRUE	0
chr8	40182001	40182001	q	TCGA-COAD_TCGA-AA-3509	TCGA-COAD	TCGA	0.925788	1	0.994093	1	1	0	3	1	2	3	43200000	47200000	FALSE	3017999
chr8	44955505	44955505	q	TCGA-PAAD_TCGA-HZ-7289	TCGA-PAAD	TCGA	1	1	0.987039	0.987039	2	0	6	2	1	5	43200000	47200000	TRUE	0
chr8	39931128	39931128	q	TCGA-PRAD_TCGA-YL-A8SR	TCGA-PRAD	TCGA	1	1	0.952243	1	1	0	3	1	1	2	43200000	47200000	FALSE	3268872
chr8	44955505	44955505	q	TCGA-HNSC_TCGA-QK-A652	TCGA-HNSC	TCGA	1	1	1	1	1	0	3	1	1	1	43200000	47200000	TRUE	0
chr8	44955505	44955505	q	TCGA-BRCA_TCGA-AO-A12D	TCGA-BRCA	TCGA	1	1	1	1	2	0	6	2	1	1	43200000	47200000	TRUE	0
chr8	44955505	44955505	q	TCGA-PRAD_TCGA-HC-A632	TCGA-PRAD	TCGA	1	1	1	1	1	0	5	1	1	1	43200000	47200000	TRUE	0
chr8	44955505	44955505	q	TCGA-HNSC_TCGA-CV-A45T	TCGA-HNSC	TCGA	0.906191	0.963407	0.990593	0.974475	2	0	4	2	6	12	43200000	47200000	TRUE	0
chr8	44955505	44955505	q	TCGA-STAD_TCGA-CG-5730	TCGA-STAD	TCGA	1	1	1	1	2	0	4	2	1	1	43200000	47200000	TRUE	0
chr8	44955505	44955505	q	TCGA-HNSC_TCGA-CV-A6JO	TCGA-HNSC	TCGA	1	1	1	1	1	0	3	1	1	1	43200000	47200000	TRUE	0
chr8	44955505	44955505	q	TCGA-HNSC_TCGA-CN-6996	TCGA-HNSC	TCGA	1	1	0.997013	0.997064	1	0	3	1	1	9	43200000	47200000	TRUE	0
chr8	44955505	44955505	q	TCGA-STAD_TCGA-CG-5718	TCGA-STAD	TCGA	0.996633	1	0.962634	0.965845	1	0	5	1	3	26	43200000	47200000	TRUE	0
chr8	44955505	44955505	q	TCGA-ESCA_TCGA-LN-A49N	TCGA-ESCA	TCGA	0.903772	0.903772	1	1	1	0	3	1	6	1	43200000	47200000	TRUE	0
chr8	43605001	43605001	q	TCGA-PRAD_TCGA-G9-6377	TCGA-PRAD	TCGA	1	1	0.986699	1	1	0	3	1	1	2	43200000	47200000	TRUE	0
chr8	44955505	44955505	q	TCGA-PAAD_TCGA-XN-A8T3	TCGA-PAAD	TCGA	1	1	1	0.996626	3	0	5	2	1	3	43200000	47200000	TRUE	0
chr8	44955505	44955505	q	TCGA-HNSC_TCGA-D6-6517	TCGA-HNSC	TCGA	1	1	1	1	1	0	3	1	1	1	43200000	47200000	TRUE	0
chr8	44955505	44955505	q	TCGA-BLCA_TCGA-XF-A9SI	TCGA-BLCA	TCGA	1	1	0.951195	0.998513	1	0	5	1	1	11	43200000	47200000	TRUE	0
chr8	31080707	31080707	q	TCGA-HNSC_TCGA-UF-A7J9	TCGA-HNSC	TCGA	1	1	0.999454	1	2	0	4	2	1	3	43200000	47200000	FALSE	12119293
chr8	44955505	44955505	q	TCGA-HNSC_TCGA-BA-6873	TCGA-HNSC	TCGA	1	1	0.99233	0.992612	2	0	6	2	1	9	43200000	47200000	TRUE	0
chr8	44955505	44955505	q	TCGA-SKCM_TCGA-ER-A19J	TCGA-SKCM	TCGA	0.998116	1	0.990593	1	1	0	7	1	3	7	43200000	47200000	TRUE	0
chr8	45706069	45706069	q	TCGA-HNSC_TCGA-F7-7848	TCGA-HNSC	TCGA	1	1	0.999726	1	1	0	3	1	1	3	43200000	47200000	TRUE	0
chr8	36879276	36879276	q	TCGA-BLCA_TCGA-FT-A3EE	TCGA-BLCA	TCGA	0.999637	0.999637	0.992801	0.993075	2	0	4	2	3	7	43200000	47200000	FALSE	6320724
chr8	44955505	44955505	q	TCGA-HNSC_TCGA-UF-A7JV	TCGA-HNSC	TCGA	1	1	1	1	1	0	3	1	1	1	43200000	47200000	TRUE	0
chr8	40558902	40558902	q	TCGA-STAD_TCGA-BR-6456	TCGA-STAD	TCGA	0.998977	1	0.998272	1	2	0	6	2	5	4	43200000	47200000	FALSE	2641098
chr8	26705001	26705001	q	TCGA-CESC_TCGA-C5-A1MQ	TCGA-CESC	TCGA	1	1	0.977408	0.996365	2	0	4	2	1	13	43200000	47200000	FALSE	16494999
chr8	44955505	44955505	q	TCGA-PRAD_TCGA-XJ-A9DI	TCGA-PRAD	TCGA	1	1	1	1	1	0	3	1	1	1	43200000	47200000	TRUE	0
chr8	44955505	44955505	q	TCGA-HNSC_TCGA-RS-A6TO	TCGA-HNSC	TCGA	1	1	0.995934	1	3	0	7	3	1	7	43200000	47200000	TRUE	0
chr8	44955505	44955505	q	TCGA-PRAD_TCGA-2A-A8VX	TCGA-PRAD	TCGA	1	1	0.941377	0.952735	1	0	3	1	1	21	43200000	47200000	TRUE	0
chr8	44955505	44955505	q	TCGA-BLCA_TCGA-XF-AAMW	TCGA-BLCA	TCGA	1	1	0.999685	1	2	0	6	2	1	3	43200000	47200000	TRUE	0
chr8	44955505	44955505	q	TCGA-HNSC_TCGA-CQ-7065	TCGA-HNSC	TCGA	0.989456	1	0.992753	0.992753	1	0	3	1	3	3	43200000	47200000	TRUE	0
chr8	44955505	44955505	q	TCGA-LUAD_TCGA-44-8120	TCGA-LUAD	TCGA	1	1	0.996607	0.996607	1	0	3	1	1	3	43200000	47200000	TRUE	0
chr8	44955505	44955505	q	TCGA-BLCA_TCGA-GU-AATP	TCGA-BLCA	TCGA	1	1	1	1	2	0	4	2	1	1	43200000	47200000	TRUE	0
chr8	44955505	44955505	q	TCGA-STAD_TCGA-BR-8682	TCGA-STAD	TCGA	1	1	0.999852	1	1	0	3	1	1	3	43200000	47200000	TRUE	0
chr8	36804557	36804557	q	TCGA-COAD_TCGA-A6-2681	TCGA-COAD	TCGA	1	1	0.926863	0.926863	2	0	4	2	1	9	43200000	47200000	FALSE	6395443
chr8	44955505	44955505	q	TCGA-HNSC_TCGA-CV-7416	TCGA-HNSC	TCGA	0.990922	1	1	1	2	0	4	2	3	1	43200000	47200000	TRUE	0
chr8	43716823	43716823	q	TCGA-HNSC_TCGA-CV-7415	TCGA-HNSC	TCGA	0.999227	1	0.987337	1	2	0	6	2	3	4	43200000	47200000	TRUE	0
chr8	44955505	44955505	q	TCGA-STAD_TCGA-VQ-A94T	TCGA-STAD	TCGA	0.926735	0.926735	0.993263	0.993263	2	0	4	2	5	7	43200000	47200000	TRUE	0
chr8	44955505	44955505	q	TCGA-HNSC_TCGA-P3-A6T3	TCGA-HNSC	TCGA	1	1	0.997461	0.997796	2	0	6	2	1	5	43200000	47200000	TRUE	0
chr8	33279122	33279122	q	TCGA-BLCA_TCGA-ZF-AA4U	TCGA-BLCA	TCGA	1	1	0.99785	0.998986	2	0	6	2	1	9	43200000	47200000	FALSE	9920878
chr8	41721856	41721856	q	TCGA-LUAD_TCGA-44-3917	TCGA-LUAD	TCGA	0.993449	0.993449	0.968732	1	2	0	6	2	3	2	43200000	47200000	FALSE	1478144
chr8	44955505	44955505	q	TCGA-HNSC_TCGA-CR-7369	TCGA-HNSC	TCGA	1	1	0.944434	0.990677	1	0	3	1	1	6	43200000	47200000	TRUE	0
chr8	33961001	33961001	q	TCGA-BLCA_TCGA-ZF-AA56	TCGA-BLCA	TCGA	1	1	0.997349	0.97292	2	0	4	2	1	7	43200000	47200000	FALSE	9238999
chr8	44955505	44955505	q	TCGA-HNSC_TCGA-QK-A64Z	TCGA-HNSC	TCGA	1	1	0.999421	0.999421	1	0	3	1	1	3	43200000	47200000	TRUE	0
chr8	44955505	44955505	q	TCGA-BLCA_TCGA-PQ-A6FN	TCGA-BLCA	TCGA	1	1	0.997454	0.997665	2	0	6	2	1	7	43200000	47200000	TRUE	0
chr8	44955505	44955505	q	TCGA-PRAD_TCGA-G9-6494	TCGA-PRAD	TCGA	1	1	1	1	1	0	3	1	1	1	43200000	47200000	TRUE	0
chr8	39962394	39962394	q	TCGA-OV_TCGA-23-2072	TCGA-OV	TCGA	0.985186	1	0.944499	0.962686	2	0	4	2	8	11	43200000	47200000	FALSE	3237606
chr8	42520001	42520001	q	TCGA-HNSC_TCGA-CN-6017	TCGA-HNSC	TCGA	1	1	0.976266	1	1	0	3	1	1	2	43200000	47200000	FALSE	679999
chr8	35207001	35207001	q	TCGA-SKCM_TCGA-FS-A1ZC	TCGA-SKCM	TCGA	1	1	0.985132	0.962004	1	0	3	1	1	5	43200000	47200000	FALSE	7992999
chr8	38977600	38977600	q	TCGA-PRAD_TCGA-J4-A67M	TCGA-PRAD	TCGA	1	1	0.944922	1	1	0	3	1	1	4	43200000	47200000	FALSE	4222400
chr8	31708491	31708491	q	TCGA-OV_TCGA-09-1670	TCGA-OV	TCGA	1	1	0.955887	1	1	0	3	1	1	2	43200000	47200000	FALSE	11491509
chr8	44955505	44955505	q	TCGA-PRAD_TCGA-V1-A8WV	TCGA-PRAD	TCGA	1	1	0.913325	0.997719	2	0	6	2	1	8	43200000	47200000	TRUE	0
chr8	41480001	41480001	q	TCGA-LUAD_TCGA-78-7152	TCGA-LUAD	TCGA	1	1	0.939893	1	1	0	3	1	1	4	43200000	47200000	FALSE	1719999
chr8	44955505	44955505	q	TCGA-HNSC_TCGA-CN-5373	TCGA-HNSC	TCGA	1	1	1	1	1	0	3	1	1	1	43200000	47200000	TRUE	0
chr8	42164001	42164001	q	TCGA-COAD_TCGA-AA-A01G	TCGA-COAD	TCGA	1	1	1	0.911226	1	0	3	1	1	25	43200000	47200000	FALSE	1035999
chr8	44955505	44955505	q	TCGA-HNSC_TCGA-UF-A71A	TCGA-HNSC	TCGA	0.991463	1	0.968418	0.998093	2	0	4	2	5	15	43200000	47200000	TRUE	0
chr8	44955505	44955505	q	TCGA-LIHC_TCGA-CC-A1HT	TCGA-LIHC	TCGA	1	1	0.924173	0.971883	1	0	7	1	1	14	43200000	47200000	TRUE	0
chr8	28279933	28279933	q	TCGA-PRAD_TCGA-YL-A9WK	TCGA-PRAD	TCGA	1	1	0.906899	0.988098	1	0	5	1	1	4	43200000	47200000	FALSE	14920067
chr8	44955505	44955505	q	TCGA-PRAD_TCGA-ZG-A9M4	TCGA-PRAD	TCGA	1	1	1	1	2	0	4	2	1	1	43200000	47200000	TRUE	0
chr8	42703241	42703241	q	TCGA-CHOL_TCGA-ZH-A8Y2	TCGA-CHOL	TCGA	1	1	0.99556	0.998178	2	0	4	2	1	8	43200000	47200000	FALSE	496759
chr8	28975645	28975645	q	TCGA-HNSC_TCGA-CV-6936	TCGA-HNSC	TCGA	0.978223	1	1	1	1	0	3	1	5	1	43200000	47200000	FALSE	14224355
chr8	44955505	44955505	q	TCGA-HNSC_TCGA-CR-6471	TCGA-HNSC	TCGA	1	1	1	1	1	0	3	1	1	1	43200000	47200000	TRUE	0
chr8	44955505	44955505	q	TCGA-HNSC_TCGA-CQ-5325	TCGA-HNSC	TCGA	0.984051	1	1	1	1	0	3	1	3	1	43200000	47200000	TRUE	0
chr8	44955505	44955505	q	TCGA-HNSC_TCGA-CV-6952	TCGA-HNSC	TCGA	1	1	1	1	1	0	3	1	1	1	43200000	47200000	TRUE	0
chr8	44955505	44955505	q	TCGA-PCPG_TCGA-RT-A6YA	TCGA-PCPG	TCGA	1	1	1	1	2	0	4	2	1	1	43200000	47200000	TRUE	0
chr8	42323561	42323561	q	TCGA-BLCA_TCGA-XF-AAMH	TCGA-BLCA	TCGA	1	1	0.974401	0.974401	2	0	4	2	1	2	43200000	47200000	FALSE	876439
chr8	37861271	37861271	q	TCGA-BLCA_TCGA-FD-A5BY	TCGA-BLCA	TCGA	1	1	0.976829	0.976829	2	0	4	2	1	2	43200000	47200000	FALSE	5338729
chr8	44955505	44955505	q	TCGA-PCPG_TCGA-W2-A7HE	TCGA-PCPG	TCGA	1	1	1	1	1	0	3	1	1	1	43200000	47200000	TRUE	0
chr8	44955505	44955505	q	TCGA-CHOL_TCGA-W5-AA31	TCGA-CHOL	TCGA	0.984879	0.984879	0.998121	0.998121	2	0	4	2	11	5	43200000	47200000	TRUE	0
chr8	38088296	38088296	q	TCGA-KIRP_TCGA-AL-3466	TCGA-KIRP	TCGA	1	1	0.995049	0.998169	2	0	4	2	1	9	43200000	47200000	FALSE	5111704
chr8	36802001	36802001	q	TCGA-READ_TCGA-AG-3902	TCGA-READ	TCGA	1	1	0.9868	1	1	0	3	1	1	5	43200000	47200000	FALSE	6397999
chr8	39530001	39530001	q	TCGA-READ_TCGA-AG-4015	TCGA-READ	TCGA	1	1	0.970069	0.951439	2	0	4	2	1	9	43200000	47200000	FALSE	3669999
chr8	37569652	37569652	q	TCGA-LUAD_TCGA-44-8117	TCGA-LUAD	TCGA	0.978027	1	0.977133	1	1	0	3	1	3	4	43200000	47200000	FALSE	5630348
chr8	44955505	44955505	q	TCGA-READ_TCGA-AG-A01W	TCGA-READ	TCGA	1	1	0.927538	0.927538	2	0	4	2	1	4	43200000	47200000	TRUE	0
chr8	44955505	44955505	q	TCGA-HNSC_TCGA-DQ-5625	TCGA-HNSC	TCGA	1	1	1	0.922307	1	0	5	1	1	10	43200000	47200000	TRUE	0
chr8	39359184	39359184	q	TCGA-PAAD_TCGA-3A-A9IX	TCGA-PAAD	TCGA	0.946232	0.946818	0.960088	1	1	0	3	1	11	5	43200000	47200000	FALSE	3840816
chr8	39738001	39738001	q	TCGA-UCEC_TCGA-PG-A915	TCGA-UCEC	TCGA	0.943307	1	0.98997	0.999812	2	0	4	2	7	13	43200000	47200000	FALSE	3461999
chr8	44955505	44955505	q	TCGA-HNSC_TCGA-CN-4742	TCGA-HNSC	TCGA	1	1	0.937017	0.947074	2	0	4	2	1	22	43200000	47200000	TRUE	0
chr8	44955505	44955505	q	TCGA-PRAD_TCGA-EJ-8469	TCGA-PRAD	TCGA	1	1	0.995361	1	1	0	5	1	1	9	43200000	47200000	TRUE	0
chr8	44955505	44955505	q	TCGA-LUAD_TCGA-NJ-A4YQ	TCGA-LUAD	TCGA	1	1	1	1	2	0	4	2	1	1	43200000	47200000	TRUE	0
chr8	44955505	44955505	q	TCGA-UVM_TCGA-V3-A9ZX	TCGA-UVM	TCGA	1	1	1	1	1	0	7	1	1	1	43200000	47200000	TRUE	0
chr8	36088001	36088001	q	TCGA-PRAD_TCGA-G9-6373	TCGA-PRAD	TCGA	1	1	0.995828	1	1	0	3	1	1	3	43200000	47200000	FALSE	7111999
chr8	44955505	44955505	q	TCGA-STAD_TCGA-VQ-AA6K	TCGA-STAD	TCGA	1	1	1	1	2	0	4	2	1	1	43200000	47200000	TRUE	0
chr8	44955505	44955505	q	TCGA-HNSC_TCGA-CR-7373	TCGA-HNSC	TCGA	0.998337	1	1	1	2	0	4	2	3	1	43200000	47200000	TRUE	0
chr8	44955505	44955505	q	TCGA-HNSC_TCGA-CV-5441	TCGA-HNSC	TCGA	0.994017	1	0.992525	0.994508	1	0	3	1	3	5	43200000	47200000	TRUE	0
chr8	44955505	44955505	q	TCGA-PRAD_TCGA-YL-A9WH	TCGA-PRAD	TCGA	1	1	1	1	2	0	4	2	1	1	43200000	47200000	TRUE	0
chr8	44955505	44955505	q	TCGA-UCEC_TCGA-B5-A1MR	TCGA-UCEC	TCGA	1	1	0.932019	0.98989	1	0	5	1	1	13	43200000	47200000	TRUE	0
chr8	44955505	44955505	q	TCGA-PRAD_TCGA-CH-5753	TCGA-PRAD	TCGA	1	1	1	1	1	0	3	1	1	1	43200000	47200000	TRUE	0
chr8	44955505	44955505	q	TCGA-HNSC_TCGA-DQ-5630	TCGA-HNSC	TCGA	1	1	0.996855	0.996855	1	0	3	1	1	3	43200000	47200000	TRUE	0
chr8	41462258	41462258	q	TCGA-COAD_TCGA-NH-A50U	TCGA-COAD	TCGA	1	1	0.991732	0.991732	2	0	4	2	1	3	43200000	47200000	FALSE	1737742
chr8	43229402	43229402	q	TCGA-BLCA_TCGA-XF-AAME	TCGA-BLCA	TCGA	1	1	0.983062	1	1	0	3	1	1	2	43200000	47200000	TRUE	0
chr8	44955505	44955505	q	TCGA-HNSC_TCGA-CR-7392	TCGA-HNSC	TCGA	0.999397	1	1	0.995447	2	0	4	2	3	3	43200000	47200000	TRUE	0
chr8	44955505	44955505	q	TCGA-UCEC_TCGA-2E-A9G8	TCGA-UCEC	TCGA	1	1	0.973502	0.975396	1	0	3	1	1	9	43200000	47200000	TRUE	0
chr8	37890945	37890945	q	TCGA-BLCA_TCGA-UY-A9PH	TCGA-BLCA	TCGA	1	1	0.92166	0.92166	2	0	4	2	1	8	43200000	47200000	FALSE	5309055
chr8	45861298	45861298	q	TCGA-PAAD_TCGA-IB-AAUN	TCGA-PAAD	TCGA	1	1	0.999856	1	1	0	3	1	1	3	43200000	47200000	TRUE	0
chr8	41859393	41859393	q	TCGA-SKCM_TCGA-D3-A5GT	TCGA-SKCM	TCGA	0.999421	0.999421	0.969732	1	2	0	8	2	3	2	43200000	47200000	FALSE	1340607
chr8	44955505	44955505	q	TCGA-HNSC_TCGA-C9-A47Z	TCGA-HNSC	TCGA	1	1	1	1	2	0	6	2	1	1	43200000	47200000	TRUE	0
chr8	44955505	44955505	q	TCGA-HNSC_TCGA-BB-A6UO	TCGA-HNSC	TCGA	1	1	1	1	1	0	3	1	1	1	43200000	47200000	TRUE	0
chr8	44955505	44955505	q	TCGA-UVM_TCGA-WC-A88A	TCGA-UVM	TCGA	1	1	0.996586	1	2	0	8	2	1	3	43200000	47200000	TRUE	0
chr8	42626410	42626410	q	TCGA-PRAD_TCGA-CH-5739	TCGA-PRAD	TCGA	1	1	1	1	1	0	3	1	1	1	43200000	47200000	FALSE	573590
chr8	42019682	42019682	q	TCGA-READ_TCGA-AG-3593	TCGA-READ	TCGA	0.964362	0.964362	0.989587	0.991029	2	0	4	2	3	6	43200000	47200000	FALSE	1180318
chr8	39719548	39719548	q	TCGA-BLCA_TCGA-ZF-A9R4	TCGA-BLCA	TCGA	1	1	1	0.999287	2	0	4	2	1	3	43200000	47200000	FALSE	3480452
chr8	41392001	41392001	q	TCGA-LUAD_TCGA-49-4510	TCGA-LUAD	TCGA	1	1	0.994776	1	1	0	3	1	1	3	43200000	47200000	FALSE	1807999
chr8	36927001	36927001	q	TCGA-UCEC_TCGA-BG-A0MT	TCGA-UCEC	TCGA	1	1	0.925807	1	1	0	3	1	1	2	43200000	47200000	FALSE	6272999
chr8	35722483	35722483	q	TCGA-UCEC_TCGA-D1-A16I	TCGA-UCEC	TCGA	0.989096	1	0.920676	0.991262	1	0	3	1	3	10	43200000	47200000	FALSE	7477517
chr8	44955505	44955505	q	TCGA-UCEC_TCGA-D1-A0ZP	TCGA-UCEC	TCGA	1	1	0.993281	0.998072	1	0	3	1	1	7	43200000	47200000	TRUE	0
chr8	44955505	44955505	q	TCGA-BLCA_TCGA-GC-A3WC	TCGA-BLCA	TCGA	0.989892	1	1	0.998507	1	0	3	1	3	5	43200000	47200000	TRUE	0
chr8	44955505	44955505	q	TCGA-HNSC_TCGA-H7-A6C4	TCGA-HNSC	TCGA	0.997019	0.987809	0.995867	0.976741	2	0	6	2	6	12	43200000	47200000	TRUE	0
chr8	44955505	44955505	q	TCGA-KIRP_TCGA-F9-A8NY	TCGA-KIRP	TCGA	1	1	1	1	1	0	3	1	1	1	43200000	47200000	TRUE	0
chr8	34293117	34293117	q	TCGA-UCEC_TCGA-FI-A2CX	TCGA-UCEC	TCGA	0.99121	1	0.997525	0.949998	2	0	4	2	3	10	43200000	47200000	FALSE	8906883
chr8	41402680	41402680	q	TCGA-HNSC_TCGA-P3-A6T7	TCGA-HNSC	TCGA	0.972666	0.972666	0.969524	1	1	0	3	1	12	4	43200000	47200000	FALSE	1797320
chr8	38822550	38822550	q	TCGA-LIHC_TCGA-ES-A2HS	TCGA-LIHC	TCGA	0.998391	0.998391	0.918771	0.998951	2	0	8	2	3	8	43200000	47200000	FALSE	4377450
chr8	40289250	40289250	q	TCGA-SKCM_TCGA-BF-AAP1	TCGA-SKCM	TCGA	1	1	0.925352	0.999343	1	0	3	1	1	6	43200000	47200000	FALSE	2910750
chr8	44955505	44955505	q	TCGA-LUAD_TCGA-50-6591	TCGA-LUAD	TCGA	1	1	0.999548	1	3	0	5	2	1	3	43200000	47200000	TRUE	0
chr8	44955505	44955505	q	TCGA-BLCA_TCGA-FD-A6TB	TCGA-BLCA	TCGA	1	1	0.996161	0.974901	2	0	4	2	1	8	43200000	47200000	TRUE	0
chr8	44955505	44955505	q	TCGA-SARC_TCGA-DX-A3U7	TCGA-SARC	TCGA	0.984267	1	0.999859	0.999859	2	0	4	2	5	3	43200000	47200000	TRUE	0
chr8	30207940	30207940	q	TCGA-UCEC_TCGA-BG-A2AE	TCGA-UCEC	TCGA	1	1	0.970616	1	1	0	3	1	1	3	43200000	47200000	FALSE	12992060
chr8	44955505	44955505	q	TCGA-UVM_TCGA-VD-A8KF	TCGA-UVM	TCGA	1	1	1	1	1	0	3	1	1	1	43200000	47200000	TRUE	0
chr8	36568966	36568966	q	TCGA-BLCA_TCGA-ZF-A9RE	TCGA-BLCA	TCGA	1	1	0.999403	0.999403	1	0	3	1	1	3	43200000	47200000	FALSE	6631034
chr8	44955505	44955505	q	TCGA-HNSC_TCGA-CQ-A4CB	TCGA-HNSC	TCGA	1	1	1	1	1	0	3	1	1	1	43200000	47200000	TRUE	0
chr8	44955505	44955505	q	TCGA-HNSC_TCGA-BB-7863	TCGA-HNSC	TCGA	0.996511	1	1	1	1	0	3	1	3	1	43200000	47200000	TRUE	0
chr8	37270643	37270643	q	TCGA-BLCA_TCGA-XF-AAMQ	TCGA-BLCA	TCGA	1	1	0.933618	0.966802	2	0	4	2	1	10	43200000	47200000	FALSE	5929357
chr8	37328851	37328851	q	TCGA-PRAD_TCGA-ZG-A9ND	TCGA-PRAD	TCGA	1	1	0.902701	0.997052	1	0	3	1	1	8	43200000	47200000	FALSE	5871149
chr8	44955505	44955505	q	TCGA-LIHC_TCGA-G3-A5SL	TCGA-LIHC	TCGA	0.974637	1	0.986628	0.993707	1	0	7	1	2	9	43200000	47200000	TRUE	0
chr8	32165014	32165014	q	TCGA-PRAD_TCGA-VP-A87H	TCGA-PRAD	TCGA	1	1	0.991712	0.991712	2	0	4	2	1	7	43200000	47200000	FALSE	11034986
chr8	44955505	44955505	q	TCGA-HNSC_TCGA-F7-A620	TCGA-HNSC	TCGA	1	1	0.998367	1	1	0	3	1	1	3	43200000	47200000	TRUE	0
chr9	44377362	44377362	p	TCGA-BRCA_TCGA-A2-A0YH	TCGA-BRCA	TCGA	0.978192	0.978192	0.93592	0.994562	2	0	4	2	11	6	42200000	45500000	TRUE	0
chr9	32610001	32610001	q	TCGA-LGG_TCGA-P5-A5EZ	TCGA-LGG	TCGA	0.996425	1	0.913356	0.939578	2	0	4	2	3	12	42200000	45500000	FALSE	9589999
chr9	44377363	44377363	q	TCGA-LGG_TCGA-DU-8161	TCGA-LGG	TCGA	0.999412	1	0.982543	0.996273	1	0	3	1	3	7	42200000	45500000	TRUE	0
chr9	37278589	37278589	q	TCGA-BRCA_TCGA-AR-A0TV	TCGA-BRCA	TCGA	1	1	0.991399	0.991399	2	0	4	2	1	5	42200000	45500000	FALSE	4921411
chr9	32877321	32877321	q	TCGA-GBM_TCGA-06-A5U0	TCGA-GBM	TCGA	1	1	0.963657	1	2	0	4	2	1	4	42200000	45500000	FALSE	9322679
chr9	44602929	44602929	q	TCGA-LGG_TCGA-S9-A6TW	TCGA-LGG	TCGA	0.913228	1	0.960196	0.960196	1	0	3	1	3	3	42200000	45500000	TRUE	0
chr9	34678001	34678001	q	TCGA-BLCA_TCGA-C4-A0F0	TCGA-BLCA	TCGA	1	1	1	0.906482	2	0	4	2	1	2	42200000	45500000	FALSE	7521999
chr9	28521675	28521675	q	TCGA-PAAD_TCGA-HV-A5A6	TCGA-PAAD	TCGA	1	1	0.977458	1	2	0	4	2	1	3	42200000	45500000	FALSE	13678325
chr9	44377362	44377362	p	TCGA-BRCA_TCGA-AR-A0U0	TCGA-BRCA	TCGA	0.986664	0.986664	0.929063	1	2	0	4	2	3	2	42200000	45500000	TRUE	0
chr9	43652076	43652076	p	TCGA-LUAD_TCGA-62-A470	TCGA-LUAD	TCGA	0.998585	1	0.937247	1	2	0	4	2	5	2	42200000	45500000	TRUE	0
chr9	24233388	24233388	q	TCGA-THYM_TCGA-5U-AB0D	TCGA-THYM	TCGA	1	1	0.990576	1	2	0	4	2	1	2	42200000	45500000	FALSE	17966612
chr9	38670954	38670954	q	TCGA-HNSC_TCGA-UF-A7JS	TCGA-HNSC	TCGA	0.916416	0.916416	0.943713	1	1	0	3	1	3	6	42200000	45500000	FALSE	3529046
chr9	44377362	44377362	p	TCGA-COAD_TCGA-AY-4071	TCGA-COAD	TCGA	0.997979	1	1	1	1	0	3	1	3	1	42200000	45500000	TRUE	0
chr9	44377362	44377362	p	TCGA-LUAD_TCGA-44-6774	TCGA-LUAD	TCGA	1	1	1	1	1	0	3	1	1	1	42200000	45500000	TRUE	0
chr9	45165848	45165848	q	TCGA-HNSC_TCGA-CV-7245	TCGA-HNSC	TCGA	0.979348	1	1	1	2	0	4	2	5	1	42200000	45500000	TRUE	0
chr9	24720435	24720435	q	TCGA-STAD_TCGA-CD-8530	TCGA-STAD	TCGA	0.943487	1	0.969822	0.977618	1	0	3	1	2	12	42200000	45500000	FALSE	17479565
chr9	44377363	44377363	q	TCGA-SARC_TCGA-DX-A8BP	TCGA-SARC	TCGA	0.988058	1	0.983816	0.998381	1	0	3	1	3	7	42200000	45500000	TRUE	0
chr9	44377363	44377363	q	TCGA-STAD_TCGA-IN-A6RO	TCGA-STAD	TCGA	1	1	0.903178	0.975895	2	0	4	2	1	8	42200000	45500000	TRUE	0
chr9	44377362	44377362	p	TCGA-BLCA_TCGA-XF-A9SI	TCGA-BLCA	TCGA	0.999297	1	0.928554	0.990831	2	0	4	2	3	3	42200000	45500000	TRUE	0
chr9	44377363	44377363	q	TCGA-HNSC_TCGA-MT-A51W	TCGA-HNSC	TCGA	0.916945	1	0.985835	0.999878	5	0	7	2	8	7	42200000	45500000	TRUE	0
chr9	44377363	44377363	q	TCGA-HNSC_TCGA-MT-A67D	TCGA-HNSC	TCGA	0.931753	1	0.973927	0.965158	2	0	4	2	4	13	42200000	45500000	TRUE	0
chr9	44377363	44377363	q	TCGA-PRAD_TCGA-VP-A87D	TCGA-PRAD	TCGA	1	1	0.999615	1	1	0	3	1	1	3	42200000	45500000	TRUE	0
chr9	36260140	36260140	q	TCGA-SKCM_TCGA-D3-A5GT	TCGA-SKCM	TCGA	1	1	0.972879	1	2	0	4	2	1	5	42200000	45500000	FALSE	5939860
chr9	44377362	44377362	p	TCGA-COAD_TCGA-NH-A8F8	TCGA-COAD	TCGA	0.987877	0.987877	1	1	1	0	3	1	5	1	42200000	45500000	TRUE	0
chr9	44377363	44377363	q	TCGA-HNSC_TCGA-CV-7432	TCGA-HNSC	TCGA	0.96403	1	0.986447	0.986647	3	0	5	2	15	5	42200000	45500000	TRUE	0
chr9	34757001	34757001	q	TCGA-PRAD_TCGA-CH-5751	TCGA-PRAD	TCGA	1	1	0.97225	0.976949	3	0	5	2	1	9	42200000	45500000	FALSE	7442999
chr9	44377363	44377363	q	TCGA-HNSC_TCGA-UF-A7JH	TCGA-HNSC	TCGA	0.998533	1	1	1	2	0	4	2	3	1	42200000	45500000	TRUE	0
chr9	44377362	44377362	p	TCGA-OV_TCGA-24-1471	TCGA-OV	TCGA	1	1	1	1	2	0	4	2	1	1	42200000	45500000	TRUE	0

## Sheet: Supplementary Table 7
MAGIC	cell	CA_class	chrom	on_breakpoint
True	MFC10aHPRT1RNPx01PE20510	simple loss	chrX	True
True	MFC10aHPRT1RNPx01PE20521	complex	chrX	False
True	MFC10aHPRT1RNPx01PE20524	simple gain	chrX	False
True	MFC10aHPRT1RNPx01PE20528	amplification	chrX	True
True	MFC10aHPRT1RNPx01PE20535	complex	chrX	True
True	MFC10aHPRT1RNPx01PE20539	amplification	chrX	True
True	MFC10aHPRT1RNPx01PE20540	amplification	chrX	True
True	MFC10aHPRT1RNPx01PE20540	complex	chrX	False
True	MFC10aHPRT1RNPx01PE20541	amplification	chrX	True
True	MFC10aHPRT1RNPx01PE20546	complex	chrX	True
True	MFC10aHPRT1RNPx01PE20556	simple gain	chrX	True
True	MFC10aHPRT1RNPx01PE20559	simple loss	chrX	True
True	MFC10aHPRT1RNPx01PE20564	complex	chrX	False
True	MFC10aHPRT1RNPx01PE20567	simple loss	chrX	False
True	MFC10aHPRT1RNPx01PE20572	amplification	chrX	True
True	MFC10aHPRT1RNPx01PE20573	simple loss	chrX	False
True	MFC10aHPRT1RNPx01PE20578	complex	chrX	True
True	MFC10aHPRT1RNPx01PE20581	simple loss	chrX	False
True	MFC10aHPRT1RNPx01PE20586	simple loss	chrX	False
True	MFC10aHPRT1RNPx01PE20591	simple loss	chrX	True
True	MFC10aHPRT1RNPx01PE20592	amplification	chrX	True
True	MFC10aHPRT1RNPx01PE20594	amplification	chrX	True
False	MarcoHPRT1noEnrichmentPE20551	complex	chrX	True
False	MarcoHPRT1noEnrichmentPE20546	simple loss	chrX	False
False	MarcoHPRT1noEnrichmentPE20572	simple loss	chrX	False
False	MarcoHPRT1noEnrichmentPE20574	simple loss	chrX	False
False	MarcoHPRT1noEnrichmentPE20577	complex	chrX	True
False	MarcoHPRT1noEnrichmentPE20589	complex	chrX	True
False	MFC10AHprt1PE20549	amplification	chrX	True
False	MFC10AHprt1PE20541	simple loss	chrX	False
True	MarcoMCF10AMAGICplate3HPRTcentromerePE20412	simple gain	chrX	True
True	MarcoMCF10AMAGICplate3HPRTcentromerePE20418	simple gain	chrX	True
True	MarcoMCF10AMAGICplate3HPRTcentromerePE20419	simple loss	chrX	False
True	MarcoMCF10AMAGICplate3HPRTcentromerePE20420	complex	chrX	True
True	MarcoMCF10AMAGICplate3HPRTcentromerePE20427	simple loss	chrX	False
True	MarcoMCF10AMAGICplate3HPRTcentromerePE20435	complex	chrX	True
True	MarcoMCF10AMAGICplate3HPRTcentromerePE20436	amplification	chrX	True
True	MarcoMCF10AMAGICplate3HPRTcentromerePE20441	simple gain	chrX	False
True	MarcoMCF10AMAGICplate3HPRTcentromerePE20450	complex	chrX	True
True	MarcoMCF10AMAGICplate3HPRTcentromerePE20465	simple gain	chrX	True
True	MarcoMCF10AMAGICplate3HPRTcentromerePE20468	simple loss	chrX	False
True	MarcoMCF10AMAGICplate3HPRTcentromerePE20473	simple loss	chrX	True
True	MarcoMCF10AMAGICplate3HPRTcentromerePE20483	simple loss	chrX	True
True	MarcoMCF10AMAGICplate3HPRTcentromerePE20484	amplification	chrX	True
True	MarcoMCF10AMAGICplate3HPRTcentromerePE20493	nullisomy	chrX	False

## Sheet: Supplementary Table 8
cell	chrom	arm	CA_class	localized_oscillation	chromothripsis	cell_line	phenotype	TP53_status	reversine
CTRLphotoconversionx02PE20511	chr1	p	terminal gain	False	False	MCF10A	CTRL	WT	False
PhotoconvControlx03PE20438	chr1	p	terminal gain	False	False	MCF10A	CTRL	WT	False
PhotoconvControlx03PE20481	chr1	pq	chromosome loss	False	False	MCF10A	CTRL	WT	False
PhotoconvControlx03PE20405	chr2	p	terminal multi-step	False	False	MCF10A	CTRL	WT	False
PhotoconvControlx03PE20431	chr3	pq	terminal multi-step	False	False	MCF10A	CTRL	WT	False
CTRLphotoconversionx02PE20569	chr4	q	terminal multi-step	False	False	MCF10A	CTRL	WT	False
PhotoconvControlx03PE20470	chr4	q	terminal loss	False	False	MCF10A	CTRL	WT	False
PhotoconvControlx03PE20405	chr5	p	terminal loss	False	False	MCF10A	CTRL	WT	False
PhotoconvControlx03PE20406	chr6	p	terminal multi-step	True	False	MCF10A	CTRL	WT	False
PhotoconvControlx03PE20440	chr6	q	interstitial gain	False	False	MCF10A	CTRL	WT	False
CTRLphotoconversionx02PE20573	chr8	q	terminal gain	False	False	MCF10A	CTRL	WT	False
PhotoconvControlx03PE20428	chr8	q	chromosome loss	False	False	MCF10A	CTRL	WT	False
PhotoconvControlx03PE20481	chr8	q	chromosome loss	False	False	MCF10A	CTRL	WT	False
CTRLphotoconversionx02PE20578	chr9	p	complex	False	False	MCF10A	CTRL	WT	False
CTRLphotoconversionx02PE20590	chr9	q	terminal gain	False	False	MCF10A	CTRL	WT	False
PhotoconvControlx03PE20431	chr9	q	terminal gain	False	False	MCF10A	CTRL	WT	False
PhotoconvControlx03PE20481	chr9	q	terminal gain	False	False	MCF10A	CTRL	WT	False
CTRLphotoconversionx02PE20555	chr11	pq	chromosome loss	False	False	MCF10A	CTRL	WT	False
PhotoconvControlx03PE20481	chr11	pq	chromosome loss	False	False	MCF10A	CTRL	WT	False
PhotoconvControlx03PE20481	chr13	q	chromosome loss	False	False	MCF10A	CTRL	WT	False
CTRLphotoconversionx02PE20526	chr14	q	terminal loss	False	False	MCF10A	CTRL	WT	False
CTRLphotoconversionx02PE20570	chr14	q	interstitial loss	False	False	MCF10A	CTRL	WT	False
PhotoconvControlx03PE20440	chr14	q	terminal gain	False	False	MCF10A	CTRL	WT	False
CTRLphotoconversionx02PE20567	chr16	q	terminal gain	False	False	MCF10A	CTRL	WT	False
PhotoconvControlx03PE20405	chr17	p	terminal loss	False	False	MCF10A	CTRL	WT	False
PhotoconvControlx03PE20407	chr17	q	terminal loss	False	False	MCF10A	CTRL	WT	False
PhotoconvControlx03PE20407	chr20	q	terminal gain	False	False	MCF10A	CTRL	WT	False
CTRLphotoconversionx02PE20538	chr22	q	chromosome loss	False	False	MCF10A	CTRL	WT	False
CTRLphotoconversionx02PE20581	chrX	q	terminal multi-step	False	False	MCF10A	CTRL	WT	False
PhotoconvControlx03PE20481	chrX	q	terminal loss	False	False	MCF10A	CTRL	WT	False
CTRLphotoconversionx02PE20524	chrX	p	terminal multi-step	True	False	MCF10A	CTRL	WT	False
MNIphotoconvertedx02PE20423	chr1	q	complex	False	True	MCF10A	MNI	WT	False
MNIphotoconvertedx02PE20430	chr1	p	terminal loss	False	False	MCF10A	MNI	WT	False
MNIphotoconvertedx02PE20446	chr1	q	terminal loss	False	False	MCF10A	MNI	WT	False
MNIphotoconvertedx02PE20446	chr1	pq	terminal multi-step	False	False	MCF10A	MNI	WT	False
MNIphotoconvertedx02PE20474	chr1	q	terminal loss	False	False	MCF10A	MNI	WT	False
MNIphotoconvertedx02PE20488	chr1	pq	complex	False	False	MCF10A	MNI	WT	False
MNIphotoconvertedx02PE20491	chr1	q	terminal gain	False	False	MCF10A	MNI	WT	False
MNIx260521x01PE20560	chr1	q	complex	False	True	MCF10A	MNI	WT	False
MNIphotoconvertedx02PE20433	chr2	q	terminal loss	False	False	MCF10A	MNI	WT	False
MNIphotoconvertedx02PE20446	chr2	q	terminal gain	False	False	MCF10A	MNI	WT	False
MNIx260521x01PE20543	chr2	q	terminal loss	False	False	MCF10A	MNI	WT	False
MNIx260521x01PE20562	chr2	q	terminal loss	False	False	MCF10A	MNI	WT	False
MNIx260521x01PE20584	chr2	q	terminal multi-step	True	False	MCF10A	MNI	WT	False
MNIphotoconvertedx02PE20433	chr3	pq	terminal multi-step	False	False	MCF10A	MNI	WT	False
MNIphotoconvertedx02PE20452	chr3	pq	interstitial loss	False	False	MCF10A	MNI	WT	False
MNIphotoconvertedx02PE20483	chr3	pq	chromosome loss	False	False	MCF10A	MNI	WT	False
MNIx260521x01PE20566	chr3	p	interstitial gain	False	False	MCF10A	MNI	WT	False
MNIphotoconvertedx02PE20411	chr4	p	terminal loss	False	False	MCF10A	MNI	WT	False
MNIphotoconvertedx02PE20413	chr4	q	interstitial loss	False	False	MCF10A	MNI	WT	False
MNIphotoconvertedx02PE20433	chr4	q	terminal multi-step	False	False	MCF10A	MNI	WT	False
MNIphotoconvertedx02PE20495	chr4	q	terminal loss	False	False	MCF10A	MNI	WT	False
MNIx260521x01PE20509	chr4	q	complex	False	False	MCF10A	MNI	WT	False
MNIx260521x01PE20529	chr4	q	complex	False	False	MCF10A	MNI	WT	False
MNIx260521x01PE20574	chr4	q	terminal gain	False	False	MCF10A	MNI	WT	False
MNIx260521x01PE20586	chr4	q	terminal multi-step	True	False	MCF10A	MNI	WT	False
MNIphotoconvertedx02PE20458	chr5	q	terminal loss	False	False	MCF10A	MNI	WT	False
MNIphotoconvertedx02PE20473	chr5	q	complex	False	False	MCF10A	MNI	WT	False
MNIphotoconvertedx02PE20494	chr5	pq	chromosome loss	False	False	MCF10A	MNI	WT	False
MNIx260521x01PE20505	chr5	q	terminal multi-step	True	False	MCF10A	MNI	WT	False
MNIx260521x01PE20580	chr5	q	terminal loss	False	False	MCF10A	MNI	WT	False
MNIx260521x01PE20584	chr5	q	interstitial loss	False	False	MCF10A	MNI	WT	False
MNIphotoconvertedx02PE20433	chr6	p	terminal gain	False	False	MCF10A	MNI	WT	False
MNIphotoconvertedx02PE20489	chr6	pq	chromosome loss	False	False	MCF10A	MNI	WT	False
MNIphotoconvertedx02PE20494	chr6	pq	chromosome loss	False	False	MCF10A	MNI	WT	False
MNIx260521x01PE20509	chr6	q	terminal loss	False	False	MCF10A	MNI	WT	False
MNIx260521x01PE20514	chr6	pq	chromosome gain	False	False	MCF10A	MNI	WT	False
MNIphotoconvertedx02PE20404	chr7	q	terminal gain	False	False	MCF10A	MNI	WT	False
MNIphotoconvertedx02PE20419	chr7	q	terminal gain	False	False	MCF10A	MNI	WT	False
MNIphotoconvertedx02PE20426	chr7	q	terminal multi-step	False	False	MCF10A	MNI	WT	False
MNIphotoconvertedx02PE20446	chr7	pq	complex	False	False	MCF10A	MNI	WT	False
MNIphotoconvertedx02PE20455	chr7	p	terminal loss	False	False	MCF10A	MNI	WT	False
MNIphotoconvertedx02PE20480	chr7	q	terminal gain	False	False	MCF10A	MNI	WT	False
MNIphotoconvertedx02PE20488	chr7	q	terminal multi-step	True	False	MCF10A	MNI	WT	False
MNIphotoconvertedx02PE20495	chr7	q	terminal multi-step	True	False	MCF10A	MNI	WT	False
MNIx260521x01PE20512	chr7	q	terminal multi-step	False	False	MCF10A	MNI	WT	False
MNIx260521x01PE20536	chr7	q	terminal multi-step	False	False	MCF10A	MNI	WT	False
MNIx260521x01PE20541	chr7	q	terminal multi-step	False	False	MCF10A	MNI	WT	False
MNIx260521x01PE20570	chr7	pq	complex	False	False	MCF10A	MNI	WT	False
MNIphotoconvertedx02PE20448	chr8	pq	complex	False	False	MCF10A	MNI	WT	False
MNIphotoconvertedx02PE20452	chr8	pq	complex	False	False	MCF10A	MNI	WT	False
MNIphotoconvertedx02PE20464	chr8	q	terminal multi-step	False	False	MCF10A	MNI	WT	False
MNIphotoconvertedx02PE20490	chr8	q	terminal multi-step	False	False	MCF10A	MNI	WT	False
MNIx260521x01PE20505	chr8	q	terminal gain	False	False	MCF10A	MNI	WT	False
MNIx260521x01PE20509	chr8	q	terminal multi-step	True	False	MCF10A	MNI	WT	False
MNIx260521x01PE20544	chr8	q	terminal multi-step	False	False	MCF10A	MNI	WT	False
MNIx260521x01PE20580	chr8	q	terminal gain	False	False	MCF10A	MNI	WT	False
MNIx260521x01PE20589	chr8	q	terminal loss	False	False	MCF10A	MNI	WT	False
MNIx260521x01PE20592	chr8	q	terminal multi-step	False	False	MCF10A	MNI	WT	False
MNIx260521x01PE20566	chr9	q	terminal gain	False	False	MCF10A	MNI	WT	False
MNIphotoconvertedx02PE20433	chr10	q	terminal gain	False	False	MCF10A	MNI	WT	False
MNIphotoconvertedx02PE20468	chr10	p	terminal loss	False	False	MCF10A	MNI	WT	False
MNIphotoconvertedx02PE20483	chr10	pq	chromosome loss	False	False	MCF10A	MNI	WT	False
MNIx260521x01PE20591	chr10	q	terminal multi-step	True	False	MCF10A	MNI	WT	False
MNIx260521x01PE20541	chr11	p	terminal loss	False	False	MCF10A	MNI	WT	False
MNIx260521x01PE20589	chr11	q	chromosome loss	False	False	MCF10A	MNI	WT	False
MNIphotoconvertedx02PE20435	chr12	q	terminal multi-step	False	False	MCF10A	MNI	WT	False
MNIphotoconvertedx02PE20477	chr12	pq	chromosome loss	False	False	MCF10A	MNI	WT	False
MNIphotoconvertedx02PE20478	chr12	p	terminal gain	False	False	MCF10A	MNI	WT	False
MNIx260521x01PE20509	chr12	p	terminal multi-step	False	False	MCF10A	MNI	WT	False
MNIx260521x01PE20524	chr12	pq	chromosome gain	False	False	MCF10A	MNI	WT	False
MNIx260521x01PE20561	chr12	pq	terminal multi-step	False	False	MCF10A	MNI	WT	False
MNIx260521x01PE20578	chr12	pq	terminal gain	False	False	MCF10A	MNI	WT	False
MNIphotoconvertedx02PE20415	chr13	q	complex	False	True	MCF10A	MNI	WT	False
MNIphotoconvertedx02PE20458	chr13	q	terminal gain	False	False	MCF10A	MNI	WT	False
MNIphotoconvertedx02PE20472	chr13	q	chromosome loss	False	False	MCF10A	MNI	WT	False
MNIx260521x01PE20583	chr13	q	chromosome loss	False	False	MCF10A	MNI	WT	False
MNIx260521x01PE20589	chr13	q	chromosome loss	False	False	MCF10A	MNI	WT	False
MNIx260521x01PE20591	chr13	q	chromosome loss	False	False	MCF10A	MNI	WT	False
MNIphotoconvertedx02PE20453	chr14	q	complex	False	False	MCF10A	MNI	WT	False
MNIphotoconvertedx02PE20467	chr14	q	complex	False	False	MCF10A	MNI	WT	False
MNIphotoconvertedx02PE20483	chr14	q	chromosome loss	False	False	MCF10A	MNI	WT	False
MNIx260521x01PE20506	chr14	q	terminal multi-step	True	False	MCF10A	MNI	WT	False
MNIx260521x01PE20557	chr14	q	terminal multi-step	True	False	MCF10A	MNI	WT	False
MNIx260521x01PE20595	chr14	q	terminal multi-step	True	False	MCF10A	MNI	WT	False
MNIphotoconvertedx02PE20425	chr16	p	terminal loss	False	False	MCF10A	MNI	WT	False
MNIphotoconvertedx02PE20483	chr16	pq	chromosome loss	False	False	MCF10A	MNI	WT	False
MNIx260521x01PE20547	chr16	q	terminal gain	False	False	MCF10A	MNI	WT	False
MNIx260521x01PE20589	chr16	p	terminal loss	False	False	MCF10A	MNI	WT	False
MNIphotoconvertedx02PE20433	chr17	q	complex	False	False	MCF10A	MNI	WT	False
MNIphotoconvertedx02PE20453	chr17	q	terminal gain	False	False	MCF10A	MNI	WT	False
MNIphotoconvertedx02PE20480	chr17	p	terminal loss	False	False	MCF10A	MNI	WT	False
MNIx260521x01PE20566	chr17	q	terminal gain	False	False	MCF10A	MNI	WT	False
MNIphotoconvertedx02PE20478	chr18	q	terminal loss	False	False	MCF10A	MNI	WT	False
MNIphotoconvertedx02PE20495	chr18	q	terminal gain	False	False	MCF10A	MNI	WT	False
MNIx260521x01PE20549	chr18	q	terminal loss	False	False	MCF10A	MNI	WT	False
MNIx260521x01PE20567	chr18	q	terminal loss	False	False	MCF10A	MNI	WT	False
MNIx260521x01PE20570	chr18	q	terminal gain	False	False	MCF10A	MNI	WT	False
MNIphotoconvertedx02PE20409	chr19	pq	chromosome loss	False	False	MCF10A	MNI	WT	False
MNIphotoconvertedx02PE20418	chr19	pq	terminal multi-step	False	False	MCF10A	MNI	WT	False
MNIphotoconvertedx02PE20430	chr19	q	terminal loss	False	False	MCF10A	MNI	WT	False
MNIphotoconvertedx02PE20433	chr19	p	terminal gain	False	False	MCF10A	MNI	WT	False
MNIphotoconvertedx02PE20453	chr19	q	terminal gain	False	False	MCF10A	MNI	WT	False
MNIphotoconvertedx02PE20469	chr19	p	terminal gain	False	False	MCF10A	MNI	WT	False
MNIphotoconvertedx02PE20494	chr19	pq	chromosome loss	False	False	MCF10A	MNI	WT	False
MNIx260521x01PE20533	chr19	pq	chromosome loss	False	False	MCF10A	MNI	WT	False
MNIx260521x01PE20535	chr19	q	terminal gain	False	False	MCF10A	MNI	WT	False
MNIx260521x01PE20551	chr19	pq	chromosome loss	False	False	MCF10A	MNI	WT	False
MNIx260521x01PE20553	chr19	pq	complex	False	True	MCF10A	MNI	WT	False
MNIx260521x01PE20568	chr19	pq	chromosome loss	False	False	MCF10A	MNI	WT	False
MNIphotoconvertedx02PE20409	chr20	q	terminal loss	False	False	MCF10A	MNI	WT	False
MNIphotoconvertedx02PE20464	chr20	p	terminal gain	False	False	MCF10A	MNI	WT	False
MNIx260521x01PE20566	chr20	p	terminal gain	False	False	MCF10A	MNI	WT	False
MNIx260521x01PE20579	chr20	p	terminal gain	False	False	MCF10A	MNI	WT	False
MNIx260521x01PE20589	chr20	p	terminal multi-step	False	False	MCF10A	MNI	WT	False
MNIphotoconvertedx02PE20483	chr22	q	chromosome loss	False	False	MCF10A	MNI	WT	False
MNIphotoconvertedx02PE20403	chrX	p	complex	False	False	MCF10A	MNI	WT	False
MNIphotoconvertedx02PE20413	chrX	q	terminal multi-step	False	False	MCF10A	MNI	WT	False
MNIphotoconvertedx02PE20476	chrX	q	terminal multi-step	False	False	MCF10A	MNI	WT	False
MNIphotoconvertedx02PE20482	chrX	q	complex	False	False	MCF10A	MNI	WT	False
MNIphotoconvertedx02PE20495	chrX	q	terminal multi-step	True	False	MCF10A	MNI	WT	False
MNIx260521x01PE20506	chrX	p	terminal gain	False	False	MCF10A	MNI	WT	False
MNIx260521x01PE20527	chrX	p	interstitial loss	False	False	MCF10A	MNI	WT	False
MNIx260521x01PE20572	chrX	pq	complex	False	False	MCF10A	MNI	WT	False
MNIphotoconvertedx02PE20443	chr8	q	terminal loss	False	False	MCF10A	MNI	WT	False
RPEH2BD2Miconucleix01PE20437	chr1	q	terminal multi-step	False	False	RPE-1	MNI	WT	False
RPEH2BD2Miconucleix01PE20453	chr2	q	terminal loss	False	False	RPE-1	MNI	WT	False
RPEH2BD2Miconucleix01PE20461	chr2	q	terminal gain	False	False	RPE-1	MNI	WT	False
RPEH2BD2Miconucleix01PE20440	chr7	q	terminal gain	False	False	RPE-1	MNI	WT	False
RPEH2BD2Miconucleix01PE20413	chr10	pq	chromosome gain	False	False	RPE-1	MNI	WT	False
RPEH2BD2Miconucleix01PE20422	chr10	q	chromosome loss	False	False	RPE-1	MNI	WT	False
RPEH2BD2Miconucleix01PE20422	chrX	q	terminal multi-step	True	False	RPE-1	MNI	WT	False
RPEH2BdendraMicroNx01PE20414	chr2	q	terminal gain	False	False	RPE-1	MNI	WT	False
RPEH2BdendraMicroNx01PE20431	chr2	p	terminal multi-step	False	False	RPE-1	MNI	WT	False
RPEH2BdendraMicroNx01PE20433	chr2	q	terminal gain	False	False	RPE-1	MNI	WT	False
RPEH2BdendraMicroNx01PE20457	chr4	q	terminal multi-step	True	False	RPE-1	MNI	WT	False
RPEH2BdendraMicroNx01PE20476	chr5	q	terminal loss	False	False	RPE-1	MNI	WT	False
RPEH2BdendraMicroNx01PE20461	chr6	q	terminal gain	False	False	RPE-1	MNI	WT	False
RPEH2BdendraMicroNx01PE20409	chr7	q	terminal loss	False	False	RPE-1	MNI	WT	False
RPEH2BdendraMicroNx01PE20409	chr8	q	terminal loss	False	False	RPE-1	MNI	WT	False
RPEH2BdendraMicroNx01PE20433	chr10	q	terminal gain	False	False	RPE-1	MNI	WT	False
RPEH2BdendraMicroNx01PE20409	chr11	q	terminal loss	False	False	RPE-1	MNI	WT	False
RPEH2BdendraMicroNx01PE20439	chr6	p	terminal gain	False	False	RPE-1	MNI	WT	False
RPEH2BdendraMicroNx01PE20444	chr6	p	terminal loss	False	False	RPE-1	MNI	WT	False
RPEH2BdendraMicroNx01PE20481	chr17	p	terminal loss	False	False	RPE-1	MNI	WT	False
RPEH2BdendraMicroNx01PE20409	chr19	pq	chromosome loss	False	False	RPE-1	MNI	WT	False
RPEH2BdendraMicroNx01PE20475	chr19	pq	chromosome loss	False	False	RPE-1	MNI	WT	False
RPEH2BdendraMicroNx01PE20409	chr22	pq	chromosome loss	False	False	RPE-1	MNI	WT	False
RPEH2BdendraMicroNx01PE20433	chr17	pq	terminal multi-step	False	False	RPE-1	MNI	WT	False
RPE1WTDACTmicronucleix01PE20570	chrX	q	interstitial loss	False	False	RPE-1	MNI	WT	False
RPE1WTDACTmicronucleix01PE20541	chrX	q	terminal loss	False	False	RPE-1	MNI	WT	False
RPE1WTDACTmicronucleix01PE20533	chrX	p	terminal loss	False	False	RPE-1	MNI	WT	False
RPE1WTDACTmicronucleix01PE20521	chrX	pq	chromosome loss	False	False	RPE-1	MNI	WT	False
RPE1WTDACTmicronucleix01PE20518	chrX	pq	chromosome loss	False	False	RPE-1	MNI	WT	False
RPE1WTDACTmicronucleix01PE20541	chr10	q	terminal loss	False	False	RPE-1	MNI	WT	False
RPE1WTDACTmicronucleix01PE20525	chr10	q	terminal gain	False	False	RPE-1	MNI	WT	False
RPE1WTDACTmicronucleix01PE20523	chr10	q	terminal gain	False	False	RPE-1	MNI	WT	False
RPE1WTDACTmicronucleix01PE20553	chr10	p	terminal loss	False	False	RPE-1	MNI	WT	False
RPE1WTDACTmicronucleix01PE20553	chr5	q	terminal multi-step	True	False	RPE-1	MNI	WT	False
RPE1WTDACTmicronucleix01PE20574	chr4	q	terminal loss	False	False	RPE-1	MNI	WT	False
RPE1WTDACTmicronucleix01PE20522	chr3	pq	terminal multi-step	False	False	RPE-1	MNI	WT	False
RPE1WTDACTmicronucleix01PE20581	chr1	p	complex	False	False	RPE-1	MNI	WT	False
RPEH2BD2RoundNucleix01PE20545	chr2	q	terminal gain	False	False	RPE-1	CTRL	WT	False
RPEH2BD2RoundNucleix01PE20551	chr6	q	terminal loss	False	False	RPE-1	CTRL	WT	False
RPEH2BD2RoundNucleix01PE20563	chr15	q	terminal multi-step	True	False	RPE-1	CTRL	WT	False
RPEH2BD2RoundNucleix01PE20583	chr18	q	terminal loss	False	False	RPE-1	CTRL	WT	False
RPEH2BD2RoundNucleix01PE20593	chr11	q	terminal gain	False	False	RPE-1	CTRL	WT	False
RPEH2BD2RoundNucleix01PE20594	chr19	q	terminal loss	False	False	RPE-1	CTRL	WT	False
RPEH2BD2RoundNucleix01PE20544	chr7	q	terminal loss	False	False	RPE-1	CTRL	WT	False
RPEH2BD2RoundNucleix01PE20536	chr11	q	terminal gain	False	False	RPE-1	CTRL	WT	False
RPEH2BD2RoundNucleix01PE20586	chr21	q	chromosome loss	False	False	RPE-1	CTRL	WT	False
RPE1TP53KOroundnucleix02PE20335	chr1	pq	terminal multi-step	False	False	RPE-1	CTRL	P53KO	False
RPE1TP53KOroundnucleix02PE20310	chr1	p	interstitial gain	False	False	RPE-1	CTRL	P53KO	False
RPE1TP53KOroundnucleix02PE20362	chr2	p	terminal loss	False	False	RPE-1	CTRL	P53KO	False
RPE1TP53KOroundnucleix02PE20381	chr2	pq	chromosome gain	False	False	RPE-1	CTRL	P53KO	False
RPE1TP53KOroundnucleix02PE20310	chr4	p	terminal loss	False	False	RPE-1	CTRL	P53KO	False
RPE1TP53KOroundnucleix02PE20312	chr4	q	terminal loss	False	False	RPE-1	CTRL	P53KO	False
RPE1TP53KOroundnucleix02PE20317	chr4	p	terminal loss	False	False	RPE-1	CTRL	P53KO	False
RPE1TP53KOroundnucleix02PE20337	chr4	p	terminal loss	False	False	RPE-1	CTRL	P53KO	False
RPE1TP53KOroundnucleix02PE20356	chr4	q	terminal multi-step	True	False	RPE-1	CTRL	P53KO	False
RPE1TP53KOroundnucleix02PE20337	chr7	p	complex	False	False	RPE-1	CTRL	P53KO	False
RPE1TP53KOroundnucleix02PE20345	chr7	p	terminal loss	False	False	RPE-1	CTRL	P53KO	False
RPE1TP53KOroundnucleix02PE20311	chr8	p	terminal multi-step	True	False	RPE-1	CTRL	P53KO	False
RPE1TP53KOroundnucleix02PE20318	chr8	p	terminal multi-step	False	False	RPE-1	CTRL	P53KO	False
RPE1TP53KOroundnucleix02PE20321	chr8	q	terminal gain	False	False	RPE-1	CTRL	P53KO	False
RPE1TP53KOroundnucleix02PE20337	chr8	q	terminal loss	False	False	RPE-1	CTRL	P53KO	False
RPE1TP53KOroundnucleix02PE20302	chr10	p	terminal loss	False	False	RPE-1	CTRL	P53KO	False
RPE1TP53KOroundnucleix02PE20311	chr11	q	terminal loss	False	False	RPE-1	CTRL	P53KO	False
RPE1TP53KOroundnucleix02PE20356	chr11	p	terminal gain	False	False	RPE-1	CTRL	P53KO	False
RPE1TP53KOroundnucleix02PE20323	chr12	q	terminal loss	False	False	RPE-1	CTRL	P53KO	False
RPE1TP53KOroundnucleix02PE20337	chr12	q	terminal loss	False	False	RPE-1	CTRL	P53KO	False
RPE1TP53KOroundnucleix02PE20302	chr13	q	terminal gain	False	False	RPE-1	CTRL	P53KO	False
RPE1TP53KOroundnucleix02PE20307	chr13	q	chromosome loss	False	False	RPE-1	CTRL	P53KO	False
RPE1TP53KOroundnucleix02PE20323	chr13	q	terminal gain	False	False	RPE-1	CTRL	P53KO	False
RPE1TP53KOroundnucleix02PE20343	chr13	q	chromosome gain	False	False	RPE-1	CTRL	P53KO	False
RPE1TP53KOroundnucleix02PE20312	chr15	q	complex	False	False	RPE-1	CTRL	P53KO	False
RPE1TP53KOroundnucleix02PE20384	chr16	p	terminal gain	False	False	RPE-1	CTRL	P53KO	False
RPE1TP53KOroundnucleix02PE20376	chr20	q	complex	False	True	RPE-1	CTRL	P53KO	False
RPE1TP53KOroundnucleix02PE20309	chrX	q	terminal loss	False	False	RPE-1	CTRL	P53KO	False
FrankDiag3459PE20428	chr1	q	terminal loss	False	False	RPE-1	MNI	P53KO	False
FrankDiag3459PE20431	chr1	q	chromosome gain	False	False	RPE-1	MNI	P53KO	False
FrankDiag3459PE20442	chr1	q	terminal gain	False	False	RPE-1	MNI	P53KO	False
FrankDiag3459PE20443	chr1	pq	complex	False	False	RPE-1	MNI	P53KO	False
FrankDiag3459PE20408	chr2	p	terminal multi-step	False	False	RPE-1	MNI	P53KO	False
FrankDiag3459PE20428	chr2	pq	complex	False	True	RPE-1	MNI	P53KO	False
FrankDiag3459PE20470	chr2	p	terminal gain	False	False	RPE-1	MNI	P53KO	False
FrankDiag3459PE20438	chr3	q	terminal loss	False	False	RPE-1	MNI	P53KO	False
FrankDiag3459PE20405	chr4	pq	complex	False	True	RPE-1	MNI	P53KO	False
FrankDiag3459PE20410	chr4	p	terminal loss	False	False	RPE-1	MNI	P53KO	False
FrankDiag3459PE20428	chr4	q	terminal multi-step	True	False	RPE-1	MNI	P53KO	False
FrankDiag3459PE20441	chr4	p	terminal loss	False	False	RPE-1	MNI	P53KO	False
FrankDiag3459PE20491	chr4	q	terminal loss	False	False	RPE-1	MNI	P53KO	False
FrankDiag3459PE20492	chr4	q	interstitial gain	False	False	RPE-1	MNI	P53KO	False
FrankDiag3459PE20417	chr5	q	terminal loss	False	False	RPE-1	MNI	P53KO	False
FrankDiag3459PE20427	chr5	q	terminal loss	False	False	RPE-1	MNI	P53KO	False
FrankDiag3459PE20422	chr6	p	terminal gain	False	False	RPE-1	MNI	P53KO	False
FrankDiag3459PE20426	chr6	p	interstitial gain	False	False	RPE-1	MNI	P53KO	False
FrankDiag3459PE20473	chr6	pq	chromosome gain	False	False	RPE-1	MNI	P53KO	False
FrankDiag3459PE20415	chr7	q	terminal gain	False	False	RPE-1	MNI	P53KO	False
FrankDiag3459PE20422	chr7	q	complex	False	False	RPE-1	MNI	P53KO	False
FrankDiag3459PE20443	chr7	q	terminal multi-step	True	False	RPE-1	MNI	P53KO	False
FrankDiag3459PE20467	chr7	p	terminal gain	False	False	RPE-1	MNI	P53KO	False
FrankDiag3459PE20468	chr7	pq	complex	False	True	RPE-1	MNI	P53KO	False
FrankDiag3459PE20475	chr7	pq	complex	False	True	RPE-1	MNI	P53KO	False
FrankDiag3459PE20491	chr7	q	terminal multi-step	True	False	RPE-1	MNI	P53KO	False
FrankDiag3459PE20405	chr8	q	terminal multi-step	True	False	RPE-1	MNI	P53KO	False
FrankDiag3459PE20453	chr8	pq	complex	False	False	RPE-1	MNI	P53KO	False
FrankDiag3459PE20470	chr8	p	complex	False	True	RPE-1	MNI	P53KO	False
FrankDiag3459PE20428	chr9	pq	complex	False	False	RPE-1	MNI	P53KO	False
FrankDiag3459PE20440	chr9	q	interstitial loss	False	False	RPE-1	MNI	P53KO	False
FrankDiag3459PE20444	chr9	p	terminal multi-step	True	False	RPE-1	MNI	P53KO	False
FrankDiag3459PE20473	chr9	q	terminal loss	False	False	RPE-1	MNI	P53KO	False
FrankDiag3459PE20405	chr10	q	terminal multi-step	True	False	RPE-1	MNI	P53KO	False
FrankDiag3459PE20415	chr10	q	terminal multi-step	True	False	RPE-1	MNI	P53KO	False
FrankDiag3459PE20464	chr10	q	terminal loss	False	False	RPE-1	MNI	P53KO	False
FrankDiag3459PE20480	chr10	q	terminal gain	False	False	RPE-1	MNI	P53KO	False
FrankDiag3459PE20484	chr10	q	complex	False	False	RPE-1	MNI	P53KO	False
FrankDiag3459PE20405	chr11	p	terminal loss	False	False	RPE-1	MNI	P53KO	False
FrankDiag3459PE20407	chr11	p	terminal loss	False	False	RPE-1	MNI	P53KO	False
FrankDiag3459PE20424	chr11	pq	chromosome loss	False	False	RPE-1	MNI	P53KO	False
FrankDiag3459PE20428	chr11	p	terminal loss	False	False	RPE-1	MNI	P53KO	False
FrankDiag3459PE20433	chr11	p	terminal loss	False	False	RPE-1	MNI	P53KO	False
FrankDiag3459PE20444	chr11	p	terminal multi-step	True	False	RPE-1	MNI	P53KO	False
FrankDiag3459PE20449	chr11	p	complex	False	False	RPE-1	MNI	P53KO	False
FrankDiag3459PE20468	chr11	p	terminal multi-step	False	False	RPE-1	MNI	P53KO	False
FrankDiag3459PE20429	chr12	p	terminal loss	False	False	RPE-1	MNI	P53KO	False
FrankDiag3459PE20438	chr12	pq	chromosome loss	False	False	RPE-1	MNI	P53KO	False
FrankDiag3459PE20448	chr12	q	interstitial loss	False	False	RPE-1	MNI	P53KO	False
FrankDiag3459PE20405	chr13	q	terminal multi-step	False	False	RPE-1	MNI	P53KO	False
FrankDiag3459PE20410	chr13	q	interstitial loss	False	False	RPE-1	MNI	P53KO	False
FrankDiag3459PE20435	chr13	q	terminal loss	False	False	RPE-1	MNI	P53KO	False
FrankDiag3459PE20464	chr13	q	chromosome loss	False	False	RPE-1	MNI	P53KO	False
FrankDiag3459PE20468	chr13	q	terminal multi-step	False	False	RPE-1	MNI	P53KO	False
FrankDiag3459PE20485	chr13	q	complex	False	False	RPE-1	MNI	P53KO	False
FrankDiag3459PE20407	chr14	q	terminal loss	False	False	RPE-1	MNI	P53KO	False
FrankDiag3459PE20465	chr14	q	chromosome loss	False	False	RPE-1	MNI	P53KO	False
FrankDiag3459PE20492	chr14	q	terminal multi-step	True	False	RPE-1	MNI	P53KO	False
FrankDiag3459PE20407	chr15	q	terminal loss	False	False	RPE-1	MNI	P53KO	False
FrankDiag3459PE20405	chr16	q	terminal loss	False	False	RPE-1	MNI	P53KO	False
FrankDiag3459PE20421	chr16	q	terminal gain	False	False	RPE-1	MNI	P53KO	False
FrankDiag3459PE20428	chr16	pq	chromosome gain	False	False	RPE-1	MNI	P53KO	False
FrankDiag3459PE20466	chr16	pq	chromosome loss	False	False	RPE-1	MNI	P53KO	False
FrankDiag3459PE20473	chr16	p	terminal gain	False	False	RPE-1	MNI	P53KO	False
FrankDiag3459PE20422	chr17	q	terminal loss	False	False	RPE-1	MNI	P53KO	False
FrankDiag3459PE20411	chr18	pq	complex	False	True	RPE-1	MNI	P53KO	False
FrankDiag3459PE20425	chr18	q	terminal loss	False	False	RPE-1	MNI	P53KO	False
FrankDiag3459PE20484	chr18	pq	terminal multi-step	False	False	RPE-1	MNI	P53KO	False
FrankDiag3459PE20417	chr19	q	terminal gain	False	False	RPE-1	MNI	P53KO	False
FrankDiag3459PE20405	chr20	q	terminal multi-step	True	False	RPE-1	MNI	P53KO	False
FrankDiag3459PE20417	chr20	p	terminal multi-step	False	False	RPE-1	MNI	P53KO	False
FrankDiag3459PE20422	chr20	q	interstitial loss	False	False	RPE-1	MNI	P53KO	False
FrankDiag3459PE20428	chr20	p	complex	False	False	RPE-1	MNI	P53KO	False
FrankDiag3459PE20417	chr21	q	chromosome loss	False	False	RPE-1	MNI	P53KO	False
FrankDiag3459PE20438	chr21	q	chromosome loss	False	False	RPE-1	MNI	P53KO	False
FrankDiag3459PE20459	chr21	q	chromosome loss	False	False	RPE-1	MNI	P53KO	False
FrankDiag3459PE20405	chr22	q	complex	True	False	RPE-1	MNI	P53KO	False
FrankDiag3459PE20408	chrX	pq	chromosome loss	False	False	RPE-1	MNI	P53KO	False
FrankDiag3459PE20428	chrX	q	terminal gain	False	False	RPE-1	MNI	P53KO	False
FrankDiag3459PE20466	chrX	pq	chromosome loss	False	False	RPE-1	MNI	P53KO	False
RPEp53KOmicnucp1p2x01PE20367	chr1	q	terminal loss	False	False	RPE-1	MNI	P53KO	False
RPEp53KOmicnucp1p2x01PE20353	chr2	q	terminal loss	False	False	RPE-1	MNI	P53KO	False
RPEp53KOmicnucp1p2x01PE20367	chr2	q	terminal multi-step	True	False	RPE-1	MNI	P53KO	False
RPEp53KOmicnucp1p2x01PE20371	chr2	q	terminal loss	False	False	RPE-1	MNI	P53KO	False
RPEp53KOmicnucp1p2x01PE20324	chr3	p	terminal loss	False	False	RPE-1	MNI	P53KO	False
RPEp53KOmicnucp1p2x01PE20353	chr3	p	interstitial gain	False	False	RPE-1	MNI	P53KO	False
RPEp53KOmicnucp1p2x01PE20384	chr3	q	terminal loss	False	False	RPE-1	MNI	P53KO	False
RPEp53KOmicnucp1p2x01PE20320	chr4	pq	chromosome loss	False	False	RPE-1	MNI	P53KO	False
RPEp53KOmicnucp1p2x01PE20324	chr4	q	terminal loss	False	False	RPE-1	MNI	P53KO	False
RPEp53KOmicnucp1p2x01PE20340	chr4	pq	chromosome loss	False	False	RPE-1	MNI	P53KO	False
RPEp53KOmicnucp1p2x01PE20383	chr4	pq	chromosome loss	False	False	RPE-1	MNI	P53KO	False
RPEp53KOmicnucp1p2x01PE20384	chr4	q	interstitial gain	False	False	RPE-1	MNI	P53KO	False
RPEp53KOmicnucp1p2x01PE20321	chr5	p	terminal gain	False	False	RPE-1	MNI	P53KO	False
RPEp53KOmicnucp1p2x01PE20340	chr5	q	terminal loss	False	False	RPE-1	MNI	P53KO	False
RPEp53KOmicnucp1p2x01PE20367	chr5	q	terminal gain	False	False	RPE-1	MNI	P53KO	False
RPEp53KOmicnucp1p2x01PE20368	chr5	q	terminal loss	False	False	RPE-1	MNI	P53KO	False
RPEp53KOmicnucp1p2x01PE20393	chr5	q	terminal loss	False	False	RPE-1	MNI	P53KO	False
RPEp53KOmicnucp1p2x01PE20324	chr6	pq	complex	False	False	RPE-1	MNI	P53KO	False
RPEp53KOmicnucp1p2x01PE20394	chr6	q	terminal gain	False	False	RPE-1	MNI	P53KO	False
RPEp53KOmicnucp1p2x01PE20310	chr7	q	terminal loss	False	False	RPE-1	MNI	P53KO	False
RPEp53KOmicnucp1p2x01PE20356	chr7	q	terminal loss	False	False	RPE-1	MNI	P53KO	False
RPEp53KOmicnucp1p2x01PE20367	chr7	p	terminal loss	False	False	RPE-1	MNI	P53KO	False
RPEp53KOmicnucp1p2x01PE20307	chr8	p	terminal multi-step	False	False	RPE-1	MNI	P53KO	False
RPEp53KOmicnucp1p2x01PE20334	chr9	q	terminal loss	False	False	RPE-1	MNI	P53KO	False
RPEp53KOmicnucp1p2x01PE20348	chr9	p	terminal loss	False	False	RPE-1	MNI	P53KO	False
RPEp53KOmicnucp1p2x01PE20324	chr10	q	terminal gain	False	False	RPE-1	MNI	P53KO	False
RPEp53KOmicnucp1p2x01PE20360	chr10	q	complex	False	False	RPE-1	MNI	P53KO	False
RPEp53KOmicnucp1p2x01PE20365	chr11	q	terminal loss	False	False	RPE-1	MNI	P53KO	False
RPEp53KOmicnucp1p2x01PE20327	chr12	q	terminal gain	False	False	RPE-1	MNI	P53KO	False
RPEp53KOmicnucp1p2x01PE20367	chr12	q	complex	False	False	RPE-1	MNI	P53KO	False
RPEp53KOmicnucp1p2x01PE20323	chr13	q	complex	False	False	RPE-1	MNI	P53KO	False
RPEp53KOmicnucp1p2x01PE20342	chr13	q	complex	False	False	RPE-1	MNI	P53KO	False
RPEp53KOmicnucp1p2x01PE20353	chr13	q	chromosome loss	False	False	RPE-1	MNI	P53KO	False
RPEp53KOmicnucp1p2x01PE20368	chr17	q	terminal gain	False	False	RPE-1	MNI	P53KO	False
RPEp53KOmicnucp1p2x01PE20367	chr18	q	terminal gain	False	False	RPE-1	MNI	P53KO	False
RPEp53KOmicnucp1p2x01PE20353	chr19	pq	terminal multi-step	False	False	RPE-1	MNI	P53KO	False
RPEp53KOmicnucp1p2x01PE20348	chrX	q	terminal multi-step	False	False	RPE-1	MNI	P53KO	False
RPEp53KOmicnucp1p2x01PE20353	chrX	p	terminal gain	False	False	RPE-1	MNI	P53KO	False
RPEp53KOmicnucp1p2x01PE20367	chrX	q	terminal gain	False	False	RPE-1	MNI	P53KO	False
RPEp53KOmicnucp1p2x01PE20368	chrX	p	terminal loss	False	False	RPE-1	MNI	P53KO	False
RPEp53KOmicnucp1p2x01PE20384	chrX	pq	chromosome loss	False	False	RPE-1	MNI	P53KO	False
AliceMCF10AH2BD2p53KOp2PE20408	chr1	q	terminal gain	False	False	MCF10A	MNI	P53KO	False
AliceMCF10AH2BD2p53KOp2PE20413	chr1	p	terminal multi-step	False	False	MCF10A	MNI	P53KO	False
AliceMCF10AH2BD2p53KOp2PE20415	chr1	q	terminal multi-step	True	False	MCF10A	MNI	P53KO	False
AliceMCF10AH2BD2p53KOp2PE20427	chr1	q	terminal multi-step	True	False	MCF10A	MNI	P53KO	False
AliceMCF10AH2BD2p53KOp2PE20428	chr1	q	terminal gain	False	False	MCF10A	MNI	P53KO	False
AliceMCF10AH2BD2p53KOp2PE20433	chr1	q	terminal multi-step	False	False	MCF10A	MNI	P53KO	False
AliceMCF10AH2BD2p53KOp2PE20451	chr1	q	terminal loss	False	False	MCF10A	MNI	P53KO	False
AliceMCF10AH2BD2p53KOp2PE20456	chr1	q	terminal gain	False	False	MCF10A	MNI	P53KO	False
AliceMCF10AH2BD2p53KOp2PE20458	chr1	q	terminal multi-step	False	False	MCF10A	MNI	P53KO	False
AliceMCF10AH2BD2p53KOp2PE20465	chr1	p	terminal gain	False	False	MCF10A	MNI	P53KO	False
AliceMCF10AH2BD2p53KOp2PE20469	chr1	q	terminal multi-step	False	False	MCF10A	MNI	P53KO	False
AliceMCF10AH2BD2p53KOp2PE20473	chr1	p	terminal gain	False	False	MCF10A	MNI	P53KO	False
AliceMCF10AH2BD2p53KOp2PE20481	chr1	q	complex	False	True	MCF10A	MNI	P53KO	False
AliceMCF10AH2BD2p53KOp2PE20482	chr1	q	terminal gain	False	False	MCF10A	MNI	P53KO	False
AliceMCF10AH2BD2p53KOp2PE20484	chr1	p	interstitial loss	False	False	MCF10A	MNI	P53KO	False
AliceMCF10AH2BD2p53KOp2PE20487	chr1	pq	complex	True	False	MCF10A	MNI	P53KO	False
AliceMCF10AH2BD2p53KOp2PE20415	chr2	q	terminal gain	False	False	MCF10A	MNI	P53KO	False
AliceMCF10AH2BD2p53KOp2PE20419	chr2	p	terminal multi-step	False	False	MCF10A	MNI	P53KO	False
AliceMCF10AH2BD2p53KOp2PE20423	chr2	pq	chromosome loss	False	False	MCF10A	MNI	P53KO	False
AliceMCF10AH2BD2p53KOp2PE20430	chr2	q	terminal multi-step	False	False	MCF10A	MNI	P53KO	False
AliceMCF10AH2BD2p53KOp2PE20440	chr2	q	terminal loss	False	False	MCF10A	MNI	P53KO	False
AliceMCF10AH2BD2p53KOp2PE20450	chr2	q	terminal loss	False	False	MCF10A	MNI	P53KO	False
AliceMCF10AH2BD2p53KOp2PE20465	chr2	q	terminal multi-step	False	False	MCF10A	MNI	P53KO	False
AliceMCF10AH2BD2p53KOp2PE20467	chr2	q	interstitial loss	False	False	MCF10A	MNI	P53KO	False
AliceMCF10AH2BD2p53KOp2PE20480	chr2	q	terminal loss	False	False	MCF10A	MNI	P53KO	False
AliceMCF10AH2BD2p53KOp2PE20482	chr2	q	terminal loss	False	False	MCF10A	MNI	P53KO	False
AliceMCF10AH2BD2p53KOp2PE20492	chr2	q	terminal multi-step	False	False	MCF10A	MNI	P53KO	False
AliceMCF10AH2BD2p53KOp2PE20411	chr3	p	terminal gain	False	False	MCF10A	MNI	P53KO	False
AliceMCF10AH2BD2p53KOp2PE20423	chr3	q	terminal gain	False	False	MCF10A	MNI	P53KO	False
AliceMCF10AH2BD2p53KOp2PE20427	chr3	p	interstitial loss	False	False	MCF10A	MNI	P53KO	False
AliceMCF10AH2BD2p53KOp2PE20433	chr3	pq	terminal loss	False	False	MCF10A	MNI	P53KO	False
AliceMCF10AH2BD2p53KOp2PE20450	chr3	p	terminal multi-step	True	False	MCF10A	MNI	P53KO	False
AliceMCF10AH2BD2p53KOp2PE20465	chr3	q	terminal multi-step	False	False	MCF10A	MNI	P53KO	False
AliceMCF10AH2BD2p53KOp2PE20474	chr3	q	interstitial gain	False	False	MCF10A	MNI	P53KO	False
AliceMCF10AH2BD2p53KOp2PE20484	chr3	p	terminal loss	False	False	MCF10A	MNI	P53KO	False
AliceMCF10AH2BD2p53KOp2PE20487	chr3	pq	chromosome loss	False	False	MCF10A	MNI	P53KO	False
AliceMCF10AH2BD2p53KOp2PE20402	chr4	q	complex	False	False	MCF10A	MNI	P53KO	False
AliceMCF10AH2BD2p53KOp2PE20407	chr4	q	terminal loss	False	False	MCF10A	MNI	P53KO	False
AliceMCF10AH2BD2p53KOp2PE20413	chr4	q	terminal loss	False	False	MCF10A	MNI	P53KO	False
AliceMCF10AH2BD2p53KOp2PE20422	chr4	p	terminal gain	False	False	MCF10A	MNI	P53KO	False
AliceMCF10AH2BD2p53KOp2PE20433	chr4	q	interstitial loss	False	False	MCF10A	MNI	P53KO	False
AliceMCF10AH2BD2p53KOp2PE20452	chr4	q	terminal loss	False	False	MCF10A	MNI	P53KO	False
AliceMCF10AH2BD2p53KOp2PE20467	chr4	q	terminal multi-step	False	False	MCF10A	MNI	P53KO	False
AliceMCF10AH2BD2p53KOp2PE20479	chr4	p	terminal loss	False	False	MCF10A	MNI	P53KO	False
AliceMCF10AH2BD2p53KOp2PE20487	chr4	pq	complex	False	False	MCF10A	MNI	P53KO	False
AliceMCF10AH2BD2p53KOp2PE20403	chr5	p	terminal gain	False	False	MCF10A	MNI	P53KO	False
AliceMCF10AH2BD2p53KOp2PE20411	chr5	pq	chromosome gain	False	False	MCF10A	MNI	P53KO	False
AliceMCF10AH2BD2p53KOp2PE20413	chr5	q	terminal gain	False	False	MCF10A	MNI	P53KO	False
AliceMCF10AH2BD2p53KOp2PE20421	chr5	p	terminal loss	False	False	MCF10A	MNI	P53KO	False
AliceMCF10AH2BD2p53KOp2PE20432	chr5	q	terminal gain	False	False	MCF10A	MNI	P53KO	False
AliceMCF10AH2BD2p53KOp2PE20433	chr5	pq	terminal multi-step	False	False	MCF10A	MNI	P53KO	False
AliceMCF10AH2BD2p53KOp2PE20437	chr5	pq	terminal multi-step	False	False	MCF10A	MNI	P53KO	False
AliceMCF10AH2BD2p53KOp2PE20450	chr5	pq	complex	False	False	MCF10A	MNI	P53KO	False
AliceMCF10AH2BD2p53KOp2PE20454	chr5	pq	complex	False	False	MCF10A	MNI	P53KO	False
AliceMCF10AH2BD2p53KOp2PE20465	chr5	q	terminal multi-step	True	False	MCF10A	MNI	P53KO	False
AliceMCF10AH2BD2p53KOp2PE20469	chr5	q	terminal multi-step	False	False	MCF10A	MNI	P53KO	False
AliceMCF10AH2BD2p53KOp2PE20477	chr5	pq	complex	False	False	MCF10A	MNI	P53KO	False
AliceMCF10AH2BD2p53KOp2PE20481	chr5	pq	complex	False	False	MCF10A	MNI	P53KO	False
AliceMCF10AH2BD2p53KOp2PE20423	chr6	p	terminal loss	False	False	MCF10A	MNI	P53KO	False
AliceMCF10AH2BD2p53KOp2PE20430	chr6	p	terminal multi-step	False	False	MCF10A	MNI	P53KO	False
AliceMCF10AH2BD2p53KOp2PE20467	chr6	q	terminal loss	False	False	MCF10A	MNI	P53KO	False
AliceMCF10AH2BD2p53KOp2PE20403	chr7	q	terminal multi-step	True	False	MCF10A	MNI	P53KO	False
AliceMCF10AH2BD2p53KOp2PE20429	chr7	q	terminal loss	False	False	MCF10A	MNI	P53KO	False
AliceMCF10AH2BD2p53KOp2PE20450	chr7	q	terminal multi-step	False	False	MCF10A	MNI	P53KO	False
AliceMCF10AH2BD2p53KOp2PE20459	chr7	q	terminal multi-step	True	False	MCF10A	MNI	P53KO	False
AliceMCF10AH2BD2p53KOp2PE20484	chr7	q	terminal loss	False	False	MCF10A	MNI	P53KO	False
AliceMCF10AH2BD2p53KOp2PE20491	chr7	q	complex	False	False	MCF10A	MNI	P53KO	False
AliceMCF10AH2BD2p53KOp2PE20402	chr8	q	interstitial gain	False	False	MCF10A	MNI	P53KO	False
AliceMCF10AH2BD2p53KOp2PE20413	chr8	q	terminal gain	False	False	MCF10A	MNI	P53KO	False
AliceMCF10AH2BD2p53KOp2PE20422	chr8	pq	chromosome loss	False	False	MCF10A	MNI	P53KO	False
AliceMCF10AH2BD2p53KOp2PE20450	chr8	pq	terminal multi-step	False	False	MCF10A	MNI	P53KO	False
AliceMCF10AH2BD2p53KOp2PE20458	chr8	pq	chromosome loss	False	False	MCF10A	MNI	P53KO	False
AliceMCF10AH2BD2p53KOp2PE20427	chr9	p	terminal multi-step	True	False	MCF10A	MNI	P53KO	False
AliceMCF10AH2BD2p53KOp2PE20433	chr9	p	terminal loss	False	False	MCF10A	MNI	P53KO	False
AliceMCF10AH2BD2p53KOp2PE20453	chr9	p	interstitial gain	False	False	MCF10A	MNI	P53KO	False
AliceMCF10AH2BD2p53KOp2PE20464	chr9	q	terminal loss	False	False	MCF10A	MNI	P53KO	False
AliceMCF10AH2BD2p53KOp2PE20478	chr9	q	complex	False	False	MCF10A	MNI	P53KO	False
AliceMCF10AH2BD2p53KOp2PE20489	chr9	q	terminal multi-step	False	False	MCF10A	MNI	P53KO	False
AliceMCF10AH2BD2p53KOp2PE20404	chr10	q	terminal multi-step	True	False	MCF10A	MNI	P53KO	False
AliceMCF10AH2BD2p53KOp2PE20409	chr10	q	interstitial loss	False	False	MCF10A	MNI	P53KO	False
AliceMCF10AH2BD2p53KOp2PE20421	chr10	q	interstitial gain	False	False	MCF10A	MNI	P53KO	False
AliceMCF10AH2BD2p53KOp2PE20422	chr10	q	terminal multi-step	True	False	MCF10A	MNI	P53KO	False
AliceMCF10AH2BD2p53KOp2PE20431	chr10	q	complex	False	False	MCF10A	MNI	P53KO	False
AliceMCF10AH2BD2p53KOp2PE20450	chr10	pq	terminal multi-step	True	False	MCF10A	MNI	P53KO	False
AliceMCF10AH2BD2p53KOp2PE20459	chr10	q	complex	False	False	MCF10A	MNI	P53KO	False
AliceMCF10AH2BD2p53KOp2PE20471	chr10	q	chromosome loss	False	False	MCF10A	MNI	P53KO	False
AliceMCF10AH2BD2p53KOp2PE20474	chr10	q	terminal multi-step	False	False	MCF10A	MNI	P53KO	False
AliceMCF10AH2BD2p53KOp2PE20478	chr10	pq	complex	False	False	MCF10A	MNI	P53KO	False
AliceMCF10AH2BD2p53KOp2PE20479	chr10	q	complex	False	False	MCF10A	MNI	P53KO	False
AliceMCF10AH2BD2p53KOp2PE20487	chr10	q	complex	False	True	MCF10A	MNI	P53KO	False
AliceMCF10AH2BD2p53KOp2PE20413	chr11	pq	complex	False	False	MCF10A	MNI	P53KO	False
AliceMCF10AH2BD2p53KOp2PE20430	chr11	q	terminal multi-step	False	False	MCF10A	MNI	P53KO	False
AliceMCF10AH2BD2p53KOp2PE20440	chr11	q	terminal gain	False	False	MCF10A	MNI	P53KO	False
AliceMCF10AH2BD2p53KOp2PE20442	chr11	p	terminal loss	False	False	MCF10A	MNI	P53KO	False
AliceMCF10AH2BD2p53KOp2PE20450	chr11	p	interstitial gain	False	False	MCF10A	MNI	P53KO	False
AliceMCF10AH2BD2p53KOp2PE20453	chr11	q	interstitial loss	False	False	MCF10A	MNI	P53KO	False
AliceMCF10AH2BD2p53KOp2PE20459	chr11	pq	complex	False	False	MCF10A	MNI	P53KO	False
AliceMCF10AH2BD2p53KOp2PE20473	chr11	pq	chromosome loss	False	False	MCF10A	MNI	P53KO	False
AliceMCF10AH2BD2p53KOp2PE20477	chr11	pq	chromosome loss	False	False	MCF10A	MNI	P53KO	False
AliceMCF10AH2BD2p53KOp2PE20487	chr12	q	terminal gain	False	False	MCF10A	MNI	P53KO	False
AliceMCF10AH2BD2p53KOp2PE20433	chr13	q	terminal gain	False	False	MCF10A	MNI	P53KO	False
AliceMCF10AH2BD2p53KOp2PE20453	chr13	q	chromosome gain	False	False	MCF10A	MNI	P53KO	False
AliceMCF10AH2BD2p53KOp2PE20487	chr13	q	terminal multi-step	True	False	MCF10A	MNI	P53KO	False
AliceMCF10AH2BD2p53KOp2PE20465	chr14	q	complex	False	True	MCF10A	MNI	P53KO	False
AliceMCF10AH2BD2p53KOp2PE20421	chr15	q	chromosome gain	False	False	MCF10A	MNI	P53KO	False
AliceMCF10AH2BD2p53KOp2PE20430	chr15	q	terminal multi-step	False	False	MCF10A	MNI	P53KO	False
AliceMCF10AH2BD2p53KOp2PE20432	chr15	q	terminal loss	False	False	MCF10A	MNI	P53KO	False
AliceMCF10AH2BD2p53KOp2PE20437	chr15	q	terminal gain	False	False	MCF10A	MNI	P53KO	False
AliceMCF10AH2BD2p53KOp2PE20442	chr15	q	terminal gain	False	False	MCF10A	MNI	P53KO	False
AliceMCF10AH2BD2p53KOp2PE20449	chr15	q	complex	False	False	MCF10A	MNI	P53KO	False
AliceMCF10AH2BD2p53KOp2PE20471	chr15	q	chromosome loss	False	False	MCF10A	MNI	P53KO	False
AliceMCF10AH2BD2p53KOp2PE20473	chr15	q	terminal loss	False	False	MCF10A	MNI	P53KO	False
AliceMCF10AH2BD2p53KOp2PE20474	chr15	q	chromosome gain	False	False	MCF10A	MNI	P53KO	False
AliceMCF10AH2BD2p53KOp2PE20477	chr15	q	terminal loss	False	False	MCF10A	MNI	P53KO	False
AliceMCF10AH2BD2p53KOp2PE20413	chr16	pq	chromosome loss	False	False	MCF10A	MNI	P53KO	False
AliceMCF10AH2BD2p53KOp2PE20440	chr16	q	terminal loss	False	False	MCF10A	MNI	P53KO	False
AliceMCF10AH2BD2p53KOp2PE20487	chr16	pq	chromosome gain	False	False	MCF10A	MNI	P53KO	False
AliceMCF10AH2BD2p53KOp2PE20440	chr17	q	terminal gain	False	False	MCF10A	MNI	P53KO	False
AliceMCF10AH2BD2p53KOp2PE20431	chr18	q	complex	False	True	MCF10A	MNI	P53KO	False
AliceMCF10AH2BD2p53KOp2PE20453	chr18	q	terminal gain	False	False	MCF10A	MNI	P53KO	False
AliceMCF10AH2BD2p53KOp2PE20456	chr18	q	terminal loss	False	False	MCF10A	MNI	P53KO	False
AliceMCF10AH2BD2p53KOp2PE20477	chr18	q	terminal loss	False	False	MCF10A	MNI	P53KO	False
AliceMCF10AH2BD2p53KOp2PE20481	chr18	p	terminal loss	False	False	MCF10A	MNI	P53KO	False
AliceMCF10AH2BD2p53KOp2PE20487	chr18	pq	chromosome gain	False	False	MCF10A	MNI	P53KO	False
AliceMCF10AH2BD2p53KOp2PE20488	chr18	q	complex	False	True	MCF10A	MNI	P53KO	False
AliceMCF10AH2BD2p53KOp2PE20403	chr19	q	terminal loss	False	False	MCF10A	MNI	P53KO	False
AliceMCF10AH2BD2p53KOp2PE20411	chr19	pq	chromosome gain	False	False	MCF10A	MNI	P53KO	False
AliceMCF10AH2BD2p53KOp2PE20415	chr19	q	terminal gain	False	False	MCF10A	MNI	P53KO	False
AliceMCF10AH2BD2p53KOp2PE20416	chr19	pq	complex	False	False	MCF10A	MNI	P53KO	False
AliceMCF10AH2BD2p53KOp2PE20423	chr19	q	terminal gain	False	False	MCF10A	MNI	P53KO	False
AliceMCF10AH2BD2p53KOp2PE20429	chr19	q	terminal loss	False	False	MCF10A	MNI	P53KO	False
AliceMCF10AH2BD2p53KOp2PE20465	chr19	q	complex	False	True	MCF10A	MNI	P53KO	False
AliceMCF10AH2BD2p53KOp2PE20469	chr19	q	terminal loss	False	False	MCF10A	MNI	P53KO	False
AliceMCF10AH2BD2p53KOp2PE20472	chr19	pq	chromosome loss	False	False	MCF10A	MNI	P53KO	False
AliceMCF10AH2BD2p53KOp2PE20475	chr19	pq	chromosome loss	False	False	MCF10A	MNI	P53KO	False
AliceMCF10AH2BD2p53KOp2PE20481	chr19	q	terminal gain	False	False	MCF10A	MNI	P53KO	False
AliceMCF10AH2BD2p53KOp2PE20484	chr19	q	terminal loss	False	False	MCF10A	MNI	P53KO	False
AliceMCF10AH2BD2p53KOp2PE20416	chr20	q	terminal multi-step	True	False	MCF10A	MNI	P53KO	False
AliceMCF10AH2BD2p53KOp2PE20459	chr20	q	terminal loss	False	False	MCF10A	MNI	P53KO	False
AliceMCF10AH2BD2p53KOp2PE20479	chr20	q	terminal loss	False	False	MCF10A	MNI	P53KO	False
AliceMCF10AH2BD2p53KOp2PE20416	chr21	q	chromosome loss	False	False	MCF10A	MNI	P53KO	False
AliceMCF10AH2BD2p53KOp2PE20459	chr21	q	terminal gain	False	False	MCF10A	MNI	P53KO	False
AliceMCF10AH2BD2p53KOp2PE20480	chr22	q	complex	False	True	MCF10A	MNI	P53KO	False
AliceMCF10AH2BD2p53KOp2PE20428	chr22	q	chromosome gain	False	False	MCF10A	MNI	P53KO	False
AliceMCF10AH2BD2p53KOp2PE20430	chr22	q	chromosome gain	False	False	MCF10A	MNI	P53KO	False
AliceMCF10AH2BD2p53KOp2PE20414	chrX	q	complex	False	True	MCF10A	MNI	P53KO	False
AliceMCF10AH2BD2p53KOp2PE20421	chrX	pq	chromosome loss	False	False	MCF10A	MNI	P53KO	False
AliceMCF10AH2BD2p53KOp2PE20442	chrX	p	terminal multi-step	False	False	MCF10A	MNI	P53KO	False
AliceMCF10AH2BD2p53KOp2PE20458	chrX	p	terminal loss	False	False	MCF10A	MNI	P53KO	False
AliceMCF10AH2BD2p53KOp2PE20465	chrX	pq	chromosome loss	False	False	MCF10A	MNI	P53KO	False
AliceMCF10AH2BD2p53KOp2PE20478	chrX	p	terminal loss	False	False	MCF10A	MNI	P53KO	False
AliceMCF10AH2BD2p53KOp2PE20482	chrX	p	chromosome loss	False	False	MCF10A	MNI	P53KO	False
AliceMCF10AH2BD2p53KOp2PE20429	chrX	q	complex	False	True	MCF10A	MNI	P53KO	False
AliceMCF10AH2BD2p53KOp2PE20484	chrX	q	complex	False	True	MCF10A	MNI	P53KO	False
AliceMCF10AH2BD2p53KOroundNucleiPE20355	chr1	q	complex	False	False	MCF10A	CTRL	P53KO	False
AliceMCF10AH2BD2p53KOroundNucleiPE20372	chr1	q	complex	False	False	MCF10A	CTRL	P53KO	False
AliceMCF10AH2BD2p53KOroundNucleiPE20310	chr2	pq	terminal multi-step	False	False	MCF10A	CTRL	P53KO	False
AliceMCF10AH2BD2p53KOroundNucleiPE20319	chr2	pq	chromosome gain	False	False	MCF10A	CTRL	P53KO	False
AliceMCF10AH2BD2p53KOroundNucleiPE20349	chr2	q	terminal multi-step	False	False	MCF10A	CTRL	P53KO	False
AliceMCF10AH2BD2p53KOroundNucleiPE20370	chr2	q	terminal loss	False	False	MCF10A	CTRL	P53KO	False
AliceMCF10AH2BD2p53KOroundNucleiPE20372	chr2	q	terminal loss	False	False	MCF10A	CTRL	P53KO	False
AliceMCF10AH2BD2p53KOroundNucleiPE20375	chr2	q	terminal loss	False	False	MCF10A	CTRL	P53KO	False
AliceMCF10AH2BD2p53KOroundNucleiPE20351	chr3	q	interstitial loss	False	False	MCF10A	CTRL	P53KO	False
AliceMCF10AH2BD2p53KOroundNucleiPE20375	chr3	p	terminal gain	False	False	MCF10A	CTRL	P53KO	False
AliceMCF10AH2BD2p53KOroundNucleiPE20351	chr5	q	terminal loss	False	False	MCF10A	CTRL	P53KO	False
AliceMCF10AH2BD2p53KOroundNucleiPE20355	chr5	pq	chromosome gain	False	False	MCF10A	CTRL	P53KO	False
AliceMCF10AH2BD2p53KOroundNucleiPE20310	chr6	pq	chromosome loss	False	False	MCF10A	CTRL	P53KO	False
AliceMCF10AH2BD2p53KOroundNucleiPE20348	chr6	q	terminal multi-step	False	False	MCF10A	CTRL	P53KO	False
AliceMCF10AH2BD2p53KOroundNucleiPE20375	chr6	q	terminal gain	False	False	MCF10A	CTRL	P53KO	False
AliceMCF10AH2BD2p53KOroundNucleiPE20327	chr7	q	terminal gain	False	False	MCF10A	CTRL	P53KO	False
AliceMCF10AH2BD2p53KOroundNucleiPE20376	chr7	q	complex	False	False	MCF10A	CTRL	P53KO	False
AliceMCF10AH2BD2p53KOroundNucleiPE20355	chr8	pq	chromosome gain	False	False	MCF10A	CTRL	P53KO	False
AliceMCF10AH2BD2p53KOroundNucleiPE20384	chr8	q	terminal gain	False	False	MCF10A	CTRL	P53KO	False
AliceMCF10AH2BD2p53KOroundNucleiPE20388	chr8	pq	terminal multi-step	False	False	MCF10A	CTRL	P53KO	False
AliceMCF10AH2BD2p53KOroundNucleiPE20375	chr9	q	terminal gain	False	False	MCF10A	CTRL	P53KO	False
AliceMCF10AH2BD2p53KOroundNucleiPE20377	chr9	q	terminal loss	False	False	MCF10A	CTRL	P53KO	False
AliceMCF10AH2BD2p53KOroundNucleiPE20314	chr10	q	terminal multi-step	True	False	MCF10A	CTRL	P53KO	False
AliceMCF10AH2BD2p53KOroundNucleiPE20326	chr10	q	terminal gain	False	False	MCF10A	CTRL	P53KO	False
AliceMCF10AH2BD2p53KOroundNucleiPE20328	chr10	q	terminal multi-step	True	False	MCF10A	CTRL	P53KO	False
AliceMCF10AH2BD2p53KOroundNucleiPE20348	chr10	q	terminal gain	False	False	MCF10A	CTRL	P53KO	False
AliceMCF10AH2BD2p53KOroundNucleiPE20322	chr11	q	complex	False	False	MCF10A	CTRL	P53KO	False
AliceMCF10AH2BD2p53KOroundNucleiPE20367	chr11	p	terminal gain	False	False	MCF10A	CTRL	P53KO	False
AliceMCF10AH2BD2p53KOroundNucleiPE20371	chr11	pq	chromosome gain	False	False	MCF10A	CTRL	P53KO	False
AliceMCF10AH2BD2p53KOroundNucleiPE20384	chr12	q	terminal gain	False	False	MCF10A	CTRL	P53KO	False
AliceMCF10AH2BD2p53KOroundNucleiPE20341	chr15	q	terminal loss	False	False	MCF10A	CTRL	P53KO	False
AliceMCF10AH2BD2p53KOroundNucleiPE20375	chr15	q	chromosome loss	False	False	MCF10A	CTRL	P53KO	False
AliceMCF10AH2BD2p53KOroundNucleiPE20392	chr15	q	chromosome loss	False	False	MCF10A	CTRL	P53KO	False
AliceMCF10AH2BD2p53KOroundNucleiPE20384	chr17	p	terminal loss	False	False	MCF10A	CTRL	P53KO	False
AliceMCF10AH2BD2p53KOroundNucleiPE20311	chr18	p	terminal loss	False	False	MCF10A	CTRL	P53KO	False
AliceMCF10AH2BD2p53KOroundNucleiPE20325	chr18	pq	chromosome loss	False	False	MCF10A	CTRL	P53KO	False
AliceMCF10AH2BD2p53KOroundNucleiPE20347	chr18	q	terminal gain	False	False	MCF10A	CTRL	P53KO	False
AliceMCF10AH2BD2p53KOroundNucleiPE20307	chr19	q	terminal gain	False	False	MCF10A	CTRL	P53KO	False
AliceMCF10AH2BD2p53KOroundNucleiPE20380	chr19	p	terminal loss	False	False	MCF10A	CTRL	P53KO	False
AliceMCF10AH2BD2p53KOroundNucleiPE20381	chr19	p	terminal loss	False	False	MCF10A	CTRL	P53KO	False
AliceMCF10AH2BD2p53KOroundNucleiPE20312	chr21	q	chromosome loss	False	False	MCF10A	CTRL	P53KO	False
AliceMCF10AH2BD2p53KOroundNucleiPE20348	chr21	q	chromosome loss	False	False	MCF10A	CTRL	P53KO	False
AliceMCF10AH2BD2p53KOroundNucleiPE20375	chr21	q	terminal gain	False	False	MCF10A	CTRL	P53KO	False
AliceMCF10AH2BD2p53KOroundNucleiPE20355	chr22	q	interstitial gain	False	False	MCF10A	CTRL	P53KO	False
AliceMCF10AH2BD2p53KOroundNucleiPE20328	chrX	p	terminal loss	False	False	MCF10A	CTRL	P53KO	False
AliceMCF10AH2BD2p53KOroundNucleiPE20364	chrX	q	chromosome loss	False	False	MCF10A	CTRL	P53KO	False
AliceMCF10AH2BD2p53KOroundNucleiPE20384	chrX	q	interstitial gain	False	False	MCF10A	CTRL	P53KO	False
BJ5taMNIp1PE20408	chr1	q	terminal gain	False	False	BJ-5ta	MNI	WT	False
BJ5taMNIp1PE20438	chr1	q	complex	False	False	BJ-5ta	MNI	WT	False
BJ5taMNIp1PE20439	chr1	q	terminal loss	False	False	BJ-5ta	MNI	WT	False
BJ5taMNIp1PE20479	chr1	pq	complex	False	False	BJ-5ta	MNI	WT	False
BJ5taMNIp1PE20410	chr2	p	terminal loss	False	False	BJ-5ta	MNI	WT	False
BJ5taMNIp1PE20422	chr2	p	terminal gain	False	False	BJ-5ta	MNI	WT	False
BJ5taMNIp1PE20430	chr2	q	interstitial gain	False	False	BJ-5ta	MNI	WT	False
BJ5taMNIp1PE20437	chr2	pq	chromosome loss	False	False	BJ-5ta	MNI	WT	False
BJ5taMNIp1PE20463	chr2	q	terminal gain	False	False	BJ-5ta	MNI	WT	False
BJ5taMNIp1PE20468	chr2	q	terminal loss	False	False	BJ-5ta	MNI	WT	False
BJ5taMNIp1PE20481	chr2	p	interstitial loss	False	False	BJ-5ta	MNI	WT	False
BJ5taMNIp1PE20495	chr2	pq	chromosome gain	False	False	BJ-5ta	MNI	WT	False
BJ5taMNIp1PE20458	chr3	p	terminal loss	False	False	BJ-5ta	MNI	WT	False
BJ5taMNIp1PE20422	chr4	p	terminal gain	False	False	BJ-5ta	MNI	WT	False
BJ5taMNIp1PE20441	chr4	q	terminal multi-step	True	False	BJ-5ta	MNI	WT	False
BJ5taMNIp1PE20481	chr6	q	interstitial loss	False	False	BJ-5ta	MNI	WT	False
BJ5taMNIp1PE20407	chr9	p	terminal loss	False	False	BJ-5ta	MNI	WT	False
BJ5taMNIp1PE20407	chr10	pq	complex	False	False	BJ-5ta	MNI	WT	False
BJ5taMNIp1PE20437	chr10	q	terminal multi-step	False	False	BJ-5ta	MNI	WT	False
BJ5taMNIp1PE20438	chr10	q	terminal multi-step	False	False	BJ-5ta	MNI	WT	False
BJ5taMNIp1PE20431	chr12	pq	chromosome gain	False	False	BJ-5ta	MNI	WT	False
BJ5taMNIp1PE20441	chr12	q	terminal multi-step	True	False	BJ-5ta	MNI	WT	False
BJ5taMNIp1PE20402	chr13	q	terminal loss	False	False	BJ-5ta	MNI	WT	False
BJ5taMNIp1PE20429	chr16	q	terminal gain	False	False	BJ-5ta	MNI	WT	False
BJ5taMNIp1PE20452	chr16	q	terminal loss	False	False	BJ-5ta	MNI	WT	False
BJ5taMNIp1PE20410	chr19	q	terminal loss	False	False	BJ-5ta	MNI	WT	False
BJ5taMNIp1PE20426	chr19	pq	chromosome loss	False	False	BJ-5ta	MNI	WT	False
BJ5taMNIp1PE20407	chr20	p	terminal gain	False	False	BJ-5ta	MNI	WT	False
BJ5taMNIp1PE20410	chr20	p	terminal gain	False	False	BJ-5ta	MNI	WT	False
BJ5taMNIp1PE20411	chr21	q	interstitial loss	False	False	BJ-5ta	MNI	WT	False
BJ5taMNIp1PE20432	chr22	q	chromosome loss	False	False	BJ-5ta	MNI	WT	False
BJ5taMNIp1PE20450	chr14	q	terminal loss	False	False	BJ-5ta	MNI	WT	False
BJ5taMNIp1PE20456	chr4	q	interstitial loss	False	False	BJ-5ta	MNI	WT	False
BJ5TACTRLs2p1PE20524	chr1	p	terminal loss	False	False	BJ-5ta	CTRL	WT	False
BJ5TACTRLs2p1PE20550	chr1	q	terminal loss	False	False	BJ-5ta	CTRL	WT	False
BJ5TACTRLs2p1PE20565	chr2	q	terminal gain	False	False	BJ-5ta	CTRL	WT	False
BJ5TACTRLs2p1PE20565	chr4	q	terminal gain	False	False	BJ-5ta	CTRL	WT	False
BJ5TACTRLs2p1PE20514	chr5	q	terminal gain	False	False	BJ-5ta	CTRL	WT	False
BJ5TACTRLs2p1PE20539	chr5	q	terminal loss	False	False	BJ-5ta	CTRL	WT	False
BJ5TACTRLs2p1PE20564	chr6	q	terminal loss	False	False	BJ-5ta	CTRL	WT	False
BJ5TACTRLs2p1PE20524	chr8	q	terminal loss	False	False	BJ-5ta	CTRL	WT	False
BJ5TACTRLs2p1PE20505	chr9	q	interstitial loss	False	False	BJ-5ta	CTRL	WT	False
BJ5TACTRLs2p1PE20513	chr10	q	terminal gain	False	False	BJ-5ta	CTRL	WT	False
BJ5TACTRLs2p1PE20566	chr10	q	terminal gain	False	False	BJ-5ta	CTRL	WT	False
BJ5TACTRLs2p1PE20524	chr14	q	chromosome loss	False	False	BJ-5ta	CTRL	WT	False
BJ5TACTRLs2p1PE20565	chr14	q	terminal loss	False	False	BJ-5ta	CTRL	WT	False
BJ5TACTRLs2p1PE20548	chr15	q	chromosome loss	False	False	BJ-5ta	CTRL	WT	False
BJ5TACTRLs2p1PE20565	chr15	q	chromosome loss	False	False	BJ-5ta	CTRL	WT	False
BJ5TACTRLs2p1PE20565	chr16	pq	terminal multi-step	False	False	BJ-5ta	CTRL	WT	False
BJ5TACTRLs2p1PE20519	chr19	pq	chromosome loss	False	False	BJ-5ta	CTRL	WT	False
BJ5TACTRLs2p1PE20548	chr19	pq	chromosome gain	False	False	BJ-5ta	CTRL	WT	False
BJ5TACTRLs2p1PE20557	chr21	q	chromosome loss	False	False	BJ-5ta	CTRL	WT	False
BJ5TACTRLs2p1PE20564	chrX	p	terminal loss	False	False	BJ-5ta	CTRL	WT	False
BJ5TACTRLs2p1PE20565	chrX	q	terminal loss	False	False	BJ-5ta	CTRL	WT	False
IMR90CTRLp2PE20438	chr1	q	terminal loss	False	False	IMR-90	CTRL	WT	False
IMR90CTRLp2PE20409	chr2	q	terminal gain	False	False	IMR-90	CTRL	WT	False
IMR90CTRLp2PE20455	chr2	q	terminal gain	False	False	IMR-90	CTRL	WT	False
IMR90CTRLp2PE20455	chr6	pq	complex	False	False	IMR-90	CTRL	WT	False
IMR90CTRLp2PE20466	chr7	q	interstitial loss	False	False	IMR-90	CTRL	WT	False
IMR90CTRLp2PE20413	chr10	q	terminal gain	False	False	IMR-90	CTRL	WT	False
IMR90CTRLp2PE20455	chr13	q	chromosome gain	False	False	IMR-90	CTRL	WT	False
IMR90CTRLp2PE20479	chr17	pq	chromosome gain	False	False	IMR-90	CTRL	WT	False
IMR90CTRLp2PE20467	chr19	pq	chromosome loss	False	False	IMR-90	CTRL	WT	False
IMR90MNIp1PE20394	chr1	pq	terminal multi-step	False	False	IMR-90	MNI	WT	False
IMR90MNIp1PE20309	chr3	pq	chromosome gain	False	False	IMR-90	MNI	WT	False
IMR90MNIp1PE20339	chr3	q	terminal loss	False	False	IMR-90	MNI	WT	False
IMR90MNIp1PE20364	chr3	q	terminal loss	False	False	IMR-90	MNI	WT	False
IMR90MNIp1PE20350	chr7	pq	chromosome loss	False	False	IMR-90	MNI	WT	False
IMR90MNIp1PE20382	chr8	pq	chromosome gain	False	False	IMR-90	MNI	WT	False
IMR90MNIp1PE20341	chr10	q	terminal gain	False	False	IMR-90	MNI	WT	False
IMR90MNIp1PE20364	chr13	q	terminal loss	False	False	IMR-90	MNI	WT	False
IMR90MNIp1PE20306	chr14	q	chromosome gain	False	False	IMR-90	MNI	WT	False
IMR90MNIp1PE20325	chr14	q	chromosome gain	False	False	IMR-90	MNI	WT	False
IMR90MNIp1PE20364	chr14	q	terminal gain	False	False	IMR-90	MNI	WT	False
IMR90MNIp1PE20383	chr15	q	terminal gain	False	False	IMR-90	MNI	WT	False
IMR90MNIp1PE20394	chr17	p	terminal loss	False	False	IMR-90	MNI	WT	False
IMR90MNIp1PE20307	chrX	p	terminal multi-step	False	False	IMR-90	MNI	WT	False
MCF10AReversinMNI01PE20303	chr1	pq	complex	False	False	MCF10A	MNI	WT	True
MCF10AReversinMNI01PE20304	chr1	pq	chromosome gain	False	False	MCF10A	MNI	WT	True
MCF10AReversinMNI01PE20311	chr1	q	complex	False	False	MCF10A	MNI	WT	True
MCF10AReversinMNI01PE20313	chr1	q	interstitial loss	False	False	MCF10A	MNI	WT	True
MCF10AReversinMNI01PE20315	chr1	pq	chromosome gain	False	False	MCF10A	MNI	WT	True
MCF10AReversinMNI01PE20320	chr1	q	terminal loss	False	False	MCF10A	MNI	WT	True
MCF10AReversinMNI01PE20322	chr1	pq	complex	False	False	MCF10A	MNI	WT	True
MCF10AReversinMNI01PE20326	chr1	q	complex	False	False	MCF10A	MNI	WT	True
MCF10AReversinMNI01PE20332	chr1	pq	chromosome loss	False	False	MCF10A	MNI	WT	True
MCF10AReversinMNI01PE20337	chr1	pq	chromosome gain	False	False	MCF10A	MNI	WT	True
MCF10AReversinMNI01PE20338	chr1	q	interstitial gain	False	False	MCF10A	MNI	WT	True
MCF10AReversinMNI01PE20347	chr1	p	terminal multi-step	False	False	MCF10A	MNI	WT	True
MCF10AReversinMNI01PE20355	chr1	pq	chromosome loss	False	False	MCF10A	MNI	WT	True
MCF10AReversinMNI01PE20357	chr1	pq	chromosome loss	False	False	MCF10A	MNI	WT	True
MCF10AReversinMNI01PE20359	chr1	p	terminal gain	False	False	MCF10A	MNI	WT	True
MCF10AReversinMNI01PE20362	chr1	q	interstitial loss	False	False	MCF10A	MNI	WT	True
MCF10AReversinMNI01PE20364	chr1	pq	chromosome gain	False	False	MCF10A	MNI	WT	True
MCF10AReversinMNI01PE20377	chr1	q	terminal loss	False	False	MCF10A	MNI	WT	True
MCF10AReversinMNI01PE20386	chr1	pq	chromosome loss	False	False	MCF10A	MNI	WT	True
MCF10AReversinMNI01PE20390	chr1	pq	chromosome loss	False	False	MCF10A	MNI	WT	True
MCF10AReversinMNI01PE20393	chr1	pq	chromosome loss	False	False	MCF10A	MNI	WT	True
MCF10AReversinMNI01PE20395	chr1	q	complex	False	False	MCF10A	MNI	WT	True
MCF10AReversinMNI01PE20302	chr2	pq	chromosome loss	False	False	MCF10A	MNI	WT	True
MCF10AReversinMNI01PE20303	chr2	pq	chromosome loss	False	False	MCF10A	MNI	WT	True
MCF10AReversinMNI01PE20304	chr2	pq	chromosome gain	False	False	MCF10A	MNI	WT	True
MCF10AReversinMNI01PE20306	chr2	pq	chromosome loss	False	False	MCF10A	MNI	WT	True
MCF10AReversinMNI01PE20312	chr2	pq	chromosome loss	False	False	MCF10A	MNI	WT	True
MCF10AReversinMNI01PE20315	chr2	pq	chromosome loss	False	False	MCF10A	MNI	WT	True
MCF10AReversinMNI01PE20318	chr2	pq	chromosome gain	False	False	MCF10A	MNI	WT	True
MCF10AReversinMNI01PE20322	chr2	pq	chromosome loss	False	False	MCF10A	MNI	WT	True
MCF10AReversinMNI01PE20326	chr2	pq	chromosome gain	False	False	MCF10A	MNI	WT	True
MCF10AReversinMNI01PE20327	chr2	pq	chromosome gain	False	False	MCF10A	MNI	WT	True
MCF10AReversinMNI01PE20330	chr2	pq	chromosome gain	False	False	MCF10A	MNI	WT	True
MCF10AReversinMNI01PE20338	chr2	pq	chromosome gain	False	False	MCF10A	MNI	WT	True
MCF10AReversinMNI01PE20344	chr2	pq	chromosome gain	False	False	MCF10A	MNI	WT	True
MCF10AReversinMNI01PE20345	chr2	pq	chromosome loss	False	False	MCF10A	MNI	WT	True
MCF10AReversinMNI01PE20347	chr2	pq	chromosome gain	False	False	MCF10A	MNI	WT	True
MCF10AReversinMNI01PE20352	chr2	pq	chromosome gain	False	False	MCF10A	MNI	WT	True
MCF10AReversinMNI01PE20355	chr2	pq	terminal multi-step	True	False	MCF10A	MNI	WT	True
MCF10AReversinMNI01PE20359	chr2	pq	complex	False	False	MCF10A	MNI	WT	True
MCF10AReversinMNI01PE20360	chr2	pq	chromosome gain	False	False	MCF10A	MNI	WT	True
MCF10AReversinMNI01PE20374	chr2	pq	chromosome gain	False	False	MCF10A	MNI	WT	True
MCF10AReversinMNI01PE20375	chr2	pq	chromosome gain	False	False	MCF10A	MNI	WT	True
MCF10AReversinMNI01PE20377	chr2	pq	chromosome loss	False	False	MCF10A	MNI	WT	True
MCF10AReversinMNI01PE20379	chr2	pq	chromosome gain	False	False	MCF10A	MNI	WT	True
MCF10AReversinMNI01PE20382	chr2	pq	chromosome gain	False	False	MCF10A	MNI	WT	True
MCF10AReversinMNI01PE20384	chr2	p	terminal loss	False	False	MCF10A	MNI	WT	True
MCF10AReversinMNI01PE20387	chr2	pq	chromosome gain	False	False	MCF10A	MNI	WT	True
MCF10AReversinMNI01PE20388	chr2	pq	chromosome gain	False	False	MCF10A	MNI	WT	True
MCF10AReversinMNI01PE20391	chr2	q	terminal loss	False	False	MCF10A	MNI	WT	True
MCF10AReversinMNI01PE20303	chr3	pq	complex	False	False	MCF10A	MNI	WT	True
MCF10AReversinMNI01PE20311	chr3	pq	chromosome loss	False	False	MCF10A	MNI	WT	True
MCF10AReversinMNI01PE20312	chr3	pq	complex	False	False	MCF10A	MNI	WT	True
MCF10AReversinMNI01PE20332	chr3	pq	chromosome gain	False	False	MCF10A	MNI	WT	True
MCF10AReversinMNI01PE20333	chr3	pq	complex	False	False	MCF10A	MNI	WT	True
MCF10AReversinMNI01PE20336	chr3	p	terminal gain	False	False	MCF10A	MNI	WT	True
MCF10AReversinMNI01PE20339	chr3	pq	chromosome gain	False	False	MCF10A	MNI	WT	True
MCF10AReversinMNI01PE20347	chr3	pq	complex	False	False	MCF10A	MNI	WT	True
MCF10AReversinMNI01PE20348	chr3	pq	chromosome gain	False	False	MCF10A	MNI	WT	True
MCF10AReversinMNI01PE20350	chr3	pq	complex	False	False	MCF10A	MNI	WT	True
MCF10AReversinMNI01PE20351	chr3	pq	chromosome gain	False	False	MCF10A	MNI	WT	True
MCF10AReversinMNI01PE20354	chr3	pq	complex	False	False	MCF10A	MNI	WT	True
MCF10AReversinMNI01PE20355	chr3	pq	complex	False	False	MCF10A	MNI	WT	True
MCF10AReversinMNI01PE20360	chr3	pq	chromosome loss	False	False	MCF10A	MNI	WT	True
MCF10AReversinMNI01PE20362	chr3	pq	chromosome loss	False	False	MCF10A	MNI	WT	True
MCF10AReversinMNI01PE20364	chr3	pq	complex	False	False	MCF10A	MNI	WT	True
MCF10AReversinMNI01PE20375	chr3	p	terminal loss	False	False	MCF10A	MNI	WT	True
MCF10AReversinMNI01PE20377	chr3	pq	complex	False	False	MCF10A	MNI	WT	True
MCF10AReversinMNI01PE20378	chr3	pq	complex	False	False	MCF10A	MNI	WT	True
MCF10AReversinMNI01PE20379	chr3	p	terminal gain	False	False	MCF10A	MNI	WT	True
MCF10AReversinMNI01PE20386	chr3	pq	complex	False	False	MCF10A	MNI	WT	True
MCF10AReversinMNI01PE20390	chr3	pq	complex	False	False	MCF10A	MNI	WT	True
MCF10AReversinMNI01PE20303	chr4	q	terminal loss	False	False	MCF10A	MNI	WT	True
MCF10AReversinMNI01PE20304	chr4	pq	chromosome gain	False	False	MCF10A	MNI	WT	True
MCF10AReversinMNI01PE20336	chr4	q	terminal loss	False	False	MCF10A	MNI	WT	True
MCF10AReversinMNI01PE20338	chr4	pq	chromosome gain	False	False	MCF10A	MNI	WT	True
MCF10AReversinMNI01PE20340	chr4	pq	chromosome gain	False	False	MCF10A	MNI	WT	True
MCF10AReversinMNI01PE20346	chr4	pq	chromosome gain	False	False	MCF10A	MNI	WT	True
MCF10AReversinMNI01PE20349	chr4	pq	chromosome gain	False	False	MCF10A	MNI	WT	True
MCF10AReversinMNI01PE20350	chr4	pq	chromosome gain	False	False	MCF10A	MNI	WT	True
MCF10AReversinMNI01PE20357	chr4	pq	chromosome gain	False	False	MCF10A	MNI	WT	True
MCF10AReversinMNI01PE20364	chr4	q	terminal loss	False	False	MCF10A	MNI	WT	True
MCF10AReversinMNI01PE20379	chr4	pq	chromosome loss	False	False	MCF10A	MNI	WT	True
MCF10AReversinMNI01PE20382	chr4	pq	chromosome loss	False	False	MCF10A	MNI	WT	True
MCF10AReversinMNI01PE20386	chr4	pq	chromosome gain	False	False	MCF10A	MNI	WT	True
MCF10AReversinMNI01PE20387	chr4	pq	chromosome gain	False	False	MCF10A	MNI	WT	True
MCF10AReversinMNI01PE20390	chr4	pq	chromosome gain	False	False	MCF10A	MNI	WT	True
MCF10AReversinMNI01PE20393	chr4	pq	chromosome gain	False	False	MCF10A	MNI	WT	True
MCF10AReversinMNI01PE20303	chr5	pq	complex	False	False	MCF10A	MNI	WT	True
MCF10AReversinMNI01PE20304	chr5	pq	chromosome loss	False	False	MCF10A	MNI	WT	True
MCF10AReversinMNI01PE20326	chr5	pq	chromosome loss	False	False	MCF10A	MNI	WT	True
MCF10AReversinMNI01PE20332	chr5	pq	chromosome gain	False	False	MCF10A	MNI	WT	True
MCF10AReversinMNI01PE20336	chr5	pq	chromosome gain	False	False	MCF10A	MNI	WT	True
MCF10AReversinMNI01PE20337	chr5	q	terminal gain	False	False	MCF10A	MNI	WT	True
MCF10AReversinMNI01PE20349	chr5	pq	chromosome loss	False	False	MCF10A	MNI	WT	True
MCF10AReversinMNI01PE20354	chr5	pq	chromosome gain	False	False	MCF10A	MNI	WT	True
MCF10AReversinMNI01PE20357	chr5	pq	chromosome loss	False	False	MCF10A	MNI	WT	True
MCF10AReversinMNI01PE20360	chr5	q	terminal loss	False	False	MCF10A	MNI	WT	True
MCF10AReversinMNI01PE20362	chr5	pq	chromosome loss	False	False	MCF10A	MNI	WT	True
MCF10AReversinMNI01PE20377	chr5	pq	chromosome gain	False	False	MCF10A	MNI	WT	True
MCF10AReversinMNI01PE20379	chr5	q	terminal gain	False	False	MCF10A	MNI	WT	True
MCF10AReversinMNI01PE20382	chr5	pq	chromosome gain	False	False	MCF10A	MNI	WT	True
MCF10AReversinMNI01PE20386	chr5	pq	chromosome loss	False	False	MCF10A	MNI	WT	True
MCF10AReversinMNI01PE20390	chr5	pq	chromosome gain	False	False	MCF10A	MNI	WT	True
MCF10AReversinMNI01PE20303	chr6	pq	chromosome gain	False	False	MCF10A	MNI	WT	True
MCF10AReversinMNI01PE20306	chr6	pq	chromosome gain	False	False	MCF10A	MNI	WT	True
MCF10AReversinMNI01PE20315	chr6	pq	chromosome loss	False	False	MCF10A	MNI	WT	True
MCF10AReversinMNI01PE20318	chr6	pq	chromosome gain	False	False	MCF10A	MNI	WT	True
MCF10AReversinMNI01PE20320	chr6	pq	chromosome loss	False	False	MCF10A	MNI	WT	True
MCF10AReversinMNI01PE20326	chr6	pq	chromosome gain	False	False	MCF10A	MNI	WT	True
MCF10AReversinMNI01PE20332	chr6	pq	chromosome loss	False	False	MCF10A	MNI	WT	True
MCF10AReversinMNI01PE20336	chr6	q	terminal gain	False	False	MCF10A	MNI	WT	True
MCF10AReversinMNI01PE20342	chr6	pq	chromosome gain	False	False	MCF10A	MNI	WT	True
MCF10AReversinMNI01PE20345	chr6	pq	chromosome gain	False	False	MCF10A	MNI	WT	True
MCF10AReversinMNI01PE20352	chr6	pq	chromosome gain	False	False	MCF10A	MNI	WT	True
MCF10AReversinMNI01PE20355	chr6	pq	chromosome gain	False	False	MCF10A	MNI	WT	True
MCF10AReversinMNI01PE20357	chr6	pq	chromosome gain	False	False	MCF10A	MNI	WT	True
MCF10AReversinMNI01PE20359	chr6	pq	chromosome gain	False	False	MCF10A	MNI	WT	True
MCF10AReversinMNI01PE20360	chr6	pq	chromosome loss	False	False	MCF10A	MNI	WT	True
MCF10AReversinMNI01PE20375	chr6	pq	chromosome gain	False	False	MCF10A	MNI	WT	True
MCF10AReversinMNI01PE20379	chr6	pq	chromosome gain	False	False	MCF10A	MNI	WT	True
MCF10AReversinMNI01PE20303	chr7	q	terminal multi-step	False	False	MCF10A	MNI	WT	True
MCF10AReversinMNI01PE20306	chr7	pq	chromosome loss	False	False	MCF10A	MNI	WT	True
MCF10AReversinMNI01PE20318	chr7	pq	chromosome gain	False	False	MCF10A	MNI	WT	True
MCF10AReversinMNI01PE20322	chr7	p	terminal gain	False	False	MCF10A	MNI	WT	True
MCF10AReversinMNI01PE20333	chr7	pq	chromosome loss	False	False	MCF10A	MNI	WT	True
MCF10AReversinMNI01PE20344	chr7	pq	chromosome loss	False	False	MCF10A	MNI	WT	True
MCF10AReversinMNI01PE20347	chr7	pq	chromosome loss	False	False	MCF10A	MNI	WT	True
MCF10AReversinMNI01PE20348	chr7	p	terminal gain	False	False	MCF10A	MNI	WT	True
MCF10AReversinMNI01PE20352	chr7	p	terminal gain	False	False	MCF10A	MNI	WT	True
MCF10AReversinMNI01PE20355	chr7	pq	chromosome loss	False	False	MCF10A	MNI	WT	True
MCF10AReversinMNI01PE20359	chr7	pq	chromosome gain	False	False	MCF10A	MNI	WT	True
MCF10AReversinMNI01PE20364	chr7	pq	chromosome loss	False	False	MCF10A	MNI	WT	True
MCF10AReversinMNI01PE20365	chr7	pq	chromosome loss	False	False	MCF10A	MNI	WT	True
MCF10AReversinMNI01PE20375	chr7	pq	chromosome gain	False	False	MCF10A	MNI	WT	True
MCF10AReversinMNI01PE20377	chr7	pq	chromosome gain	False	False	MCF10A	MNI	WT	True
MCF10AReversinMNI01PE20378	chr7	pq	chromosome loss	False	False	MCF10A	MNI	WT	True
MCF10AReversinMNI01PE20382	chr7	pq	chromosome loss	False	False	MCF10A	MNI	WT	True
MCF10AReversinMNI01PE20388	chr7	pq	chromosome loss	False	False	MCF10A	MNI	WT	True
MCF10AReversinMNI01PE20393	chr7	pq	chromosome loss	False	False	MCF10A	MNI	WT	True
MCF10AReversinMNI01PE20306	chr8	pq	chromosome loss	False	False	MCF10A	MNI	WT	True
MCF10AReversinMNI01PE20311	chr8	pq	chromosome loss	False	False	MCF10A	MNI	WT	True
MCF10AReversinMNI01PE20315	chr8	pq	chromosome gain	False	False	MCF10A	MNI	WT	True
MCF10AReversinMNI01PE20317	chr8	pq	chromosome loss	False	False	MCF10A	MNI	WT	True
MCF10AReversinMNI01PE20320	chr8	pq	chromosome loss	False	False	MCF10A	MNI	WT	True
MCF10AReversinMNI01PE20326	chr8	pq	chromosome loss	False	False	MCF10A	MNI	WT	True
MCF10AReversinMNI01PE20327	chr8	pq	chromosome loss	False	False	MCF10A	MNI	WT	True
MCF10AReversinMNI01PE20329	chr8	pq	terminal multi-step	False	False	MCF10A	MNI	WT	True
MCF10AReversinMNI01PE20330	chr8	pq	chromosome loss	False	False	MCF10A	MNI	WT	True
MCF10AReversinMNI01PE20332	chr8	pq	chromosome gain	False	False	MCF10A	MNI	WT	True
MCF10AReversinMNI01PE20333	chr8	pq	complex	False	False	MCF10A	MNI	WT	True
MCF10AReversinMNI01PE20338	chr8	pq	chromosome loss	False	False	MCF10A	MNI	WT	True
MCF10AReversinMNI01PE20340	chr8	pq	chromosome loss	False	False	MCF10A	MNI	WT	True
MCF10AReversinMNI01PE20347	chr8	pq	complex	False	False	MCF10A	MNI	WT	True
MCF10AReversinMNI01PE20350	chr8	pq	complex	False	False	MCF10A	MNI	WT	True
MCF10AReversinMNI01PE20354	chr8	pq	chromosome loss	False	False	MCF10A	MNI	WT	True
MCF10AReversinMNI01PE20355	chr8	pq	chromosome gain	False	False	MCF10A	MNI	WT	True
MCF10AReversinMNI01PE20357	chr8	pq	chromosome loss	False	False	MCF10A	MNI	WT	True
MCF10AReversinMNI01PE20359	chr8	pq	complex	False	False	MCF10A	MNI	WT	True
MCF10AReversinMNI01PE20360	chr8	pq	complex	False	False	MCF10A	MNI	WT	True
MCF10AReversinMNI01PE20362	chr8	pq	complex	False	False	MCF10A	MNI	WT	True
MCF10AReversinMNI01PE20377	chr8	pq	chromosome loss	False	False	MCF10A	MNI	WT	True
MCF10AReversinMNI01PE20386	chr8	pq	chromosome loss	False	False	MCF10A	MNI	WT	True
MCF10AReversinMNI01PE20388	chr8	pq	chromosome loss	False	False	MCF10A	MNI	WT	True
MCF10AReversinMNI01PE20390	chr8	pq	chromosome loss	False	False	MCF10A	MNI	WT	True
MCF10AReversinMNI01PE20391	chr8	pq	complex	False	False	MCF10A	MNI	WT	True
MCF10AReversinMNI01PE20394	chr8	pq	chromosome gain	False	False	MCF10A	MNI	WT	True
MCF10AReversinMNI01PE20303	chr9	p	terminal gain	False	False	MCF10A	MNI	WT	True
MCF10AReversinMNI01PE20315	chr9	pq	chromosome gain	False	False	MCF10A	MNI	WT	True
MCF10AReversinMNI01PE20332	chr9	pq	chromosome gain	False	False	MCF10A	MNI	WT	True
MCF10AReversinMNI01PE20333	chr9	p	terminal gain	False	False	MCF10A	MNI	WT	True
MCF10AReversinMNI01PE20333	chr9	pq	complex	False	False	MCF10A	MNI	WT	True
MCF10AReversinMNI01PE20337	chr9	q	terminal gain	False	False	MCF10A	MNI	WT	True
MCF10AReversinMNI01PE20338	chr9	p	terminal gain	False	False	MCF10A	MNI	WT	True
MCF10AReversinMNI01PE20350	chr9	pq	chromosome loss	False	False	MCF10A	MNI	WT	True
MCF10AReversinMNI01PE20354	chr9	pq	complex	False	False	MCF10A	MNI	WT	True
MCF10AReversinMNI01PE20355	chr9	p	terminal loss	False	False	MCF10A	MNI	WT	True
MCF10AReversinMNI01PE20360	chr9	pq	chromosome loss	False	False	MCF10A	MNI	WT	True
MCF10AReversinMNI01PE20364	chr9	p	terminal gain	False	False	MCF10A	MNI	WT	True
MCF10AReversinMNI01PE20378	chr9	p	terminal loss	False	False	MCF10A	MNI	WT	True
MCF10AReversinMNI01PE20379	chr9	q	terminal multi-step	False	False	MCF10A	MNI	WT	True
MCF10AReversinMNI01PE20390	chr9	pq	complex	False	False	MCF10A	MNI	WT	True
MCF10AReversinMNI01PE20393	chr9	pq	complex	False	False	MCF10A	MNI	WT	True
MCF10AReversinMNI01PE20304	chr10	q	terminal loss	False	False	MCF10A	MNI	WT	True
MCF10AReversinMNI01PE20313	chr10	q	chromosome gain	False	False	MCF10A	MNI	WT	True
MCF10AReversinMNI01PE20317	chr10	q	complex	False	False	MCF10A	MNI	WT	True
MCF10AReversinMNI01PE20318	chr10	p	terminal loss	False	False	MCF10A	MNI	WT	True
MCF10AReversinMNI01PE20326	chr10	q	chromosome loss	False	False	MCF10A	MNI	WT	True
MCF10AReversinMNI01PE20327	chr10	q	chromosome loss	False	False	MCF10A	MNI	WT	True
MCF10AReversinMNI01PE20333	chr10	q	chromosome loss	False	False	MCF10A	MNI	WT	True
MCF10AReversinMNI01PE20336	chr10	q	chromosome gain	False	False	MCF10A	MNI	WT	True
MCF10AReversinMNI01PE20350	chr10	q	chromosome gain	False	False	MCF10A	MNI	WT	True
MCF10AReversinMNI01PE20359	chr10	q	chromosome gain	False	False	MCF10A	MNI	WT	True
MCF10AReversinMNI01PE20304	chr11	p	terminal loss	False	False	MCF10A	MNI	WT	True
MCF10AReversinMNI01PE20311	chr11	pq	chromosome gain	False	False	MCF10A	MNI	WT	True
MCF10AReversinMNI01PE20315	chr11	pq	chromosome loss	False	False	MCF10A	MNI	WT	True
MCF10AReversinMNI01PE20318	chr11	pq	chromosome gain	False	False	MCF10A	MNI	WT	True
MCF10AReversinMNI01PE20332	chr11	pq	chromosome loss	False	False	MCF10A	MNI	WT	True
MCF10AReversinMNI01PE20352	chr11	pq	chromosome gain	False	False	MCF10A	MNI	WT	True
MCF10AReversinMNI01PE20354	chr11	pq	complex	False	False	MCF10A	MNI	WT	True
MCF10AReversinMNI01PE20359	chr11	pq	chromosome loss	False	False	MCF10A	MNI	WT	True
MCF10AReversinMNI01PE20379	chr11	pq	chromosome loss	False	False	MCF10A	MNI	WT	True
MCF10AReversinMNI01PE20382	chr11	pq	chromosome gain	False	False	MCF10A	MNI	WT	True
MCF10AReversinMNI01PE20390	chr11	pq	chromosome loss	False	False	MCF10A	MNI	WT	True
MCF10AReversinMNI01PE20303	chr12	pq	chromosome gain	False	False	MCF10A	MNI	WT	True
MCF10AReversinMNI01PE20306	chr12	pq	chromosome gain	False	False	MCF10A	MNI	WT	True
MCF10AReversinMNI01PE20315	chr12	pq	chromosome gain	False	False	MCF10A	MNI	WT	True
MCF10AReversinMNI01PE20317	chr12	pq	chromosome gain	False	False	MCF10A	MNI	WT	True
MCF10AReversinMNI01PE20333	chr12	pq	chromosome loss	False	False	MCF10A	MNI	WT	True
MCF10AReversinMNI01PE20336	chr12	pq	complex	False	False	MCF10A	MNI	WT	True
MCF10AReversinMNI01PE20348	chr12	pq	chromosome gain	False	False	MCF10A	MNI	WT	True
MCF10AReversinMNI01PE20354	chr12	pq	chromosome gain	False	False	MCF10A	MNI	WT	True
MCF10AReversinMNI01PE20355	chr12	pq	chromosome loss	False	False	MCF10A	MNI	WT	True
MCF10AReversinMNI01PE20357	chr12	pq	chromosome gain	False	False	MCF10A	MNI	WT	True
MCF10AReversinMNI01PE20374	chr12	pq	chromosome gain	False	False	MCF10A	MNI	WT	True
MCF10AReversinMNI01PE20378	chr12	pq	chromosome loss	False	False	MCF10A	MNI	WT	True
MCF10AReversinMNI01PE20382	chr12	pq	chromosome loss	False	False	MCF10A	MNI	WT	True
MCF10AReversinMNI01PE20384	chr12	pq	chromosome gain	False	False	MCF10A	MNI	WT	True
MCF10AReversinMNI01PE20388	chr12	pq	chromosome gain	False	False	MCF10A	MNI	WT	True
MCF10AReversinMNI01PE20390	chr12	pq	complex	False	False	MCF10A	MNI	WT	True
MCF10AReversinMNI01PE20304	chr13	q	chromosome loss	False	False	MCF10A	MNI	WT	True
MCF10AReversinMNI01PE20306	chr13	q	chromosome gain	False	False	MCF10A	MNI	WT	True
MCF10AReversinMNI01PE20311	chr13	q	chromosome gain	False	False	MCF10A	MNI	WT	True
MCF10AReversinMNI01PE20312	chr13	q	chromosome loss	False	False	MCF10A	MNI	WT	True
MCF10AReversinMNI01PE20317	chr13	q	chromosome loss	False	False	MCF10A	MNI	WT	True
MCF10AReversinMNI01PE20322	chr13	q	chromosome loss	False	False	MCF10A	MNI	WT	True
MCF10AReversinMNI01PE20330	chr13	q	chromosome gain	False	False	MCF10A	MNI	WT	True
MCF10AReversinMNI01PE20332	chr13	q	interstitial loss	False	False	MCF10A	MNI	WT	True
MCF10AReversinMNI01PE20333	chr13	q	chromosome loss	False	False	MCF10A	MNI	WT	True
MCF10AReversinMNI01PE20336	chr13	q	chromosome loss	False	False	MCF10A	MNI	WT	True
MCF10AReversinMNI01PE20338	chr13	q	chromosome loss	False	False	MCF10A	MNI	WT	True
MCF10AReversinMNI01PE20339	chr13	q	chromosome loss	False	False	MCF10A	MNI	WT	True
MCF10AReversinMNI01PE20340	chr13	q	chromosome loss	False	False	MCF10A	MNI	WT	True
MCF10AReversinMNI01PE20344	chr13	q	chromosome loss	False	False	MCF10A	MNI	WT	True
MCF10AReversinMNI01PE20348	chr13	q	chromosome loss	False	False	MCF10A	MNI	WT	True
MCF10AReversinMNI01PE20351	chr13	q	chromosome loss	False	False	MCF10A	MNI	WT	True
MCF10AReversinMNI01PE20354	chr13	q	chromosome loss	False	False	MCF10A	MNI	WT	True
MCF10AReversinMNI01PE20355	chr13	q	chromosome gain	False	False	MCF10A	MNI	WT	True
MCF10AReversinMNI01PE20360	chr13	q	chromosome gain	False	False	MCF10A	MNI	WT	True
MCF10AReversinMNI01PE20364	chr13	q	chromosome gain	False	False	MCF10A	MNI	WT	True
MCF10AReversinMNI01PE20375	chr13	q	chromosome gain	False	False	MCF10A	MNI	WT	True
MCF10AReversinMNI01PE20377	chr13	q	chromosome gain	False	False	MCF10A	MNI	WT	True
MCF10AReversinMNI01PE20379	chr13	q	chromosome loss	False	False	MCF10A	MNI	WT	True
MCF10AReversinMNI01PE20382	chr13	q	chromosome loss	False	False	MCF10A	MNI	WT	True
MCF10AReversinMNI01PE20384	chr13	q	chromosome loss	False	False	MCF10A	MNI	WT	True
MCF10AReversinMNI01PE20386	chr13	q	chromosome gain	False	False	MCF10A	MNI	WT	True
MCF10AReversinMNI01PE20390	chr13	q	chromosome gain	False	False	MCF10A	MNI	WT	True
MCF10AReversinMNI01PE20395	chr13	q	chromosome loss	False	False	MCF10A	MNI	WT	True
MCF10AReversinMNI01PE20304	chr14	q	chromosome gain	False	False	MCF10A	MNI	WT	True
MCF10AReversinMNI01PE20306	chr14	q	chromosome loss	False	False	MCF10A	MNI	WT	True
MCF10AReversinMNI01PE20317	chr14	q	chromosome gain	False	False	MCF10A	MNI	WT	True
MCF10AReversinMNI01PE20340	chr14	q	chromosome gain	False	False	MCF10A	MNI	WT	True
MCF10AReversinMNI01PE20359	chr14	q	chromosome loss	False	False	MCF10A	MNI	WT	True
MCF10AReversinMNI01PE20362	chr14	q	chromosome loss	False	False	MCF10A	MNI	WT	True
MCF10AReversinMNI01PE20374	chr14	q	chromosome loss	False	False	MCF10A	MNI	WT	True
MCF10AReversinMNI01PE20387	chr14	q	chromosome gain	False	False	MCF10A	MNI	WT	True
MCF10AReversinMNI01PE20391	chr14	q	chromosome loss	False	False	MCF10A	MNI	WT	True
MCF10AReversinMNI01PE20393	chr14	q	chromosome loss	False	False	MCF10A	MNI	WT	True
MCF10AReversinMNI01PE20394	chr14	q	chromosome loss	False	False	MCF10A	MNI	WT	True
MCF10AReversinMNI01PE20315	chr15	q	chromosome gain	False	False	MCF10A	MNI	WT	True
MCF10AReversinMNI01PE20322	chr15	q	chromosome gain	False	False	MCF10A	MNI	WT	True
MCF10AReversinMNI01PE20327	chr15	q	chromosome gain	False	False	MCF10A	MNI	WT	True
MCF10AReversinMNI01PE20336	chr15	q	chromosome gain	False	False	MCF10A	MNI	WT	True
MCF10AReversinMNI01PE20355	chr15	q	chromosome gain	False	False	MCF10A	MNI	WT	True
MCF10AReversinMNI01PE20360	chr15	q	terminal multi-step	False	False	MCF10A	MNI	WT	True
MCF10AReversinMNI01PE20362	chr15	q	chromosome loss	False	False	MCF10A	MNI	WT	True
MCF10AReversinMNI01PE20375	chr15	q	chromosome loss	False	False	MCF10A	MNI	WT	True
MCF10AReversinMNI01PE20304	chr16	pq	chromosome loss	False	False	MCF10A	MNI	WT	True
MCF10AReversinMNI01PE20306	chr16	pq	chromosome gain	False	False	MCF10A	MNI	WT	True
MCF10AReversinMNI01PE20315	chr16	pq	chromosome gain	False	False	MCF10A	MNI	WT	True
MCF10AReversinMNI01PE20318	chr16	pq	chromosome loss	False	False	MCF10A	MNI	WT	True
MCF10AReversinMNI01PE20322	chr16	pq	chromosome gain	False	False	MCF10A	MNI	WT	True
MCF10AReversinMNI01PE20332	chr16	pq	chromosome gain	False	False	MCF10A	MNI	WT	True
MCF10AReversinMNI01PE20340	chr16	pq	chromosome loss	False	False	MCF10A	MNI	WT	True
MCF10AReversinMNI01PE20352	chr16	pq	chromosome loss	False	False	MCF10A	MNI	WT	True
MCF10AReversinMNI01PE20360	chr16	pq	terminal multi-step	False	False	MCF10A	MNI	WT	True
MCF10AReversinMNI01PE20375	chr16	pq	chromosome gain	False	False	MCF10A	MNI	WT	True
MCF10AReversinMNI01PE20379	chr16	pq	chromosome gain	False	False	MCF10A	MNI	WT	True
MCF10AReversinMNI01PE20395	chr16	pq	chromosome gain	False	False	MCF10A	MNI	WT	True
MCF10AReversinMNI01PE20304	chr17	pq	chromosome loss	False	False	MCF10A	MNI	WT	True
MCF10AReversinMNI01PE20317	chr17	pq	chromosome gain	False	False	MCF10A	MNI	WT	True
MCF10AReversinMNI01PE20332	chr17	pq	chromosome loss	False	False	MCF10A	MNI	WT	True
MCF10AReversinMNI01PE20357	chr17	pq	chromosome loss	False	False	MCF10A	MNI	WT	True
MCF10AReversinMNI01PE20364	chr17	pq	chromosome loss	False	False	MCF10A	MNI	WT	True
MCF10AReversinMNI01PE20375	chr17	pq	chromosome loss	False	False	MCF10A	MNI	WT	True
MCF10AReversinMNI01PE20382	chr17	pq	chromosome gain	False	False	MCF10A	MNI	WT	True
MCF10AReversinMNI01PE20386	chr17	pq	chromosome loss	False	False	MCF10A	MNI	WT	True
MCF10AReversinMNI01PE20393	chr17	pq	chromosome loss	False	False	MCF10A	MNI	WT	True
MCF10AReversinMNI01PE20394	chr17	pq	chromosome gain	False	False	MCF10A	MNI	WT	True
MCF10AReversinMNI01PE20313	chr18	pq	chromosome loss	False	False	MCF10A	MNI	WT	True
MCF10AReversinMNI01PE20332	chr18	pq	chromosome loss	False	False	MCF10A	MNI	WT	True
MCF10AReversinMNI01PE20336	chr18	pq	chromosome loss	False	False	MCF10A	MNI	WT	True
MCF10AReversinMNI01PE20347	chr18	pq	chromosome gain	False	False	MCF10A	MNI	WT	True
MCF10AReversinMNI01PE20360	chr18	pq	chromosome gain	False	False	MCF10A	MNI	WT	True
MCF10AReversinMNI01PE20362	chr18	pq	chromosome loss	False	False	MCF10A	MNI	WT	True
MCF10AReversinMNI01PE20377	chr18	pq	chromosome gain	False	False	MCF10A	MNI	WT	True
MCF10AReversinMNI01PE20388	chr18	pq	chromosome gain	False	False	MCF10A	MNI	WT	True
MCF10AReversinMNI01PE20390	chr18	pq	chromosome gain	False	False	MCF10A	MNI	WT	True
MCF10AReversinMNI01PE20393	chr18	pq	chromosome loss	False	False	MCF10A	MNI	WT	True
MCF10AReversinMNI01PE20322	chr19	pq	chromosome loss	False	False	MCF10A	MNI	WT	True
MCF10AReversinMNI01PE20342	chr19	p	terminal multi-step	False	False	MCF10A	MNI	WT	True
MCF10AReversinMNI01PE20346	chr19	pq	chromosome loss	False	False	MCF10A	MNI	WT	True
MCF10AReversinMNI01PE20391	chr19	pq	chromosome gain	False	False	MCF10A	MNI	WT	True
MCF10AReversinMNI01PE20306	chr20	pq	chromosome loss	False	False	MCF10A	MNI	WT	True
MCF10AReversinMNI01PE20311	chr20	pq	chromosome loss	False	False	MCF10A	MNI	WT	True
MCF10AReversinMNI01PE20312	chr20	pq	chromosome gain	False	False	MCF10A	MNI	WT	True
MCF10AReversinMNI01PE20313	chr20	pq	chromosome gain	False	False	MCF10A	MNI	WT	True
MCF10AReversinMNI01PE20330	chr20	pq	chromosome gain	False	False	MCF10A	MNI	WT	True
MCF10AReversinMNI01PE20332	chr20	pq	chromosome loss	False	False	MCF10A	MNI	WT	True
MCF10AReversinMNI01PE20349	chr20	pq	chromosome gain	False	False	MCF10A	MNI	WT	True
MCF10AReversinMNI01PE20351	chr20	pq	chromosome gain	False	False	MCF10A	MNI	WT	True
MCF10AReversinMNI01PE20354	chr20	pq	chromosome loss	False	False	MCF10A	MNI	WT	True
MCF10AReversinMNI01PE20355	chr20	pq	chromosome gain	False	False	MCF10A	MNI	WT	True
MCF10AReversinMNI01PE20360	chr20	pq	chromosome loss	False	False	MCF10A	MNI	WT	True
MCF10AReversinMNI01PE20364	chr20	pq	chromosome gain	False	False	MCF10A	MNI	WT	True
MCF10AReversinMNI01PE20365	chr20	pq	chromosome loss	False	False	MCF10A	MNI	WT	True
MCF10AReversinMNI01PE20377	chr20	pq	chromosome gain	False	False	MCF10A	MNI	WT	True
MCF10AReversinMNI01PE20378	chr20	pq	chromosome gain	False	False	MCF10A	MNI	WT	True
MCF10AReversinMNI01PE20382	chr20	pq	chromosome loss	False	False	MCF10A	MNI	WT	True
MCF10AReversinMNI01PE20391	chr20	pq	chromosome gain	False	False	MCF10A	MNI	WT	True
MCF10AReversinMNI01PE20322	chr21	q	chromosome loss	False	False	MCF10A	MNI	WT	True
MCF10AReversinMNI01PE20336	chr21	q	chromosome gain	False	False	MCF10A	MNI	WT	True
MCF10AReversinMNI01PE20340	chr21	q	complex	False	True	MCF10A	MNI	WT	True
MCF10AReversinMNI01PE20354	chr21	q	chromosome loss	False	False	MCF10A	MNI	WT	True
MCF10AReversinMNI01PE20357	chr21	q	chromosome loss	False	False	MCF10A	MNI	WT	True
MCF10AReversinMNI01PE20364	chr21	q	chromosome loss	False	False	MCF10A	MNI	WT	True
MCF10AReversinMNI01PE20374	chr21	q	chromosome loss	False	False	MCF10A	MNI	WT	True
MCF10AReversinMNI01PE20303	chr22	q	chromosome loss	False	False	MCF10A	MNI	WT	True
MCF10AReversinMNI01PE20304	chr22	q	chromosome gain	False	False	MCF10A	MNI	WT	True
MCF10AReversinMNI01PE20332	chr22	q	chromosome loss	False	False	MCF10A	MNI	WT	True
MCF10AReversinMNI01PE20354	chr22	q	chromosome loss	False	False	MCF10A	MNI	WT	True
MCF10AReversinMNI01PE20359	chr22	q	chromosome loss	False	False	MCF10A	MNI	WT	True
MCF10AReversinMNI01PE20303	chrX	pq	chromosome loss	False	False	MCF10A	MNI	WT	True
MCF10AReversinMNI01PE20304	chrX	pq	chromosome loss	False	False	MCF10A	MNI	WT	True
MCF10AReversinMNI01PE20306	chrX	pq	chromosome gain	False	False	MCF10A	MNI	WT	True
MCF10AReversinMNI01PE20312	chrX	pq	chromosome gain	False	False	MCF10A	MNI	WT	True
MCF10AReversinMNI01PE20313	chrX	pq	chromosome gain	False	False	MCF10A	MNI	WT	True
MCF10AReversinMNI01PE20315	chrX	pq	chromosome loss	False	False	MCF10A	MNI	WT	True
MCF10AReversinMNI01PE20326	chrX	pq	chromosome loss	False	False	MCF10A	MNI	WT	True
MCF10AReversinMNI01PE20330	chrX	pq	chromosome gain	False	False	MCF10A	MNI	WT	True
MCF10AReversinMNI01PE20333	chrX	pq	chromosome gain	False	False	MCF10A	MNI	WT	True
MCF10AReversinMNI01PE20339	chrX	pq	terminal gain	False	False	MCF10A	MNI	WT	True
MCF10AReversinMNI01PE20354	chrX	pq	chromosome gain	False	False	MCF10A	MNI	WT	True
MCF10AReversinMNI01PE20357	chrX	pq	chromosome loss	False	False	MCF10A	MNI	WT	True
MCF10AReversinMNI01PE20382	chrX	pq	chromosome gain	False	False	MCF10A	MNI	WT	True
MCF10AReversinMNI01PE20387	chrX	pq	chromosome gain	False	False	MCF10A	MNI	WT	True
MCF10AReversinMNI01PE20390	chrX	q	terminal loss	False	False	MCF10A	MNI	WT	True
MCF10AReversinMNI01PE20393	chrX	pq	chromosome loss	False	False	MCF10A	MNI	WT	True
MCF10AReversinMNI01PE20394	chrX	pq	chromosome gain	False	False	MCF10A	MNI	WT	True
MCF10AWTcontrolNucleiReversinp1PE20406	chr1	pq	complex	False	False	MCF10A	CTRL	WT	True
MCF10AWTcontrolNucleiReversinp1PE20407	chr1	q	interstitial loss	False	False	MCF10A	CTRL	WT	True
MCF10AWTcontrolNucleiReversinp1PE20409	chr1	p	terminal loss	False	False	MCF10A	CTRL	WT	True
MCF10AWTcontrolNucleiReversinp1PE20410	chr1	pq	chromosome loss	False	False	MCF10A	CTRL	WT	True
MCF10AWTcontrolNucleiReversinp1PE20412	chr1	q	complex	False	False	MCF10A	CTRL	WT	True
MCF10AWTcontrolNucleiReversinp1PE20415	chr1	pq	chromosome loss	False	False	MCF10A	CTRL	WT	True
MCF10AWTcontrolNucleiReversinp1PE20418	chr1	pq	chromosome loss	False	False	MCF10A	CTRL	WT	True
MCF10AWTcontrolNucleiReversinp1PE20424	chr1	p	terminal gain	False	False	MCF10A	CTRL	WT	True
MCF10AWTcontrolNucleiReversinp1PE20426	chr1	q	interstitial loss	False	False	MCF10A	CTRL	WT	True
MCF10AWTcontrolNucleiReversinp1PE20438	chr1	pq	interstitial loss	False	False	MCF10A	CTRL	WT	True
MCF10AWTcontrolNucleiReversinp1PE20439	chr1	p	terminal loss	False	False	MCF10A	CTRL	WT	True
MCF10AWTcontrolNucleiReversinp1PE20440	chr1	q	interstitial gain	False	False	MCF10A	CTRL	WT	True
MCF10AWTcontrolNucleiReversinp1PE20441	chr1	q	terminal gain	False	False	MCF10A	CTRL	WT	True
MCF10AWTcontrolNucleiReversinp1PE20442	chr1	q	terminal gain	False	False	MCF10A	CTRL	WT	True
MCF10AWTcontrolNucleiReversinp1PE20444	chr1	pq	complex	False	False	MCF10A	CTRL	WT	True
MCF10AWTcontrolNucleiReversinp1PE20446	chr1	pq	complex	False	False	MCF10A	CTRL	WT	True
MCF10AWTcontrolNucleiReversinp1PE20450	chr1	p	terminal loss	False	False	MCF10A	CTRL	WT	True
MCF10AWTcontrolNucleiReversinp1PE20457	chr1	pq	chromosome loss	False	False	MCF10A	CTRL	WT	True
MCF10AWTcontrolNucleiReversinp1PE20472	chr1	pq	complex	False	False	MCF10A	CTRL	WT	True
MCF10AWTcontrolNucleiReversinp1PE20480	chr1	q	complex	False	False	MCF10A	CTRL	WT	True
MCF10AWTcontrolNucleiReversinp1PE20481	chr1	pq	complex	False	False	MCF10A	CTRL	WT	True
MCF10AWTcontrolNucleiReversinp1PE20483	chr1	p	terminal gain	False	False	MCF10A	CTRL	WT	True
MCF10AWTcontrolNucleiReversinp1PE20489	chr1	pq	complex	False	False	MCF10A	CTRL	WT	True
MCF10AWTcontrolNucleiReversinp1PE20406	chr2	pq	chromosome loss	False	False	MCF10A	CTRL	WT	True
MCF10AWTcontrolNucleiReversinp1PE20410	chr2	pq	chromosome loss	False	False	MCF10A	CTRL	WT	True
MCF10AWTcontrolNucleiReversinp1PE20412	chr2	pq	chromosome loss	False	False	MCF10A	CTRL	WT	True
MCF10AWTcontrolNucleiReversinp1PE20415	chr2	pq	chromosome loss	False	False	MCF10A	CTRL	WT	True
MCF10AWTcontrolNucleiReversinp1PE20418	chr2	pq	chromosome loss	False	False	MCF10A	CTRL	WT	True
MCF10AWTcontrolNucleiReversinp1PE20424	chr2	pq	chromosome gain	False	False	MCF10A	CTRL	WT	True
MCF10AWTcontrolNucleiReversinp1PE20439	chr2	pq	chromosome gain	False	False	MCF10A	CTRL	WT	True
MCF10AWTcontrolNucleiReversinp1PE20441	chr2	pq	chromosome gain	False	False	MCF10A	CTRL	WT	True
MCF10AWTcontrolNucleiReversinp1PE20442	chr2	pq	chromosome gain	False	False	MCF10A	CTRL	WT	True
MCF10AWTcontrolNucleiReversinp1PE20444	chr2	pq	chromosome loss	False	False	MCF10A	CTRL	WT	True
MCF10AWTcontrolNucleiReversinp1PE20445	chr2	pq	chromosome gain	False	False	MCF10A	CTRL	WT	True
MCF10AWTcontrolNucleiReversinp1PE20450	chr2	pq	complex	False	False	MCF10A	CTRL	WT	True
MCF10AWTcontrolNucleiReversinp1PE20457	chr2	pq	chromosome gain	False	False	MCF10A	CTRL	WT	True
MCF10AWTcontrolNucleiReversinp1PE20460	chr2	pq	complex	False	False	MCF10A	CTRL	WT	True
MCF10AWTcontrolNucleiReversinp1PE20464	chr2	pq	chromosome gain	False	False	MCF10A	CTRL	WT	True
MCF10AWTcontrolNucleiReversinp1PE20471	chr2	pq	chromosome loss	False	False	MCF10A	CTRL	WT	True
MCF10AWTcontrolNucleiReversinp1PE20472	chr2	pq	chromosome gain	False	False	MCF10A	CTRL	WT	True
MCF10AWTcontrolNucleiReversinp1PE20480	chr2	pq	chromosome loss	False	False	MCF10A	CTRL	WT	True
MCF10AWTcontrolNucleiReversinp1PE20481	chr2	pq	chromosome gain	False	False	MCF10A	CTRL	WT	True
MCF10AWTcontrolNucleiReversinp1PE20483	chr2	pq	chromosome gain	False	False	MCF10A	CTRL	WT	True
MCF10AWTcontrolNucleiReversinp1PE20406	chr3	pq	chromosome gain	False	False	MCF10A	CTRL	WT	True
MCF10AWTcontrolNucleiReversinp1PE20418	chr3	pq	chromosome gain	False	False	MCF10A	CTRL	WT	True
MCF10AWTcontrolNucleiReversinp1PE20427	chr3	p	terminal loss	False	False	MCF10A	CTRL	WT	True
MCF10AWTcontrolNucleiReversinp1PE20435	chr3	p	complex	False	False	MCF10A	CTRL	WT	True
MCF10AWTcontrolNucleiReversinp1PE20439	chr3	pq	chromosome loss	False	False	MCF10A	CTRL	WT	True
MCF10AWTcontrolNucleiReversinp1PE20446	chr3	q	terminal gain	False	False	MCF10A	CTRL	WT	True
MCF10AWTcontrolNucleiReversinp1PE20450	chr3	pq	chromosome loss	False	False	MCF10A	CTRL	WT	True
MCF10AWTcontrolNucleiReversinp1PE20460	chr3	p	complex	False	False	MCF10A	CTRL	WT	True
MCF10AWTcontrolNucleiReversinp1PE20472	chr3	pq	chromosome gain	False	False	MCF10A	CTRL	WT	True
MCF10AWTcontrolNucleiReversinp1PE20489	chr3	pq	complex	False	False	MCF10A	CTRL	WT	True
MCF10AWTcontrolNucleiReversinp1PE20419	chr4	pq	chromosome gain	False	False	MCF10A	CTRL	WT	True
MCF10AWTcontrolNucleiReversinp1PE20435	chr4	pq	chromosome gain	False	False	MCF10A	CTRL	WT	True
MCF10AWTcontrolNucleiReversinp1PE20439	chr4	pq	chromosome gain	False	False	MCF10A	CTRL	WT	True
MCF10AWTcontrolNucleiReversinp1PE20440	chr4	pq	terminal loss	False	False	MCF10A	CTRL	WT	True
MCF10AWTcontrolNucleiReversinp1PE20445	chr4	pq	chromosome gain	False	False	MCF10A	CTRL	WT	True
MCF10AWTcontrolNucleiReversinp1PE20446	chr4	pq	chromosome gain	False	False	MCF10A	CTRL	WT	True
MCF10AWTcontrolNucleiReversinp1PE20460	chr4	pq	chromosome gain	False	False	MCF10A	CTRL	WT	True
MCF10AWTcontrolNucleiReversinp1PE20464	chr4	pq	chromosome gain	False	False	MCF10A	CTRL	WT	True
MCF10AWTcontrolNucleiReversinp1PE20471	chr4	pq	chromosome gain	False	False	MCF10A	CTRL	WT	True
MCF10AWTcontrolNucleiReversinp1PE20472	chr4	pq	chromosome gain	False	False	MCF10A	CTRL	WT	True
MCF10AWTcontrolNucleiReversinp1PE20406	chr5	pq	chromosome gain	False	False	MCF10A	CTRL	WT	True
MCF10AWTcontrolNucleiReversinp1PE20412	chr5	pq	chromosome loss	False	False	MCF10A	CTRL	WT	True
MCF10AWTcontrolNucleiReversinp1PE20415	chr5	pq	chromosome gain	False	False	MCF10A	CTRL	WT	True
MCF10AWTcontrolNucleiReversinp1PE20426	chr5	pq	terminal loss	False	False	MCF10A	CTRL	WT	True
MCF10AWTcontrolNucleiReversinp1PE20439	chr5	pq	chromosome gain	False	False	MCF10A	CTRL	WT	True
MCF10AWTcontrolNucleiReversinp1PE20444	chr5	p	terminal gain	False	False	MCF10A	CTRL	WT	True
MCF10AWTcontrolNucleiReversinp1PE20457	chr5	pq	chromosome gain	False	False	MCF10A	CTRL	WT	True
MCF10AWTcontrolNucleiReversinp1PE20462	chr5	pq	chromosome gain	False	False	MCF10A	CTRL	WT	True
MCF10AWTcontrolNucleiReversinp1PE20476	chr5	p	terminal loss	False	False	MCF10A	CTRL	WT	True
MCF10AWTcontrolNucleiReversinp1PE20480	chr5	pq	chromosome loss	False	False	MCF10A	CTRL	WT	True
MCF10AWTcontrolNucleiReversinp1PE20481	chr5	pq	chromosome gain	False	False	MCF10A	CTRL	WT	True
MCF10AWTcontrolNucleiReversinp1PE20489	chr5	q	terminal gain	False	False	MCF10A	CTRL	WT	True
MCF10AWTcontrolNucleiReversinp1PE20495	chr5	pq	chromosome gain	False	False	MCF10A	CTRL	WT	True
MCF10AWTcontrolNucleiReversinp1PE20407	chr6	pq	chromosome gain	False	False	MCF10A	CTRL	WT	True
MCF10AWTcontrolNucleiReversinp1PE20412	chr6	pq	chromosome loss	False	False	MCF10A	CTRL	WT	True
MCF10AWTcontrolNucleiReversinp1PE20418	chr6	pq	chromosome gain	False	False	MCF10A	CTRL	WT	True
MCF10AWTcontrolNucleiReversinp1PE20419	chr6	pq	chromosome gain	False	False	MCF10A	CTRL	WT	True
MCF10AWTcontrolNucleiReversinp1PE20422	chr6	pq	chromosome gain	False	False	MCF10A	CTRL	WT	True
MCF10AWTcontrolNucleiReversinp1PE20426	chr6	pq	chromosome gain	False	False	MCF10A	CTRL	WT	True
MCF10AWTcontrolNucleiReversinp1PE20438	chr6	pq	chromosome gain	False	False	MCF10A	CTRL	WT	True
MCF10AWTcontrolNucleiReversinp1PE20439	chr6	pq	chromosome gain	False	False	MCF10A	CTRL	WT	True
MCF10AWTcontrolNucleiReversinp1PE20441	chr6	pq	chromosome gain	False	False	MCF10A	CTRL	WT	True
MCF10AWTcontrolNucleiReversinp1PE20442	chr6	pq	chromosome gain	False	False	MCF10A	CTRL	WT	True
MCF10AWTcontrolNucleiReversinp1PE20445	chr6	pq	chromosome gain	False	False	MCF10A	CTRL	WT	True
MCF10AWTcontrolNucleiReversinp1PE20450	chr6	pq	chromosome gain	False	False	MCF10A	CTRL	WT	True
MCF10AWTcontrolNucleiReversinp1PE20464	chr6	pq	chromosome gain	False	False	MCF10A	CTRL	WT	True
MCF10AWTcontrolNucleiReversinp1PE20480	chr6	pq	chromosome loss	False	False	MCF10A	CTRL	WT	True
MCF10AWTcontrolNucleiReversinp1PE20491	chr6	pq	terminal multi-step	True	False	MCF10A	CTRL	WT	True
MCF10AWTcontrolNucleiReversinp1PE20415	chr7	q	terminal loss	False	False	MCF10A	CTRL	WT	True
MCF10AWTcontrolNucleiReversinp1PE20419	chr7	pq	chromosome gain	False	False	MCF10A	CTRL	WT	True
MCF10AWTcontrolNucleiReversinp1PE20424	chr7	pq	chromosome gain	False	False	MCF10A	CTRL	WT	True
MCF10AWTcontrolNucleiReversinp1PE20441	chr7	pq	chromosome gain	False	False	MCF10A	CTRL	WT	True
MCF10AWTcontrolNucleiReversinp1PE20462	chr7	pq	chromosome gain	False	False	MCF10A	CTRL	WT	True
MCF10AWTcontrolNucleiReversinp1PE20483	chr7	p	terminal gain	False	False	MCF10A	CTRL	WT	True
MCF10AWTcontrolNucleiReversinp1PE20495	chr7	pq	chromosome gain	False	False	MCF10A	CTRL	WT	True
MCF10AWTcontrolNucleiReversinp1PE20406	chr8	pq	chromosome gain	False	False	MCF10A	CTRL	WT	True
MCF10AWTcontrolNucleiReversinp1PE20410	chr8	pq	chromosome loss	False	False	MCF10A	CTRL	WT	True
MCF10AWTcontrolNucleiReversinp1PE20415	chr8	pq	chromosome loss	False	False	MCF10A	CTRL	WT	True
MCF10AWTcontrolNucleiReversinp1PE20418	chr8	pq	complex	False	False	MCF10A	CTRL	WT	True
MCF10AWTcontrolNucleiReversinp1PE20424	chr8	pq	chromosome loss	False	False	MCF10A	CTRL	WT	True
MCF10AWTcontrolNucleiReversinp1PE20427	chr8	pq	chromosome loss	False	False	MCF10A	CTRL	WT	True
MCF10AWTcontrolNucleiReversinp1PE20440	chr8	pq	complex	False	False	MCF10A	CTRL	WT	True
MCF10AWTcontrolNucleiReversinp1PE20446	chr8	pq	complex	False	False	MCF10A	CTRL	WT	True
MCF10AWTcontrolNucleiReversinp1PE20448	chr8	pq	chromosome gain	False	False	MCF10A	CTRL	WT	True
MCF10AWTcontrolNucleiReversinp1PE20454	chr8	pq	chromosome gain	False	False	MCF10A	CTRL	WT	True
MCF10AWTcontrolNucleiReversinp1PE20455	chr8	pq	complex	False	False	MCF10A	CTRL	WT	True
MCF10AWTcontrolNucleiReversinp1PE20483	chr8	pq	chromosome loss	False	False	MCF10A	CTRL	WT	True
MCF10AWTcontrolNucleiReversinp1PE20489	chr8	pq	chromosome loss	False	False	MCF10A	CTRL	WT	True
MCF10AWTcontrolNucleiReversinp1PE20491	chr8	pq	chromosome loss	False	False	MCF10A	CTRL	WT	True
MCF10AWTcontrolNucleiReversinp1PE20419	chr9	pq	chromosome gain	False	False	MCF10A	CTRL	WT	True
MCF10AWTcontrolNucleiReversinp1PE20435	chr9	p	terminal gain	False	False	MCF10A	CTRL	WT	True
MCF10AWTcontrolNucleiReversinp1PE20446	chr9	pq	terminal loss	False	False	MCF10A	CTRL	WT	True
MCF10AWTcontrolNucleiReversinp1PE20460	chr9	p	terminal gain	False	False	MCF10A	CTRL	WT	True
MCF10AWTcontrolNucleiReversinp1PE20489	chr9	p	terminal loss	False	False	MCF10A	CTRL	WT	True
MCF10AWTcontrolNucleiReversinp1PE20422	chr10	pq	chromosome gain	False	False	MCF10A	CTRL	WT	True
MCF10AWTcontrolNucleiReversinp1PE20427	chr10	pq	complex	False	False	MCF10A	CTRL	WT	True
MCF10AWTcontrolNucleiReversinp1PE20435	chr10	pq	chromosome gain	False	False	MCF10A	CTRL	WT	True
MCF10AWTcontrolNucleiReversinp1PE20439	chr10	pq	chromosome gain	False	False	MCF10A	CTRL	WT	True
MCF10AWTcontrolNucleiReversinp1PE20450	chr10	pq	chromosome gain	False	False	MCF10A	CTRL	WT	True
MCF10AWTcontrolNucleiReversinp1PE20460	chr10	pq	chromosome gain	False	False	MCF10A	CTRL	WT	True
MCF10AWTcontrolNucleiReversinp1PE20406	chr11	pq	chromosome gain	False	False	MCF10A	CTRL	WT	True
MCF10AWTcontrolNucleiReversinp1PE20418	chr11	pq	chromosome loss	False	False	MCF10A	CTRL	WT	True
MCF10AWTcontrolNucleiReversinp1PE20422	chr11	pq	chromosome gain	False	False	MCF10A	CTRL	WT	True
MCF10AWTcontrolNucleiReversinp1PE20424	chr11	pq	chromosome loss	False	False	MCF10A	CTRL	WT	True
MCF10AWTcontrolNucleiReversinp1PE20435	chr11	pq	chromosome gain	False	False	MCF10A	CTRL	WT	True
MCF10AWTcontrolNucleiReversinp1PE20439	chr11	pq	chromosome loss	False	False	MCF10A	CTRL	WT	True
MCF10AWTcontrolNucleiReversinp1PE20444	chr11	pq	chromosome gain	False	False	MCF10A	CTRL	WT	True
MCF10AWTcontrolNucleiReversinp1PE20446	chr11	pq	chromosome loss	False	False	MCF10A	CTRL	WT	True
MCF10AWTcontrolNucleiReversinp1PE20450	chr11	pq	chromosome loss	False	False	MCF10A	CTRL	WT	True
MCF10AWTcontrolNucleiReversinp1PE20457	chr11	pq	chromosome loss	False	False	MCF10A	CTRL	WT	True
MCF10AWTcontrolNucleiReversinp1PE20481	chr11	pq	chromosome loss	False	False	MCF10A	CTRL	WT	True
MCF10AWTcontrolNucleiReversinp1PE20483	chr11	pq	chromosome loss	False	False	MCF10A	CTRL	WT	True
MCF10AWTcontrolNucleiReversinp1PE20489	chr11	pq	chromosome loss	False	False	MCF10A	CTRL	WT	True
MCF10AWTcontrolNucleiReversinp1PE20418	chr12	pq	chromosome gain	False	False	MCF10A	CTRL	WT	True
MCF10AWTcontrolNucleiReversinp1PE20424	chr12	pq	chromosome gain	False	False	MCF10A	CTRL	WT	True
MCF10AWTcontrolNucleiReversinp1PE20439	chr12	pq	chromosome gain	False	False	MCF10A	CTRL	WT	True
MCF10AWTcontrolNucleiReversinp1PE20441	chr12	pq	chromosome loss	False	False	MCF10A	CTRL	WT	True
MCF10AWTcontrolNucleiReversinp1PE20442	chr12	pq	chromosome loss	False	False	MCF10A	CTRL	WT	True
MCF10AWTcontrolNucleiReversinp1PE20444	chr12	pq	chromosome gain	False	False	MCF10A	CTRL	WT	True
MCF10AWTcontrolNucleiReversinp1PE20446	chr12	q	terminal gain	False	False	MCF10A	CTRL	WT	True
MCF10AWTcontrolNucleiReversinp1PE20450	chr12	pq	chromosome gain	False	False	MCF10A	CTRL	WT	True
MCF10AWTcontrolNucleiReversinp1PE20454	chr12	pq	chromosome gain	False	False	MCF10A	CTRL	WT	True
MCF10AWTcontrolNucleiReversinp1PE20460	chr12	pq	chromosome gain	False	False	MCF10A	CTRL	WT	True
MCF10AWTcontrolNucleiReversinp1PE20483	chr12	pq	chromosome gain	False	False	MCF10A	CTRL	WT	True
MCF10AWTcontrolNucleiReversinp1PE20412	chr13	q	chromosome loss	False	False	MCF10A	CTRL	WT	True
MCF10AWTcontrolNucleiReversinp1PE20418	chr13	q	chromosome loss	False	False	MCF10A	CTRL	WT	True
MCF10AWTcontrolNucleiReversinp1PE20419	chr13	q	chromosome loss	False	False	MCF10A	CTRL	WT	True
MCF10AWTcontrolNucleiReversinp1PE20439	chr13	q	chromosome loss	False	False	MCF10A	CTRL	WT	True
MCF10AWTcontrolNucleiReversinp1PE20440	chr13	q	chromosome loss	False	False	MCF10A	CTRL	WT	True
MCF10AWTcontrolNucleiReversinp1PE20450	chr13	q	chromosome loss	False	False	MCF10A	CTRL	WT	True
MCF10AWTcontrolNucleiReversinp1PE20476	chr13	q	chromosome loss	False	False	MCF10A	CTRL	WT	True
MCF10AWTcontrolNucleiReversinp1PE20480	chr13	q	chromosome loss	False	False	MCF10A	CTRL	WT	True
MCF10AWTcontrolNucleiReversinp1PE20489	chr13	q	chromosome gain	False	False	MCF10A	CTRL	WT	True
MCF10AWTcontrolNucleiReversinp1PE20495	chr13	q	chromosome loss	False	False	MCF10A	CTRL	WT	True
MCF10AWTcontrolNucleiReversinp1PE20415	chr14	q	chromosome gain	False	False	MCF10A	CTRL	WT	True
MCF10AWTcontrolNucleiReversinp1PE20457	chr14	q	terminal gain	False	False	MCF10A	CTRL	WT	True
MCF10AWTcontrolNucleiReversinp1PE20481	chr14	q	chromosome gain	False	False	MCF10A	CTRL	WT	True
MCF10AWTcontrolNucleiReversinp1PE20418	chr15	q	chromosome loss	False	False	MCF10A	CTRL	WT	True
MCF10AWTcontrolNucleiReversinp1PE20454	chr15	q	chromosome loss	False	False	MCF10A	CTRL	WT	True
MCF10AWTcontrolNucleiReversinp1PE20472	chr15	q	chromosome loss	False	False	MCF10A	CTRL	WT	True
MCF10AWTcontrolNucleiReversinp1PE20495	chr15	q	chromosome gain	False	False	MCF10A	CTRL	WT	True
MCF10AWTcontrolNucleiReversinp1PE20407	chr16	pq	chromosome loss	False	False	MCF10A	CTRL	WT	True
MCF10AWTcontrolNucleiReversinp1PE20418	chr16	pq	chromosome gain	False	False	MCF10A	CTRL	WT	True
MCF10AWTcontrolNucleiReversinp1PE20426	chr16	pq	chromosome loss	False	False	MCF10A	CTRL	WT	True
MCF10AWTcontrolNucleiReversinp1PE20448	chr16	pq	chromosome gain	False	False	MCF10A	CTRL	WT	True
MCF10AWTcontrolNucleiReversinp1PE20462	chr16	pq	chromosome gain	False	False	MCF10A	CTRL	WT	True
MCF10AWTcontrolNucleiReversinp1PE20491	chr16	q	terminal gain	False	False	MCF10A	CTRL	WT	True
MCF10AWTcontrolNucleiReversinp1PE20419	chr17	pq	chromosome gain	False	False	MCF10A	CTRL	WT	True
MCF10AWTcontrolNucleiReversinp1PE20424	chr17	q	terminal loss	False	False	MCF10A	CTRL	WT	True
MCF10AWTcontrolNucleiReversinp1PE20439	chr17	pq	chromosome gain	False	False	MCF10A	CTRL	WT	True
MCF10AWTcontrolNucleiReversinp1PE20440	chr17	pq	chromosome gain	False	False	MCF10A	CTRL	WT	True
MCF10AWTcontrolNucleiReversinp1PE20441	chr17	pq	chromosome loss	False	False	MCF10A	CTRL	WT	True
MCF10AWTcontrolNucleiReversinp1PE20442	chr17	pq	chromosome loss	False	False	MCF10A	CTRL	WT	True
MCF10AWTcontrolNucleiReversinp1PE20450	chr17	pq	chromosome gain	False	False	MCF10A	CTRL	WT	True
MCF10AWTcontrolNucleiReversinp1PE20457	chr17	pq	chromosome gain	False	False	MCF10A	CTRL	WT	True
MCF10AWTcontrolNucleiReversinp1PE20460	chr17	pq	chromosome gain	False	False	MCF10A	CTRL	WT	True
MCF10AWTcontrolNucleiReversinp1PE20462	chr17	pq	chromosome loss	False	False	MCF10A	CTRL	WT	True
MCF10AWTcontrolNucleiReversinp1PE20476	chr17	pq	chromosome loss	False	False	MCF10A	CTRL	WT	True
MCF10AWTcontrolNucleiReversinp1PE20481	chr17	pq	chromosome gain	False	False	MCF10A	CTRL	WT	True
MCF10AWTcontrolNucleiReversinp1PE20483	chr17	q	terminal loss	False	False	MCF10A	CTRL	WT	True
MCF10AWTcontrolNucleiReversinp1PE20489	chr17	pq	chromosome gain	False	False	MCF10A	CTRL	WT	True
MCF10AWTcontrolNucleiReversinp1PE20491	chr17	p	terminal gain	False	False	MCF10A	CTRL	WT	True
MCF10AWTcontrolNucleiReversinp1PE20495	chr17	pq	chromosome gain	False	False	MCF10A	CTRL	WT	True
MCF10AWTcontrolNucleiReversinp1PE20406	chr18	pq	chromosome loss	False	False	MCF10A	CTRL	WT	True
MCF10AWTcontrolNucleiReversinp1PE20440	chr18	pq	chromosome loss	False	False	MCF10A	CTRL	WT	True
MCF10AWTcontrolNucleiReversinp1PE20444	chr18	pq	chromosome loss	False	False	MCF10A	CTRL	WT	True
MCF10AWTcontrolNucleiReversinp1PE20446	chr18	pq	chromosome gain	False	False	MCF10A	CTRL	WT	True
MCF10AWTcontrolNucleiReversinp1PE20454	chr18	pq	chromosome gain	False	False	MCF10A	CTRL	WT	True
MCF10AWTcontrolNucleiReversinp1PE20462	chr18	pq	chromosome gain	False	False	MCF10A	CTRL	WT	True
MCF10AWTcontrolNucleiReversinp1PE20472	chr18	pq	chromosome loss	False	False	MCF10A	CTRL	WT	True
MCF10AWTcontrolNucleiReversinp1PE20495	chr18	pq	chromosome loss	False	False	MCF10A	CTRL	WT	True
MCF10AWTcontrolNucleiReversinp1PE20439	chr19	pq	chromosome gain	False	False	MCF10A	CTRL	WT	True
MCF10AWTcontrolNucleiReversinp1PE20418	chr20	pq	chromosome gain	False	False	MCF10A	CTRL	WT	True
MCF10AWTcontrolNucleiReversinp1PE20440	chr20	pq	chromosome gain	False	False	MCF10A	CTRL	WT	True
MCF10AWTcontrolNucleiReversinp1PE20444	chr20	pq	chromosome loss	False	False	MCF10A	CTRL	WT	True
MCF10AWTcontrolNucleiReversinp1PE20446	chr20	pq	chromosome loss	False	False	MCF10A	CTRL	WT	True
MCF10AWTcontrolNucleiReversinp1PE20480	chr20	pq	chromosome gain	False	False	MCF10A	CTRL	WT	True
MCF10AWTcontrolNucleiReversinp1PE20481	chr20	pq	chromosome loss	False	False	MCF10A	CTRL	WT	True
MCF10AWTcontrolNucleiReversinp1PE20489	chr20	pq	chromosome gain	False	False	MCF10A	CTRL	WT	True
MCF10AWTcontrolNucleiReversinp1PE20491	chr20	pq	chromosome loss	False	False	MCF10A	CTRL	WT	True
MCF10AWTcontrolNucleiReversinp1PE20444	chr21	q	chromosome loss	False	False	MCF10A	CTRL	WT	True
MCF10AWTcontrolNucleiReversinp1PE20462	chr21	q	chromosome gain	False	False	MCF10A	CTRL	WT	True
MCF10AWTcontrolNucleiReversinp1PE20471	chr21	q	chromosome gain	False	False	MCF10A	CTRL	WT	True
MCF10AWTcontrolNucleiReversinp1PE20480	chr21	q	chromosome loss	False	False	MCF10A	CTRL	WT	True
MCF10AWTcontrolNucleiReversinp1PE20418	chr22	q	chromosome loss	False	False	MCF10A	CTRL	WT	True
MCF10AWTcontrolNucleiReversinp1PE20422	chr22	q	complex	False	False	MCF10A	CTRL	WT	True
MCF10AWTcontrolNucleiReversinp1PE20460	chr22	q	chromosome loss	False	False	MCF10A	CTRL	WT	True
MCF10AWTcontrolNucleiReversinp1PE20406	chrX	pq	chromosome gain	False	False	MCF10A	CTRL	WT	True
MCF10AWTcontrolNucleiReversinp1PE20424	chrX	pq	chromosome gain	False	False	MCF10A	CTRL	WT	True
MCF10AWTcontrolNucleiReversinp1PE20444	chrX	pq	chromosome gain	False	False	MCF10A	CTRL	WT	True
MCF10AWTcontrolNucleiReversinp1PE20445	chrX	pq	chromosome loss	False	False	MCF10A	CTRL	WT	True
MCF10AWTcontrolNucleiReversinp1PE20446	chrX	pq	chromosome gain	False	False	MCF10A	CTRL	WT	True
MCF10AWTcontrolNucleiReversinp1PE20454	chrX	q	terminal gain	False	False	MCF10A	CTRL	WT	True
MCF10AWTcontrolNucleiReversinp1PE20462	chrX	pq	chromosome loss	False	False	MCF10A	CTRL	WT	True
MCF10AWTcontrolNucleiReversinp1PE20464	chrX	pq	chromosome loss	False	False	MCF10A	CTRL	WT	True
MCF10AWTcontrolNucleiReversinp1PE20472	chrX	pq	chromosome loss	False	False	MCF10A	CTRL	WT	True
MCF10AWTcontrolNucleiReversinp1PE20476	chrX	pq	chromosome gain	False	False	MCF10A	CTRL	WT	True
MCF10AWTcontrolNucleiReversinp1PE20483	chrX	pq	chromosome gain	False	False	MCF10A	CTRL	WT	True
MCF10AWTcontrolNucleiReversinp1PE20491	chrX	pq	chromosome loss	False	False	MCF10A	CTRL	WT	True
RPE1ReversinCTRLx02PE20503	chr1	pq	chromosome loss	False	False	RPE-1	CTRL	WT	True
RPE1ReversinCTRLx02PE20510	chr1	pq	chromosome loss	False	False	RPE-1	CTRL	WT	True
RPE1ReversinCTRLx02PE20513	chr1	pq	chromosome loss	False	False	RPE-1	CTRL	WT	True
RPE1ReversinCTRLx02PE20514	chr1	p	terminal gain	False	False	RPE-1	CTRL	WT	True
RPE1ReversinCTRLx02PE20521	chr1	pq	chromosome gain	False	False	RPE-1	CTRL	WT	True
RPE1ReversinCTRLx02PE20522	chr1	q	terminal gain	False	False	RPE-1	CTRL	WT	True
RPE1ReversinCTRLx02PE20533	chr1	pq	chromosome loss	False	False	RPE-1	CTRL	WT	True
RPE1ReversinCTRLx02PE20543	chr1	pq	chromosome loss	False	False	RPE-1	CTRL	WT	True
RPE1ReversinCTRLx02PE20564	chr1	q	terminal loss	False	False	RPE-1	CTRL	WT	True
RPE1ReversinCTRLx02PE20575	chr1	pq	chromosome loss	False	False	RPE-1	CTRL	WT	True
RPE1ReversinCTRLx02PE20510	chr2	q	complex	False	False	RPE-1	CTRL	WT	True
RPE1ReversinCTRLx02PE20553	chr2	pq	chromosome loss	False	False	RPE-1	CTRL	WT	True
RPE1ReversinCTRLx02PE20555	chr2	pq	complex	False	True	RPE-1	CTRL	WT	True
RPE1ReversinCTRLx02PE20564	chr2	pq	chromosome gain	False	False	RPE-1	CTRL	WT	True
RPE1ReversinCTRLx02PE20567	chr2	pq	chromosome gain	False	False	RPE-1	CTRL	WT	True
RPE1ReversinCTRLx02PE20594	chr2	pq	complex	False	True	RPE-1	CTRL	WT	True
RPE1ReversinCTRLx02PE20528	chr3	pq	chromosome loss	False	False	RPE-1	CTRL	WT	True
RPE1ReversinCTRLx02PE20553	chr3	pq	chromosome loss	False	False	RPE-1	CTRL	WT	True
RPE1ReversinCTRLx02PE20567	chr3	pq	chromosome loss	False	False	RPE-1	CTRL	WT	True
RPE1ReversinCTRLx02PE20592	chr3	pq	chromosome gain	False	False	RPE-1	CTRL	WT	True
RPE1ReversinCTRLx02PE20503	chr4	pq	chromosome loss	False	False	RPE-1	CTRL	WT	True
RPE1ReversinCTRLx02PE20510	chr4	pq	chromosome loss	False	False	RPE-1	CTRL	WT	True
RPE1ReversinCTRLx02PE20542	chr4	pq	complex	False	False	RPE-1	CTRL	WT	True
RPE1ReversinCTRLx02PE20580	chr4	q	terminal loss	False	False	RPE-1	CTRL	WT	True
RPE1ReversinCTRLx02PE20592	chr4	pq	chromosome gain	False	False	RPE-1	CTRL	WT	True
RPE1ReversinCTRLx02PE20503	chr5	pq	chromosome loss	False	False	RPE-1	CTRL	WT	True
RPE1ReversinCTRLx02PE20514	chr5	pq	complex	False	False	RPE-1	CTRL	WT	True
RPE1ReversinCTRLx02PE20528	chr5	pq	chromosome loss	False	False	RPE-1	CTRL	WT	True
RPE1ReversinCTRLx02PE20532	chr5	pq	chromosome loss	False	False	RPE-1	CTRL	WT	True
RPE1ReversinCTRLx02PE20542	chr5	pq	chromosome gain	False	False	RPE-1	CTRL	WT	True
RPE1ReversinCTRLx02PE20567	chr5	pq	chromosome loss	False	False	RPE-1	CTRL	WT	True
RPE1ReversinCTRLx02PE20580	chr5	pq	chromosome loss	False	False	RPE-1	CTRL	WT	True
RPE1ReversinCTRLx02PE20553	chr6	pq	chromosome loss	False	False	RPE-1	CTRL	WT	True
RPE1ReversinCTRLx02PE20557	chr6	pq	chromosome loss	False	False	RPE-1	CTRL	WT	True
RPE1ReversinCTRLx02PE20567	chr6	pq	chromosome loss	False	False	RPE-1	CTRL	WT	True
RPE1ReversinCTRLx02PE20505	chr7	pq	chromosome loss	False	False	RPE-1	CTRL	WT	True
RPE1ReversinCTRLx02PE20510	chr8	pq	chromosome gain	False	False	RPE-1	CTRL	WT	True
RPE1ReversinCTRLx02PE20513	chr8	pq	chromosome loss	False	False	RPE-1	CTRL	WT	True
RPE1ReversinCTRLx02PE20592	chr8	pq	chromosome gain	False	False	RPE-1	CTRL	WT	True
RPE1ReversinCTRLx02PE20505	chr9	pq	chromosome loss	False	False	RPE-1	CTRL	WT	True
RPE1ReversinCTRLx02PE20508	chr9	p	terminal loss	False	False	RPE-1	CTRL	WT	True
RPE1ReversinCTRLx02PE20510	chr9	pq	chromosome gain	False	False	RPE-1	CTRL	WT	True
RPE1ReversinCTRLx02PE20528	chr9	q	terminal loss	False	False	RPE-1	CTRL	WT	True
RPE1ReversinCTRLx02PE20543	chr9	pq	chromosome loss	False	False	RPE-1	CTRL	WT	True
RPE1ReversinCTRLx02PE20553	chr9	p	terminal loss	False	False	RPE-1	CTRL	WT	True
RPE1ReversinCTRLx02PE20557	chr9	pq	chromosome gain	False	False	RPE-1	CTRL	WT	True
RPE1ReversinCTRLx02PE20562	chr9	pq	chromosome gain	False	False	RPE-1	CTRL	WT	True
RPE1ReversinCTRLx02PE20583	chr9	pq	chromosome loss	False	False	RPE-1	CTRL	WT	True
RPE1ReversinCTRLx02PE20521	chr10	pq	chromosome gain	False	False	RPE-1	CTRL	WT	True
RPE1ReversinCTRLx02PE20528	chr10	pq	chromosome gain	False	False	RPE-1	CTRL	WT	True
RPE1ReversinCTRLx02PE20543	chr10	pq	chromosome loss	False	False	RPE-1	CTRL	WT	True
RPE1ReversinCTRLx02PE20553	chr10	pq	chromosome loss	False	False	RPE-1	CTRL	WT	True
RPE1ReversinCTRLx02PE20567	chr10	pq	chromosome gain	False	False	RPE-1	CTRL	WT	True
RPE1ReversinCTRLx02PE20572	chr10	pq	chromosome loss	False	False	RPE-1	CTRL	WT	True
RPE1ReversinCTRLx02PE20508	chr11	pq	interstitial loss	False	False	RPE-1	CTRL	WT	True
RPE1ReversinCTRLx02PE20542	chr11	pq	chromosome loss	False	False	RPE-1	CTRL	WT	True
RPE1ReversinCTRLx02PE20567	chr11	pq	complex	False	False	RPE-1	CTRL	WT	True
RPE1ReversinCTRLx02PE20505	chr12	pq	chromosome loss	False	False	RPE-1	CTRL	WT	True
RPE1ReversinCTRLx02PE20510	chr12	pq	chromosome gain	False	False	RPE-1	CTRL	WT	True
RPE1ReversinCTRLx02PE20542	chr12	pq	chromosome loss	False	False	RPE-1	CTRL	WT	True
RPE1ReversinCTRLx02PE20553	chr12	pq	chromosome loss	False	False	RPE-1	CTRL	WT	True
RPE1ReversinCTRLx02PE20567	chr12	pq	complex	False	True	RPE-1	CTRL	WT	True
RPE1ReversinCTRLx02PE20505	chr13	q	chromosome loss	False	False	RPE-1	CTRL	WT	True
RPE1ReversinCTRLx02PE20508	chr13	q	chromosome loss	False	False	RPE-1	CTRL	WT	True
RPE1ReversinCTRLx02PE20508	chr13	q	chromosome loss	False	False	RPE-1	CTRL	WT	True
RPE1ReversinCTRLx02PE20543	chr13	q	chromosome loss	False	False	RPE-1	CTRL	WT	True
RPE1ReversinCTRLx02PE20543	chr13	q	complex	False	False	RPE-1	CTRL	WT	True
RPE1ReversinCTRLx02PE20532	chr14	q	interstitial gain	False	False	RPE-1	CTRL	WT	True
RPE1ReversinCTRLx02PE20505	chr15	q	chromosome loss	False	False	RPE-1	CTRL	WT	True
RPE1ReversinCTRLx02PE20508	chr15	q	interstitial loss	False	False	RPE-1	CTRL	WT	True
RPE1ReversinCTRLx02PE20521	chr15	q	chromosome gain	False	False	RPE-1	CTRL	WT	True
RPE1ReversinCTRLx02PE20510	chr16	pq	chromosome loss	False	False	RPE-1	CTRL	WT	True
RPE1ReversinCTRLx02PE20514	chr16	pq	chromosome loss	False	False	RPE-1	CTRL	WT	True
RPE1ReversinCTRLx02PE20521	chr16	pq	chromosome loss	False	False	RPE-1	CTRL	WT	True
RPE1ReversinCTRLx02PE20522	chr16	pq	chromosome loss	False	False	RPE-1	CTRL	WT	True
RPE1ReversinCTRLx02PE20555	chr16	p	terminal loss	False	False	RPE-1	CTRL	WT	True
RPE1ReversinCTRLx02PE20505	chr17	pq	complex	False	False	RPE-1	CTRL	WT	True
RPE1ReversinCTRLx02PE20524	chr17	pq	chromosome loss	False	False	RPE-1	CTRL	WT	True
RPE1ReversinCTRLx02PE20528	chr17	pq	chromosome loss	False	False	RPE-1	CTRL	WT	True
RPE1ReversinCTRLx02PE20540	chr17	pq	chromosome loss	False	False	RPE-1	CTRL	WT	True
RPE1ReversinCTRLx02PE20553	chr17	pq	chromosome loss	False	False	RPE-1	CTRL	WT	True
RPE1ReversinCTRLx02PE20567	chr17	pq	chromosome loss	False	False	RPE-1	CTRL	WT	True
RPE1ReversinCTRLx02PE20514	chr18	pq	chromosome loss	False	False	RPE-1	CTRL	WT	True
RPE1ReversinCTRLx02PE20553	chr18	pq	chromosome loss	False	False	RPE-1	CTRL	WT	True
RPE1ReversinCTRLx02PE20564	chr18	pq	chromosome loss	False	False	RPE-1	CTRL	WT	True
RPE1ReversinCTRLx02PE20508	chr19	pq	chromosome loss	False	False	RPE-1	CTRL	WT	True
RPE1ReversinCTRLx02PE20510	chr19	pq	chromosome loss	False	False	RPE-1	CTRL	WT	True
RPE1ReversinCTRLx02PE20521	chr19	pq	chromosome loss	False	False	RPE-1	CTRL	WT	True
RPE1ReversinCTRLx02PE20524	chr19	pq	chromosome loss	False	False	RPE-1	CTRL	WT	True
RPE1ReversinCTRLx02PE20532	chr19	pq	chromosome loss	False	False	RPE-1	CTRL	WT	True
RPE1ReversinCTRLx02PE20540	chr19	pq	chromosome loss	False	False	RPE-1	CTRL	WT	True
RPE1ReversinCTRLx02PE20557	chr19	pq	complex	False	False	RPE-1	CTRL	WT	True
RPE1ReversinCTRLx02PE20574	chr19	pq	chromosome loss	False	False	RPE-1	CTRL	WT	True
RPE1ReversinCTRLx02PE20575	chr19	pq	chromosome loss	False	False	RPE-1	CTRL	WT	True
RPE1ReversinCTRLx02PE20594	chr19	pq	chromosome loss	False	False	RPE-1	CTRL	WT	True
RPE1ReversinCTRLx02PE20505	chr20	pq	chromosome gain	False	False	RPE-1	CTRL	WT	True
RPE1ReversinCTRLx02PE20519	chr20	pq	chromosome gain	False	False	RPE-1	CTRL	WT	True
RPE1ReversinCTRLx02PE20527	chr20	pq	chromosome gain	False	False	RPE-1	CTRL	WT	True
RPE1ReversinCTRLx02PE20508	chr21	pq	chromosome loss	False	False	RPE-1	CTRL	WT	True
RPE1ReversinCTRLx02PE20510	chr21	pq	chromosome loss	False	False	RPE-1	CTRL	WT	True
RPE1ReversinCTRLx02PE20532	chr21	pq	chromosome gain	False	False	RPE-1	CTRL	WT	True
RPE1ReversinCTRLx02PE20540	chr21	pq	chromosome loss	False	False	RPE-1	CTRL	WT	True
RPE1ReversinCTRLx02PE20553	chr21	pq	chromosome loss	False	False	RPE-1	CTRL	WT	True
RPE1ReversinCTRLx02PE20567	chr21	pq	chromosome gain	False	False	RPE-1	CTRL	WT	True
RPE1ReversinCTRLx02PE20548	chr22	pq	chromosome loss	False	False	RPE-1	CTRL	WT	True
RPE1ReversinCTRLx02PE20553	chr22	pq	chromosome gain	False	False	RPE-1	CTRL	WT	True
RPE1ReversinCTRLx02PE20572	chr22	pq	chromosome loss	False	False	RPE-1	CTRL	WT	True
RPE1ReversinCTRLx02PE20575	chr22	pq	chromosome loss	False	False	RPE-1	CTRL	WT	True
RPE1ReversinCTRLx02PE20587	chr22	pq	chromosome loss	False	False	RPE-1	CTRL	WT	True
RPE1ReversinCTRLx02PE20505	chrX	pq	chromosome loss	False	False	RPE-1	CTRL	WT	True
RPE1ReversinCTRLx02PE20513	chrX	pq	chromosome gain	False	False	RPE-1	CTRL	WT	True
RPE1ReversinCTRLx02PE20574	chrX	pq	complex	False	False	RPE-1	CTRL	WT	True
RPE1ReversinCTRLx02PE20575	chrX	pq	chromosome gain	False	False	RPE-1	CTRL	WT	True
RPE1ReversinMNIx01PE20406	chr1	pq	chromosome loss	False	False	RPE-1	MNI	WT	True
RPE1ReversinMNIx01PE20416	chr1	pq	chromosome gain	False	False	RPE-1	MNI	WT	True
RPE1ReversinMNIx01PE20417	chr1	pq	chromosome loss	False	False	RPE-1	MNI	WT	True
RPE1ReversinMNIx01PE20424	chr1	pq	chromosome loss	False	False	RPE-1	MNI	WT	True
RPE1ReversinMNIx01PE20426	chr1	pq	complex	False	True	RPE-1	MNI	WT	True
RPE1ReversinMNIx01PE20431	chr1	pq	chromosome loss	False	False	RPE-1	MNI	WT	True
RPE1ReversinMNIx01PE20463	chr1	pq	chromosome loss	False	False	RPE-1	MNI	WT	True
RPE1ReversinMNIx01PE20477	chr1	pq	chromosome gain	False	False	RPE-1	MNI	WT	True
RPE1ReversinMNIx01PE20406	chr2	pq	chromosome gain	False	False	RPE-1	MNI	WT	True
RPE1ReversinMNIx01PE20415	chr2	pq	chromosome gain	False	False	RPE-1	MNI	WT	True
RPE1ReversinMNIx01PE20416	chr2	pq	terminal gain	False	False	RPE-1	MNI	WT	True
RPE1ReversinMNIx01PE20426	chr2	pq	terminal loss	False	False	RPE-1	MNI	WT	True
RPE1ReversinMNIx01PE20446	chr2	q	terminal gain	False	False	RPE-1	MNI	WT	True
RPE1ReversinMNIx01PE20458	chr2	pq	chromosome gain	False	False	RPE-1	MNI	WT	True
RPE1ReversinMNIx01PE20460	chr2	pq	chromosome gain	False	False	RPE-1	MNI	WT	True
RPE1ReversinMNIx01PE20464	chr2	pq	chromosome gain	False	False	RPE-1	MNI	WT	True
RPE1ReversinMNIx01PE20477	chr2	pq	chromosome gain	False	False	RPE-1	MNI	WT	True
RPE1ReversinMNIx01PE20406	chr3	pq	chromosome gain	False	False	RPE-1	MNI	WT	True
RPE1ReversinMNIx01PE20406	chr4	pq	chromosome gain	False	False	RPE-1	MNI	WT	True
RPE1ReversinMNIx01PE20477	chr4	pq	chromosome gain	False	False	RPE-1	MNI	WT	True
RPE1ReversinMNIx01PE20406	chr5	pq	chromosome gain	False	False	RPE-1	MNI	WT	True
RPE1ReversinMNIx01PE20458	chr5	pq	chromosome gain	False	False	RPE-1	MNI	WT	True
RPE1ReversinMNIx01PE20416	chr6	pq	chromosome gain	False	False	RPE-1	MNI	WT	True
RPE1ReversinMNIx01PE20428	chr6	pq	chromosome loss	False	False	RPE-1	MNI	WT	True
RPE1ReversinMNIx01PE20432	chr6	pq	chromosome loss	False	False	RPE-1	MNI	WT	True
RPE1ReversinMNIx01PE20433	chr6	pq	complex	False	False	RPE-1	MNI	WT	True
RPE1ReversinMNIx01PE20473	chr6	pq	terminal gain	False	False	RPE-1	MNI	WT	True
RPE1ReversinMNIx01PE20415	chr7	pq	chromosome gain	False	False	RPE-1	MNI	WT	True
RPE1ReversinMNIx01PE20416	chr7	pq	chromosome gain	False	False	RPE-1	MNI	WT	True
RPE1ReversinMNIx01PE20446	chr7	pq	chromosome loss	False	False	RPE-1	MNI	WT	True
RPE1ReversinMNIx01PE20468	chr7	pq	chromosome loss	False	False	RPE-1	MNI	WT	True
RPE1ReversinMNIx01PE20472	chr7	pq	chromosome loss	False	False	RPE-1	MNI	WT	True
RPE1ReversinMNIx01PE20415	chr8	pq	chromosome gain	False	False	RPE-1	MNI	WT	True
RPE1ReversinMNIx01PE20417	chr8	pq	chromosome loss	False	False	RPE-1	MNI	WT	True
RPE1ReversinMNIx01PE20422	chr8	pq	chromosome gain	False	False	RPE-1	MNI	WT	True
RPE1ReversinMNIx01PE20424	chr8	pq	chromosome loss	False	False	RPE-1	MNI	WT	True
RPE1ReversinMNIx01PE20426	chr8	pq	chromosome gain	False	False	RPE-1	MNI	WT	True
RPE1ReversinMNIx01PE20450	chr8	pq	chromosome gain	False	False	RPE-1	MNI	WT	True
RPE1ReversinMNIx01PE20463	chr8	pq	chromosome gain	False	False	RPE-1	MNI	WT	True
RPE1ReversinMNIx01PE20468	chr8	pq	chromosome loss	False	False	RPE-1	MNI	WT	True
RPE1ReversinMNIx01PE20469	chr8	pq	chromosome loss	False	False	RPE-1	MNI	WT	True
RPE1ReversinMNIx01PE20416	chr9	q	terminal gain	False	False	RPE-1	MNI	WT	True
RPE1ReversinMNIx01PE20463	chr9	pq	chromosome loss	False	False	RPE-1	MNI	WT	True
RPE1ReversinMNIx01PE20473	chr9	p	terminal loss	False	False	RPE-1	MNI	WT	True
RPE1ReversinMNIx01PE20487	chr9	pq	chromosome loss	False	False	RPE-1	MNI	WT	True
RPE1ReversinMNIx01PE20416	chr10	pq	chromosome gain	False	False	RPE-1	MNI	WT	True
RPE1ReversinMNIx01PE20436	chr10	pq	chromosome gain	False	False	RPE-1	MNI	WT	True
RPE1ReversinMNIx01PE20450	chr10	pq	chromosome gain	False	False	RPE-1	MNI	WT	True
RPE1ReversinMNIx01PE20406	chr11	pq	chromosome loss	False	False	RPE-1	MNI	WT	True
RPE1ReversinMNIx01PE20416	chr11	pq	chromosome gain	False	False	RPE-1	MNI	WT	True
RPE1ReversinMNIx01PE20426	chr11	pq	chromosome loss	False	False	RPE-1	MNI	WT	True
RPE1ReversinMNIx01PE20431	chr11	pq	chromosome loss	False	False	RPE-1	MNI	WT	True
RPE1ReversinMNIx01PE20433	chr11	pq	chromosome loss	False	False	RPE-1	MNI	WT	True
RPE1ReversinMNIx01PE20446	chr11	pq	chromosome loss	False	False	RPE-1	MNI	WT	True
RPE1ReversinMNIx01PE20450	chr11	pq	chromosome loss	False	False	RPE-1	MNI	WT	True
RPE1ReversinMNIx01PE20455	chr11	pq	complex	False	True	RPE-1	MNI	WT	True
RPE1ReversinMNIx01PE20406	chr12	q	terminal gain	False	False	RPE-1	MNI	WT	True
RPE1ReversinMNIx01PE20416	chr12	q	chromosome gain	False	False	RPE-1	MNI	WT	True
RPE1ReversinMNIx01PE20417	chr12	q	chromosome gain	False	False	RPE-1	MNI	WT	True
RPE1ReversinMNIx01PE20468	chr12	q	chromosome loss	False	False	RPE-1	MNI	WT	True
RPE1ReversinMNIx01PE20415	chr13	q	chromosome loss	False	False	RPE-1	MNI	WT	True
RPE1ReversinMNIx01PE20432	chr13	q	chromosome loss	False	False	RPE-1	MNI	WT	True
RPE1ReversinMNIx01PE20474	chr13	q	chromosome loss	False	False	RPE-1	MNI	WT	True
RPE1ReversinMNIx01PE20463	chr14	q	chromosome gain	False	False	RPE-1	MNI	WT	True
RPE1ReversinMNIx01PE20473	chr14	q	chromosome loss	False	False	RPE-1	MNI	WT	True
RPE1ReversinMNIx01PE20417	chr15	q	chromosome gain	False	False	RPE-1	MNI	WT	True
RPE1ReversinMNIx01PE20432	chr15	q	complex	False	False	RPE-1	MNI	WT	True
RPE1ReversinMNIx01PE20431	chr16	pq	chromosome loss	False	False	RPE-1	MNI	WT	True
RPE1ReversinMNIx01PE20436	chr16	pq	chromosome gain	False	False	RPE-1	MNI	WT	True
RPE1ReversinMNIx01PE20444	chr16	pq	chromosome gain	False	False	RPE-1	MNI	WT	True
RPE1ReversinMNIx01PE20446	chr16	pq	chromosome gain	False	False	RPE-1	MNI	WT	True
RPE1ReversinMNIx01PE20460	chr16	pq	chromosome loss	False	False	RPE-1	MNI	WT	True
RPE1ReversinMNIx01PE20468	chr16	pq	chromosome gain	False	False	RPE-1	MNI	WT	True
RPE1ReversinMNIx01PE20406	chr12	q	terminal gain	False	False	RPE-1	MNI	WT	True
RPE1ReversinMNIx01PE20416	chr12	q	chromosome gain	False	False	RPE-1	MNI	WT	True
RPE1ReversinMNIx01PE20417	chr12	q	chromosome gain	False	False	RPE-1	MNI	WT	True
RPE1ReversinMNIx01PE20468	chr12	q	chromosome loss	False	False	RPE-1	MNI	WT	True
RPE1ReversinMNIx01PE20415	chr13	q	chromosome loss	False	False	RPE-1	MNI	WT	True
RPE1ReversinMNIx01PE20432	chr13	q	chromosome loss	False	False	RPE-1	MNI	WT	True
RPE1ReversinMNIx01PE20474	chr13	q	chromosome loss	False	False	RPE-1	MNI	WT	True
RPE1ReversinMNIx01PE20463	chr14	q	chromosome gain	False	False	RPE-1	MNI	WT	True
RPE1ReversinMNIx01PE20473	chr14	q	chromosome loss	False	False	RPE-1	MNI	WT	True
RPE1ReversinMNIx01PE20417	chr15	q	chromosome gain	False	False	RPE-1	MNI	WT	True
RPE1ReversinMNIx01PE20432	chr15	q	complex	False	False	RPE-1	MNI	WT	True
RPE1ReversinMNIx01PE20431	chr16	pq	chromosome loss	False	False	RPE-1	MNI	WT	True
RPE1ReversinMNIx01PE20436	chr16	pq	chromosome gain	False	False	RPE-1	MNI	WT	True
RPE1ReversinMNIx01PE20444	chr16	pq	chromosome gain	False	False	RPE-1	MNI	WT	True
RPE1ReversinMNIx01PE20446	chr16	pq	chromosome gain	False	False	RPE-1	MNI	WT	True
RPE1ReversinMNIx01PE20460	chr16	pq	chromosome loss	False	False	RPE-1	MNI	WT	True
RPE1ReversinMNIx01PE20468	chr16	pq	chromosome gain	False	False	RPE-1	MNI	WT	True
RPE1ReversinMNIx01PE20415	chr17	pq	chromosome gain	False	False	RPE-1	MNI	WT	True
RPE1ReversinMNIx01PE20416	chr17	pq	chromosome gain	False	False	RPE-1	MNI	WT	True
RPE1ReversinMNIx01PE20460	chr17	pq	chromosome gain	False	False	RPE-1	MNI	WT	True
RPE1ReversinMNIx01PE20462	chr17	pq	chromosome loss	False	False	RPE-1	MNI	WT	True
RPE1ReversinMNIx01PE20469	chr17	pq	chromosome gain	False	False	RPE-1	MNI	WT	True
RPE1ReversinMNIx01PE20477	chr17	pq	terminal loss	False	False	RPE-1	MNI	WT	True
RPE1ReversinMNIx01PE20487	chr17	pq	chromosome loss	False	False	RPE-1	MNI	WT	True
RPE1ReversinMNIx01PE20406	chr18	pq	chromosome gain	False	False	RPE-1	MNI	WT	True
RPE1ReversinMNIx01PE20417	chr18	pq	chromosome loss	False	False	RPE-1	MNI	WT	True
RPE1ReversinMNIx01PE20428	chr18	pq	chromosome gain	False	False	RPE-1	MNI	WT	True
RPE1ReversinMNIx01PE20431	chr18	pq	chromosome gain	False	False	RPE-1	MNI	WT	True
RPE1ReversinMNIx01PE20444	chr18	pq	chromosome gain	False	False	RPE-1	MNI	WT	True
RPE1ReversinMNIx01PE20446	chr18	pq	chromosome gain	False	False	RPE-1	MNI	WT	True
RPE1ReversinMNIx01PE20458	chr18	pq	chromosome loss	False	False	RPE-1	MNI	WT	True
RPE1ReversinMNIx01PE20469	chr18	pq	chromosome gain	False	False	RPE-1	MNI	WT	True
RPE1ReversinMNIx01PE20477	chr18	pq	chromosome gain	False	False	RPE-1	MNI	WT	True
RPE1ReversinMNIx01PE20415	chr19	pq	chromosome gain	False	False	RPE-1	MNI	WT	True
RPE1ReversinMNIx01PE20444	chr19	p	terminal loss	False	False	RPE-1	MNI	WT	True
RPE1ReversinMNIx01PE20477	chr19	p	terminal loss	False	False	RPE-1	MNI	WT	True
RPE1ReversinMNIx01PE20487	chr19	pq	chromosome loss	False	False	RPE-1	MNI	WT	True
RPE1ReversinMNIx01PE20422	chr20	pq	terminal gain	False	False	RPE-1	MNI	WT	True
RPE1ReversinMNIx01PE20424	chr20	pq	terminal gain	False	False	RPE-1	MNI	WT	True
RPE1ReversinMNIx01PE20426	chr20	pq	chromosome gain	False	False	RPE-1	MNI	WT	True
RPE1ReversinMNIx01PE20458	chr20	pq	chromosome gain	False	False	RPE-1	MNI	WT	True
RPE1ReversinMNIx01PE20487	chr20	pq	chromosome loss	False	False	RPE-1	MNI	WT	True
RPE1ReversinMNIx01PE20417	chr21	q	chromosome gain	False	False	RPE-1	MNI	WT	True
RPE1ReversinMNIx01PE20444	chr21	q	chromosome loss	False	False	RPE-1	MNI	WT	True
RPE1ReversinMNIx01PE20472	chr21	q	chromosome gain	False	False	RPE-1	MNI	WT	True
RPE1ReversinMNIx01PE20426	chr22	q	terminal loss	False	False	RPE-1	MNI	WT	True
RPE1ReversinMNIx01PE20477	chr22	q	chromosome loss	False	False	RPE-1	MNI	WT	True
RPE1ReversinMNIx01PE20487	chr22	q	complex	False	False	RPE-1	MNI	WT	True
RPE1ReversinMNIx01PE20417	chrX	pq	chromosome gain	False	False	RPE-1	MNI	WT	True
RPE1ReversinMNIx01PE20432	chrX	pq	chromosome gain	False	False	RPE-1	MNI	WT	True
RPE1ReversinMNIx01PE20433	chrX	pq	chromosome loss	False	False	RPE-1	MNI	WT	True
RPE1ReversinMNIx01PE20444	chrX	pq	chromosome gain	False	False	RPE-1	MNI	WT	True
RPE1ReversinMNIx01PE20450	chrX	pq	chromosome gain	False	False	RPE-1	MNI	WT	True
RPE1ReversinMNIx01PE20463	chrX	pq	chromosome loss	False	False	RPE-1	MNI	WT	True
RPE1ReversinMNIx01PE20464	chrX	pq	chromosome gain	False	False	RPE-1	MNI	WT	True
RPE1ReversinMNIx01PE20474	chrX	pq	chromosome loss	False	False	RPE-1	MNI	WT	True
RPE1WTReversinMNIp1PE20312	chr1	pq	chromosome gain	False	False	RPE-1	MNI	WT	True
RPE1WTReversinMNIp1PE20329	chr1	pq	chromosome gain	False	False	RPE-1	MNI	WT	True
RPE1WTReversinMNIp1PE20355	chr1	pq	chromosome gain	False	False	RPE-1	MNI	WT	True
RPE1WTReversinMNIp1PE20356	chr1	pq	chromosome gain	False	False	RPE-1	MNI	WT	True
RPE1WTReversinMNIp1PE20370	chr1	q	terminal multi-step	False	False	RPE-1	MNI	WT	True
RPE1WTReversinMNIp1PE20373	chr1	pq	chromosome loss	False	False	RPE-1	MNI	WT	True
RPE1WTReversinMNIp1PE20380	chr1	pq	chromosome loss	False	False	RPE-1	MNI	WT	True
RPE1WTReversinMNIp1PE20395	chr1	pq	chromosome gain	False	False	RPE-1	MNI	WT	True
RPE1WTReversinMNIp1PE20309	chr2	pq	complex	False	False	RPE-1	MNI	WT	True
RPE1WTReversinMNIp1PE20352	chr2	pq	chromosome loss	False	False	RPE-1	MNI	WT	True
RPE1WTReversinMNIp1PE20353	chr2	pq	chromosome gain	False	False	RPE-1	MNI	WT	True
RPE1WTReversinMNIp1PE20354	chr2	pq	chromosome gain	False	False	RPE-1	MNI	WT	True
RPE1WTReversinMNIp1PE20355	chr2	pq	chromosome gain	False	False	RPE-1	MNI	WT	True
RPE1WTReversinMNIp1PE20358	chr2	pq	complex	False	False	RPE-1	MNI	WT	True
RPE1WTReversinMNIp1PE20365	chr2	pq	complex	False	True	RPE-1	MNI	WT	True
RPE1WTReversinMNIp1PE20373	chr2	pq	chromosome gain	False	False	RPE-1	MNI	WT	True
RPE1WTReversinMNIp1PE20385	chr2	pq	chromosome gain	False	False	RPE-1	MNI	WT	True
RPE1WTReversinMNIp1PE20387	chr2	pq	chromosome gain	False	False	RPE-1	MNI	WT	True
RPE1WTReversinMNIp1PE20309	chr3	pq	chromosome loss	False	False	RPE-1	MNI	WT	True
RPE1WTReversinMNIp1PE20322	chr3	pq	chromosome gain	False	False	RPE-1	MNI	WT	True
RPE1WTReversinMNIp1PE20337	chr3	pq	chromosome gain	False	False	RPE-1	MNI	WT	True
RPE1WTReversinMNIp1PE20344	chr3	pq	chromosome gain	False	False	RPE-1	MNI	WT	True
RPE1WTReversinMNIp1PE20353	chr3	pq	chromosome loss	False	False	RPE-1	MNI	WT	True
RPE1WTReversinMNIp1PE20355	chr3	q	terminal gain	False	False	RPE-1	MNI	WT	True
RPE1WTReversinMNIp1PE20358	chr3	pq	chromosome gain	False	False	RPE-1	MNI	WT	True
RPE1WTReversinMNIp1PE20361	chr3	pq	chromosome gain	False	False	RPE-1	MNI	WT	True
RPE1WTReversinMNIp1PE20365	chr3	pq	chromosome loss	False	False	RPE-1	MNI	WT	True
RPE1WTReversinMNIp1PE20371	chr3	pq	chromosome gain	False	False	RPE-1	MNI	WT	True
RPE1WTReversinMNIp1PE20387	chr3	pq	chromosome loss	False	False	RPE-1	MNI	WT	True
RPE1WTReversinMNIp1PE20388	chr3	pq	chromosome gain	False	False	RPE-1	MNI	WT	True
RPE1WTReversinMNIp1PE20339	chr4	pq	chromosome gain	False	False	RPE-1	MNI	WT	True
RPE1WTReversinMNIp1PE20344	chr4	pq	chromosome loss	False	False	RPE-1	MNI	WT	True
RPE1WTReversinMNIp1PE20352	chr4	pq	chromosome gain	False	False	RPE-1	MNI	WT	True
RPE1WTReversinMNIp1PE20359	chr4	pq	chromosome loss	False	False	RPE-1	MNI	WT	True
RPE1WTReversinMNIp1PE20362	chr4	pq	chromosome gain	False	False	RPE-1	MNI	WT	True
RPE1WTReversinMNIp1PE20370	chr4	pq	chromosome loss	False	False	RPE-1	MNI	WT	True
RPE1WTReversinMNIp1PE20385	chr4	pq	chromosome loss	False	False	RPE-1	MNI	WT	True
RPE1WTReversinMNIp1PE20387	chr4	pq	chromosome loss	False	False	RPE-1	MNI	WT	True
RPE1WTReversinMNIp1PE20394	chr4	pq	chromosome loss	False	False	RPE-1	MNI	WT	True
RPE1WTReversinMNIp1PE20312	chr5	pq	chromosome gain	False	False	RPE-1	MNI	WT	True
RPE1WTReversinMNIp1PE20322	chr5	pq	chromosome gain	False	False	RPE-1	MNI	WT	True
RPE1WTReversinMNIp1PE20344	chr5	pq	chromosome gain	False	False	RPE-1	MNI	WT	True
RPE1WTReversinMNIp1PE20352	chr5	pq	chromosome gain	False	False	RPE-1	MNI	WT	True
RPE1WTReversinMNIp1PE20358	chr5	pq	chromosome loss	False	False	RPE-1	MNI	WT	True
RPE1WTReversinMNIp1PE20359	chr5	pq	chromosome gain	False	False	RPE-1	MNI	WT	True
RPE1WTReversinMNIp1PE20371	chr5	pq	chromosome gain	False	False	RPE-1	MNI	WT	True
RPE1WTReversinMNIp1PE20373	chr5	pq	chromosome gain	False	False	RPE-1	MNI	WT	True
RPE1WTReversinMNIp1PE20387	chr5	pq	chromosome gain	False	False	RPE-1	MNI	WT	True
RPE1WTReversinMNIp1PE20395	chr5	pq	chromosome gain	False	False	RPE-1	MNI	WT	True
RPE1WTReversinMNIp1PE20312	chr6	pq	chromosome gain	False	False	RPE-1	MNI	WT	True
RPE1WTReversinMNIp1PE20352	chr6	pq	chromosome gain	False	False	RPE-1	MNI	WT	True
RPE1WTReversinMNIp1PE20356	chr6	pq	chromosome gain	False	False	RPE-1	MNI	WT	True
RPE1WTReversinMNIp1PE20358	chr6	pq	complex	False	False	RPE-1	MNI	WT	True
RPE1WTReversinMNIp1PE20362	chr6	pq	complex	False	True	RPE-1	MNI	WT	True
RPE1WTReversinMNIp1PE20365	chr6	pq	complex	False	False	RPE-1	MNI	WT	True
RPE1WTReversinMNIp1PE20371	chr6	q	complex	False	False	RPE-1	MNI	WT	True
RPE1WTReversinMNIp1PE20386	chr6	pq	chromosome loss	False	False	RPE-1	MNI	WT	True
RPE1WTReversinMNIp1PE20395	chr6	pq	chromosome gain	False	False	RPE-1	MNI	WT	True
RPE1WTReversinMNIp1PE20339	chr7	pq	terminal gain	False	False	RPE-1	MNI	WT	True
RPE1WTReversinMNIp1PE20343	chr7	pq	chromosome gain	False	False	RPE-1	MNI	WT	True
RPE1WTReversinMNIp1PE20356	chr7	pq	chromosome gain	False	False	RPE-1	MNI	WT	True
RPE1WTReversinMNIp1PE20358	chr7	pq	chromosome gain	False	False	RPE-1	MNI	WT	True
RPE1WTReversinMNIp1PE20362	chr7	pq	chromosome loss	False	False	RPE-1	MNI	WT	True
RPE1WTReversinMNIp1PE20365	chr7	pq	chromosome loss	False	False	RPE-1	MNI	WT	True
RPE1WTReversinMNIp1PE20385	chr7	pq	chromosome gain	False	False	RPE-1	MNI	WT	True
RPE1WTReversinMNIp1PE20388	chr7	q	terminal gain	False	False	RPE-1	MNI	WT	True
RPE1WTReversinMNIp1PE20322	chr8	pq	chromosome gain	False	False	RPE-1	MNI	WT	True
RPE1WTReversinMNIp1PE20329	chr8	pq	chromosome loss	False	False	RPE-1	MNI	WT	True
RPE1WTReversinMNIp1PE20337	chr8	pq	chromosome gain	False	False	RPE-1	MNI	WT	True
RPE1WTReversinMNIp1PE20339	chr8	pq	chromosome loss	False	False	RPE-1	MNI	WT	True
RPE1WTReversinMNIp1PE20344	chr8	pq	chromosome gain	False	False	RPE-1	MNI	WT	True
RPE1WTReversinMNIp1PE20353	chr8	pq	chromosome gain	False	False	RPE-1	MNI	WT	True
RPE1WTReversinMNIp1PE20358	chr8	pq	chromosome gain	False	False	RPE-1	MNI	WT	True
RPE1WTReversinMNIp1PE20371	chr8	pq	chromosome gain	False	False	RPE-1	MNI	WT	True
RPE1WTReversinMNIp1PE20388	chr8	pq	chromosome gain	False	False	RPE-1	MNI	WT	True
RPE1WTReversinMNIp1PE20395	chr8	pq	chromosome gain	False	False	RPE-1	MNI	WT	True
RPE1WTReversinMNIp1PE20329	chr9	pq	chromosome gain	False	False	RPE-1	MNI	WT	True
RPE1WTReversinMNIp1PE20337	chr9	pq	chromosome loss	False	False	RPE-1	MNI	WT	True
RPE1WTReversinMNIp1PE20343	chr9	q	terminal gain	False	False	RPE-1	MNI	WT	True
RPE1WTReversinMNIp1PE20352	chr9	pq	chromosome loss	False	False	RPE-1	MNI	WT	True
RPE1WTReversinMNIp1PE20354	chr9	pq	chromosome loss	False	False	RPE-1	MNI	WT	True
RPE1WTReversinMNIp1PE20356	chr9	pq	chromosome gain	False	False	RPE-1	MNI	WT	True
RPE1WTReversinMNIp1PE20362	chr9	pq	chromosome loss	False	False	RPE-1	MNI	WT	True
RPE1WTReversinMNIp1PE20365	chr9	pq	complex	False	False	RPE-1	MNI	WT	True
RPE1WTReversinMNIp1PE20380	chr9	pq	chromosome gain	False	False	RPE-1	MNI	WT	True
RPE1WTReversinMNIp1PE20392	chr9	pq	chromosome loss	False	False	RPE-1	MNI	WT	True
RPE1WTReversinMNIp1PE20312	chr10	pq	chromosome loss	False	False	RPE-1	MNI	WT	True
RPE1WTReversinMNIp1PE20329	chr10	q	terminal gain	False	False	RPE-1	MNI	WT	True
RPE1WTReversinMNIp1PE20339	chr10	pq	chromosome gain	False	False	RPE-1	MNI	WT	True
RPE1WTReversinMNIp1PE20358	chr10	pq	chromosome loss	False	False	RPE-1	MNI	WT	True
RPE1WTReversinMNIp1PE20387	chr10	pq	chromosome loss	False	False	RPE-1	MNI	WT	True
RPE1WTReversinMNIp1PE20352	chr11	pq	chromosome gain	False	False	RPE-1	MNI	WT	True
RPE1WTReversinMNIp1PE20355	chr11	q	terminal gain	False	False	RPE-1	MNI	WT	True
RPE1WTReversinMNIp1PE20356	chr11	pq	chromosome gain	False	False	RPE-1	MNI	WT	True
RPE1WTReversinMNIp1PE20358	chr11	pq	complex	False	False	RPE-1	MNI	WT	True
RPE1WTReversinMNIp1PE20373	chr11	pq	chromosome loss	False	False	RPE-1	MNI	WT	True
RPE1WTReversinMNIp1PE20378	chr11	pq	chromosome loss	False	False	RPE-1	MNI	WT	True
RPE1WTReversinMNIp1PE20385	chr11	pq	terminal gain	False	False	RPE-1	MNI	WT	True
RPE1WTReversinMNIp1PE20394	chr11	pq	chromosome gain	False	False	RPE-1	MNI	WT	True
RPE1WTReversinMNIp1PE20309	chr12	pq	chromosome gain	False	False	RPE-1	MNI	WT	True
RPE1WTReversinMNIp1PE20339	chr12	pq	chromosome gain	False	False	RPE-1	MNI	WT	True
RPE1WTReversinMNIp1PE20344	chr12	pq	chromosome gain	False	False	RPE-1	MNI	WT	True
RPE1WTReversinMNIp1PE20355	chr12	pq	chromosome gain	False	False	RPE-1	MNI	WT	True
RPE1WTReversinMNIp1PE20365	chr12	pq	chromosome gain	False	False	RPE-1	MNI	WT	True
RPE1WTReversinMNIp1PE20388	chr12	pq	chromosome gain	False	False	RPE-1	MNI	WT	True
RPE1WTReversinMNIp1PE20329	chr13	q	chromosome gain	False	False	RPE-1	MNI	WT	True
RPE1WTReversinMNIp1PE20337	chr13	q	chromosome gain	False	False	RPE-1	MNI	WT	True
RPE1WTReversinMNIp1PE20344	chr13	q	chromosome loss	False	False	RPE-1	MNI	WT	True
RPE1WTReversinMNIp1PE20353	chr13	q	chromosome gain	False	False	RPE-1	MNI	WT	True
RPE1WTReversinMNIp1PE20362	chr13	q	chromosome loss	False	False	RPE-1	MNI	WT	True
RPE1WTReversinMNIp1PE20370	chr13	q	chromosome gain	False	False	RPE-1	MNI	WT	True
RPE1WTReversinMNIp1PE20388	chr13	q	chromosome gain	False	False	RPE-1	MNI	WT	True
RPE1WTReversinMNIp1PE20395	chr13	q	complex	False	False	RPE-1	MNI	WT	True
RPE1WTReversinMNIp1PE20329	chr14	q	chromosome loss	False	False	RPE-1	MNI	WT	True
RPE1WTReversinMNIp1PE20344	chr14	q	chromosome gain	False	False	RPE-1	MNI	WT	True
RPE1WTReversinMNIp1PE20352	chr14	q	chromosome gain	False	False	RPE-1	MNI	WT	True
RPE1WTReversinMNIp1PE20353	chr14	q	chromosome gain	False	False	RPE-1	MNI	WT	True
RPE1WTReversinMNIp1PE20365	chr14	q	chromosome gain	False	False	RPE-1	MNI	WT	True
RPE1WTReversinMNIp1PE20370	chr14	q	chromosome gain	False	False	RPE-1	MNI	WT	True
RPE1WTReversinMNIp1PE20358	chr15	q	terminal gain	False	False	RPE-1	MNI	WT	True
RPE1WTReversinMNIp1PE20387	chr15	q	chromosome gain	False	False	RPE-1	MNI	WT	True
RPE1WTReversinMNIp1PE20309	chr16	pq	chromosome loss	False	False	RPE-1	MNI	WT	True
RPE1WTReversinMNIp1PE20312	chr16	pq	chromosome gain	False	False	RPE-1	MNI	WT	True
RPE1WTReversinMNIp1PE20315	chr16	pq	chromosome gain	False	False	RPE-1	MNI	WT	True
RPE1WTReversinMNIp1PE20337	chr16	pq	chromosome gain	False	False	RPE-1	MNI	WT	True
RPE1WTReversinMNIp1PE20339	chr16	pq	chromosome loss	False	False	RPE-1	MNI	WT	True
RPE1WTReversinMNIp1PE20353	chr16	pq	complex	False	False	RPE-1	MNI	WT	True
RPE1WTReversinMNIp1PE20355	chr16	pq	chromosome gain	False	False	RPE-1	MNI	WT	True
RPE1WTReversinMNIp1PE20356	chr16	pq	chromosome gain	False	False	RPE-1	MNI	WT	True
RPE1WTReversinMNIp1PE20385	chr16	pq	chromosome loss	False	False	RPE-1	MNI	WT	True
RPE1WTReversinMNIp1PE20388	chr16	pq	chromosome gain	False	False	RPE-1	MNI	WT	True
RPE1WTReversinMNIp1PE20395	chr16	pq	chromosome loss	False	False	RPE-1	MNI	WT	True
RPE1WTReversinMNIp1PE20309	chr17	pq	chromosome loss	False	False	RPE-1	MNI	WT	True
RPE1WTReversinMNIp1PE20343	chr17	p	terminal gain	False	False	RPE-1	MNI	WT	True
RPE1WTReversinMNIp1PE20344	chr17	pq	chromosome loss	False	False	RPE-1	MNI	WT	True
RPE1WTReversinMNIp1PE20345	chr17	pq	chromosome loss	False	False	RPE-1	MNI	WT	True
RPE1WTReversinMNIp1PE20353	chr17	pq	chromosome loss	False	False	RPE-1	MNI	WT	True
RPE1WTReversinMNIp1PE20356	chr17	pq	chromosome loss	False	False	RPE-1	MNI	WT	True
RPE1WTReversinMNIp1PE20370	chr17	pq	chromosome gain	False	False	RPE-1	MNI	WT	True
RPE1WTReversinMNIp1PE20373	chr17	pq	chromosome loss	False	False	RPE-1	MNI	WT	True
RPE1WTReversinMNIp1PE20380	chr17	pq	chromosome loss	False	False	RPE-1	MNI	WT	True
RPE1WTReversinMNIp1PE20385	chr17	pq	chromosome gain	False	False	RPE-1	MNI	WT	True
RPE1WTReversinMNIp1PE20309	chr18	pq	chromosome gain	False	False	RPE-1	MNI	WT	True
RPE1WTReversinMNIp1PE20337	chr18	pq	chromosome loss	False	False	RPE-1	MNI	WT	True
RPE1WTReversinMNIp1PE20345	chr18	pq	chromosome loss	False	False	RPE-1	MNI	WT	True
RPE1WTReversinMNIp1PE20353	chr18	pq	chromosome loss	False	False	RPE-1	MNI	WT	True
RPE1WTReversinMNIp1PE20355	chr18	pq	chromosome gain	False	False	RPE-1	MNI	WT	True
RPE1WTReversinMNIp1PE20356	chr18	pq	chromosome gain	False	False	RPE-1	MNI	WT	True
RPE1WTReversinMNIp1PE20358	chr18	pq	chromosome gain	False	False	RPE-1	MNI	WT	True
RPE1WTReversinMNIp1PE20359	chr18	pq	chromosome loss	False	False	RPE-1	MNI	WT	True
RPE1WTReversinMNIp1PE20362	chr18	pq	complex	False	False	RPE-1	MNI	WT	True
[truncated: 45 more rows]

## Sheet: Supplementary Table 9
cell	CA_class	chrom	cut_site	on_breakpoint
[truncated: 126 more rows]

## Sheet: Supplementary Table 10
cell line	chromosome gains	chromosome losses	total	majority loss	adjusted p-value
[truncated: 14 more rows]

[truncated: 7 more sheets: Supplementary Table 11, Supplementary Table 12, Supplementary Table 13, Supplementary Table 14, Supplementary Table 15, Supplementary Table 16, Supplementary Table 17]
